# Supplementary material for: ARGONAUTE10 promotes the degradation of miR165/6 through the SDN1 and SDN2 exonucleases in Arabidopsis
Source: PLoS Biol. 2017 Feb 23;15(2):e2001272. doi: 10.1371/journal.pbio.2001272 (PMC5322904; doi:10.1371/journal.pbio.2001272)
Supplement: S1 Data — (XLSX) [file pbio.2001272.s009.xlsx]

## Sheet: Fig 1A
Fig 1A. miRNA truncation ratios in hen1 and hen1sdn1sdn2 mutants.
Raw data obtained from S2 Data file
TR + TA
	hen1				hen1sdn1sdn2				hen1sdn1sdn2/hen1
miRNA	Rep1	Rep2	Average	Stdev	Rep1	Rep2	Average	Stdev	FC	p-value	Significant
miR156a-f	0.013	0.015	0.014	0.00141421	0.013	0.024	0.0185	0.00777817	1.32143	0.505315	n.s.
miR157a-c	0.076	0.084	0.08	0.00565685	0.059	0.058	0.0585	0.000707107	0.73125	0.0334027	*
miR158a	0.487	0.511	0.499	0.0169706	0.442	0.426	0.434	0.0113137	0.869739	0.04587	*
miR158b	0.311	0.317	0.314	0.00424264	0.287	0.267	0.277	0.0141421	0.882166	0.0712191	n.s.
miR159a	0.133	0.154	0.1435	0.0148492	0.105	0.057	0.081	0.0339411	0.56446	0.13977	n.s.
miR159b	0.131	0.188	0.1595	0.0403051	0.188	0.151	0.1695	0.026163	1.0627	0.796258	n.s.
miR161.2	0.222	0.258	0.24	0.0254558	0.264	0.236	0.25	0.019799	1.04167	0.703826	n.s.
miR162ab	0.144	0.263	0.2035	0.0841457	0.207	0.152	0.1795	0.0388909	0.882064	0.74936	n.s.
miR163	0.776	0.808	0.792	0.0226274	0.697	0.664	0.6805	0.0233345	0.859217	0.0399607	*
miR165ab	0.342	0.355	0.3485	0.00919239	0.077	0.087	0.082	0.00707107	0.235294	0.000945544	***
miR166a-g	0.255	0.224	0.2395	0.0219203	0.057	0.085	0.071	0.019799	0.296451	0.0150198	*
miR167ab	0.386	0.51	0.448	0.0876812	0.28	0.306	0.293	0.0183848	0.654018	0.134213	n.s.
miR168ab	0.168	0.128	0.148	0.0282843	0.025	0.051	0.038	0.0183848	0.256757	0.043948	*
miR319ab	0.08	0.125	0.1025	0.0318198	0.103	0.068	0.0855	0.0247487	0.834146	0.611422	n.s.
miR390ab	0.036	0.04	0.038	0.00282843	0.016	0.006	0.011	0.00707107	0.289474	0.0375539	*
miR393ab	0.691	0.728	0.7095	0.026163	0.721	0.683	0.702	0.0268701	0.989429	0.803901	n.s.
miR394ab	0.088	0.085	0.0865	0.00212132	0.07	0.037	0.0535	0.0233345	0.618497	0.184626	n.s.
miR396a	0.247	0.352	0.2995	0.0742462	0.239	0.107	0.173	0.0933381	0.577629	0.272396	n.s.
miR396b	0.161	0.231	0.196	0.0494975	0.156	0.109	0.1325	0.033234	0.67602	0.270969	n.s.
miR403	0.057	0.06	0.0585	0.00212132	0.029	0.051	0.04	0.0155563	0.683761	0.237559	n.s.
miR447a.2	0.038	0.042	0.04	0.00282843	0.014	0.05	0.032	0.0254558	0.8	0.701858	n.s.
miR780.1	0.205	0.304	0.2545	0.0700036	0.221	0.215	0.218	0.00424264	0.856582	0.538335	n.s.
miR780.2	0.032	0.032	0.032	0	0.045	0.053	0.049	0.00565685	1.53125	0.0511525	n.s.
TR-only
	hen1				hen1sdn1sdn2				hen1sdn1sdn2/hen1
miRNA	Rep1	Rep2	Average	Stdev	Rep1	Rep2	Average	Stdev	FC	p-value	Significant
miR156a-f	0.004	0.005	0.0045	0.000707107	0.01	0.011	0.0105	0.000707107	2.33333	0.0136061	*
miR157a-c	0.013	0.008	0.0105	0.00353553	0.018	0.013	0.0155	0.00353553	1.47619	0.292893	n.s.
miR158a	0.114	0.1	0.107	0.00989949	0.106	0.12	0.113	0.00989949	1.05607	0.606081	n.s.
miR158b	0.08	0.092	0.086	0.00848528	0.115	0.116	0.1155	0.000707107	1.34302	0.0392205	*
miR159a	0.189	0.065	0.127	0.0876812	0.106	0.077	0.0915	0.0205061	0.720472	0.633235	n.s.
miR159b	0.186	0.08	0.133	0.0749533	0.19	0.202	0.196	0.00848528	1.47368	0.358976	n.s.
miR161.2	0.516	0.491	0.5035	0.0176777	0.469	0.487	0.478	0.0127279	0.949355	0.239652	n.s.
miR162ab	0.058	0.062	0.06	0.00282843	0.055	0.042	0.0485	0.00919239	0.808333	0.232907	n.s.
miR163	0.083	0.049	0.066	0.0240416	0.15	0.134	0.142	0.0113137	2.15152	0.0560281	n.s.
miR165ab	0.2	0.235	0.2175	0.0247487	0.056	0.046	0.051	0.00707107	0.234483	0.0117389	*
miR166a-g	0.442	0.54	0.491	0.0692965	0.114	0.116	0.115	0.00141421	0.234216	0.0165691	*
miR167ab	0.491	0.382	0.4365	0.0770746	0.493	0.471	0.482	0.0155563	1.10424	0.499145	n.s.
miR168ab	0.114	0.101	0.1075	0.00919239	0.154	0.189	0.1715	0.0247487	1.59535	0.0755653	n.s.
miR319ab	0.219	0.186	0.2025	0.0233345	0.125	0.109	0.117	0.0113137	0.577778	0.0430487	*
miR390ab	0.006	0.004	0.005	0.00141421	0.008	0.006	0.007	0.00141421	1.4	0.292893	n.s.
miR393ab	0.268	0.232	0.25	0.0254558	0.238	0.289	0.2635	0.0360624	1.054	0.707539	n.s.
miR394ab	0.172	0.197	0.1845	0.0176777	0.088	0.078	0.083	0.00707107	0.449864	0.0171422	*
miR396a	0.396	0.282	0.339	0.0806102	0.381	0.344	0.3625	0.026163	1.06932	0.732795	n.s.
miR396b	0.259	0.185	0.222	0.0523259	0.249	0.351	0.3	0.0721249	1.35135	0.341344	n.s.
miR403	0.317	0.319	0.318	0.00141421	0.354	0.356	0.355	0.00141421	1.11635	0.00145773	**
miR447a.2	0.011	0.012	0.0115	0.000707107	0.032	0.027	0.0295	0.00353553	2.56522	0.0194775	*
miR780.1	0.071	0.092	0.0815	0.0148492	0.061	0.025	0.043	0.0254558	0.527607	0.205932	n.s.
miR780.2	0.02	0.021	0.0205	0.000707107	0.018	0.024	0.021	0.00424264	1.02439	0.88453	n.s.
TR (TR-only + TR+TA)
	hen1				hen1sdn1sdn2				hen1sdn1sdn2/hen1
miRNA	Rep1	Rep2	Average	Stdev	Rep1	Rep2	Average	Stdev	FC	p-value	Significant
miR156a-f	0.017	0.02	0.0185	0.00212132	0.023	0.035	0.029	0.00848528	1.56757	0.23165	n.s.
miR157a-c	0.089	0.092	0.0905	0.00212132	0.077	0.071	0.074	0.00424264	0.81768	0.0389255	*
miR158a	0.601	0.611	0.606	0.00707107	0.548	0.546	0.547	0.00141421	0.90264	0.00738646	**
miR158b	0.391	0.409	0.4	0.0127279	0.402	0.383	0.3925	0.013435	0.98125	0.624413	n.s.
miR159a	0.322	0.219	0.2705	0.072832	0.211	0.134	0.1725	0.0544472	0.637708	0.266961	n.s.
miR159b	0.317	0.268	0.2925	0.0346482	0.378	0.353	0.3655	0.0176777	1.24957	0.117466	n.s.
miR161.2	0.738	0.749	0.7435	0.00777817	0.733	0.723	0.728	0.00707107	0.979153	0.172376	n.s.
miR162ab	0.202	0.325	0.2635	0.0869741	0.262	0.194	0.228	0.0480833	0.865275	0.663605	n.s.
miR163	0.859	0.857	0.858	0.00141421	0.847	0.798	0.8225	0.0346482	0.958625	0.284651	n.s.
miR165ab	0.542	0.59	0.566	0.0339411	0.133	0.133	0.133	0	0.234982	0.00305809	**
miR166a-g	0.697	0.764	0.7305	0.0473762	0.171	0.201	0.186	0.0212132	0.25462	0.00451341	**
miR167ab	0.877	0.892	0.8845	0.0106066	0.773	0.777	0.775	0.00282843	0.876201	0.00498736	**
miR168ab	0.282	0.229	0.2555	0.0374767	0.179	0.24	0.2095	0.0431335	0.819961	0.372915	n.s.
miR319ab	0.299	0.311	0.305	0.00848528	0.228	0.177	0.2025	0.0360624	0.663934	0.059544	n.s.
miR390ab	0.042	0.044	0.043	0.00141421	0.024	0.012	0.018	0.00848528	0.418605	0.0544132	n.s.
miR393ab	0.959	0.96	0.9595	0.000707107	0.959	0.972	0.9655	0.00919239	1.00625	0.454545	n.s.
miR394ab	0.26	0.282	0.271	0.0155563	0.158	0.115	0.1365	0.0304056	0.50369	0.0307612	*
miR396a	0.643	0.634	0.6385	0.00636396	0.62	0.451	0.5355	0.119501	0.838684	0.347657	n.s.
miR396b	0.42	0.416	0.418	0.00282843	0.405	0.46	0.4325	0.0388909	1.03469	0.651461	n.s.
miR403	0.374	0.379	0.3765	0.00353553	0.383	0.407	0.395	0.0169706	1.04914	0.270289	n.s.
miR447a.2	0.049	0.054	0.0515	0.00353553	0.046	0.077	0.0615	0.0219203	1.19417	0.589349	n.s.
miR780.1	0.276	0.396	0.336	0.0848528	0.282	0.24	0.261	0.0296985	0.776786	0.359395	n.s.
miR780.2	0.052	0.053	0.0525	0.000707107	0.063	0.077	0.07	0.00989949	1.33333	0.130149	n.s.

## Sheet: Fig 1B
Fig 1B. miRNA truncation ratios in hen1 and hen1heso1 mutants.
Raw data obtained from S3 Data file
TR + TA
	hen1				hen1heso1				hen1heso1/hen1
miRNA	Rep1	Rep2	Average	Stdev	Rep1	Rep2	Average	Stdev	FC	p-value	Significant
miR156a-f	0.023	0.032	0.0275	0.00636396	0.037	0.044	0.0405	0.00494975	1.47273	0.150163	n.s.
miR157a-c	0.086	0.076	0.081	0.00707107	0.085	0.094	0.0895	0.00636396	1.10494	0.333717	n.s.
miR158a	0.466	0.467	0.4665	0.000707107	0.669	0.672	0.6705	0.00212132	1.4373	6.00676e-05	***
miR158b	0.337	0.278	0.3075	0.0417193	0.444	0.442	0.443	0.00141421	1.44065	0.0443221	*
miR159a	0.105	0.109	0.107	0.00282843	0.039	0.047	0.043	0.00565685	0.401869	0.00484734	**
miR159b	0.095	0.099	0.097	0.00282843	0.036	0.043	0.0395	0.00494975	0.407216	0.00487899	**
miR161.2	0.188	0.195	0.1915	0.00494975	0.175	0.189	0.182	0.00989949	0.950392	0.348688	n.s.
miR162ab	0.086	0.095	0.0905	0.00636396	0.024	0.028	0.026	0.00282843	0.287293	0.0057785	**
miR163	0.719	0.722	0.7205	0.00212132	0.27	0.275	0.2725	0.00353553	0.37821	4.23482e-05	***
miR165ab	0.302	0.329	0.3155	0.0190919	0.124	0.15	0.137	0.0183848	0.434231	0.010845	*
miR166a-g	0.184	0.189	0.1865	0.00353553	0.073	0.079	0.076	0.00424264	0.407507	0.00124662	**
miR167ab	0.35	0.342	0.346	0.00565685	0.112	0.12	0.116	0.00565685	0.33526	0.000604367	***
miR168ab	0.17	0.185	0.1775	0.0106066	0.221	0.253	0.237	0.0226274	1.33521	0.0780179	n.s.
miR319ab	0.052	0.057	0.0545	0.00353553	0.04	0.046	0.043	0.00424264	0.788991	0.0985589	n.s.
miR390ab	0.003	0.019	0.011	0.0113137	0.026	0.031	0.0285	0.00353553	2.59091	0.172047	n.s.
miR393ab	0.765	0.753	0.759	0.00848528	0.702	0.698	0.7	0.00282843	0.922266	0.0112966	*
miR394ab	0.122	0.085	0.1035	0.026163	0.033	0.051	0.042	0.0127279	0.405797	0.0960524	n.s.
miR396a	0.335	0.306	0.3205	0.0205061	0.048	0.065	0.0565	0.0120208	0.176287	0.00402884	**
miR396b	0.165	0.152	0.1585	0.00919239	0.027	0.038	0.0325	0.00777817	0.205047	0.0045356	**
miR403	0.062	0.066	0.064	0.00282843	0.041	0.049	0.045	0.00565685	0.703125	0.0511853	n.s.
miR447a.2	0.037	0.048	0.0425	0.00777817	0.033	0.039	0.036	0.00424264	0.847059	0.40848	n.s.
miR780.1	0.157	0.175	0.166	0.0127279	0.016	0.04	0.028	0.0169706	0.168675	0.0116094	*
miR780.2	0.022	0.034	0.028	0.00848528	0.036	0.049	0.0425	0.00919239	1.51786	0.242848	n.s.
TR-only
	hen1				hen1heso1				hen1heso1/hen1
miRNA	Rep1	Rep2	Average	Stdev	Rep1	Rep2	Average	Stdev	FC	p-value	Significant
miR156a-f	0.006	0.006	0.006	0	0.01	0.013	0.0115	0.00212132	1.91667	0.0669922	n.s.
miR157a-c	0.02	0.022	0.021	0.00141421	0.078	0.089	0.0835	0.00777817	3.97619	0.00790526	**
miR158a	0.101	0.1	0.1005	0.000707107	0.122	0.12	0.121	0.00141421	1.20398	0.00296121	**
miR158b	0.088	0.103	0.0955	0.0106066	0.119	0.136	0.1275	0.0120208	1.33508	0.105922	n.s.
miR159a	0.33	0.328	0.329	0.00141421	0.833	0.823	0.828	0.00707107	2.51672	0.000104401	***
miR159b	0.3	0.297	0.2985	0.00212132	0.752	0.745	0.7485	0.00494975	2.50754	7.15972e-05	***
miR161.2	0.542	0.535	0.5385	0.00494975	0.803	0.789	0.796	0.00989949	1.47818	0.000922466	***
miR162ab	0.102	0.101	0.1015	0.000707107	0.096	0.09	0.093	0.00424264	0.916256	0.107731	n.s.
miR163	0.152	0.151	0.1515	0.000707107	0.572	0.568	0.57	0.00282843	3.76238	2.42651e-05	***
miR165ab	0.294	0.279	0.2865	0.0106066	0.482	0.464	0.473	0.0127279	1.65096	0.00392277	**
miR166a-g	0.557	0.556	0.5565	0.000707107	0.71	0.705	0.7075	0.00353553	1.27134	0.000284953	***
miR167ab	0.536	0.542	0.539	0.00424264	0.841	0.838	0.8395	0.00212132	1.55751	0.000124561	***
miR168ab	0.128	0.131	0.1295	0.00212132	0.262	0.249	0.2555	0.00919239	1.97297	0.00279124	**
miR319ab	0.259	0.258	0.2585	0.000707107	0.405	0.4	0.4025	0.00353553	1.55706	0.000313317	***
miR390ab	0.012	0.006	0.009	0.00424264	0.017	0.013	0.015	0.00282843	1.66667	0.237999	n.s.
miR393ab	0.203	0.218	0.2105	0.0106066	0.28	0.279	0.2795	0.000707107	1.32779	0.0116601	*
miR394ab	0.252	0.254	0.253	0.00141421	0.433	0.428	0.4305	0.00353553	1.70158	0.000230034	***
miR396a	0.408	0.428	0.418	0.0141421	0.699	0.692	0.6955	0.00494975	1.66388	0.00145449	**
miR396b	0.201	0.213	0.207	0.00848528	0.398	0.405	0.4015	0.00494975	1.93961	0.001273	**
miR403	0.36	0.374	0.367	0.00989949	0.343	0.343	0.343	0	0.934605	0.0755545	n.s.
miR447a.2	0.011	0.013	0.012	0.00141421	0.027	0.034	0.0305	0.00494975	2.54167	0.0366021	*
miR780.1	0.255	0.231	0.243	0.0169706	0.069	0.064	0.0665	0.00353553	0.273663	0.00478847	**
miR780.2	0.027	0.025	0.026	0.00141421	0.073	0.075	0.074	0.00141421	2.84615	0.000866927	***

## Sheet: Fig 1C
Fig 1C. Composition of miR165 and miR166 read species in hen1 and hen1sdn1sdn2 mutants.
Raw data obtained from S2 Data file
miR165ab
	hen1				hen1sdn1sdn2				hen1sdn1sdn2/hen1
miRNA Form	Rep1	Rep2	Average	Stdev	Rep1	Rep2	Average	Stdev	FC	p-value	Significant
FL	0.304	0.288	0.296	0.0113137	0.828	0.817	0.8225	0.00777817	2.77872	0.000339831	***
TR-Only	0.2	0.235	0.2175	0.0247487	0.056	0.046	0.051	0.00707107	0.234483	0.0117389	*
TR+TA	0.342	0.355	0.3485	0.00919239	0.077	0.087	0.082	0.00707107	0.235294	0.000945544	***
TA-Only	0.145	0.114	0.1295	0.0219203	0.035	0.047	0.041	0.00848528	0.316602	0.0335081	*
miR166a-g
	hen1				hen1sdn1sdn2				hen1sdn1sdn2/hen1
miRNA Form	Rep1	Rep2	Average	Stdev	Rep1	Rep2	Average	Stdev	FC	p-value	Significant
FL	0.254	0.205	0.2295	0.0346482	0.809	0.778	0.7935	0.0219203	3.45752	0.00263186	**
TR-Only	0.442	0.54	0.491	0.0692965	0.114	0.116	0.115	0.00141421	0.234216	0.0165691	*
TR+TA	0.255	0.224	0.2395	0.0219203	0.057	0.085	0.071	0.019799	0.296451	0.0150198	*
TA-Only	0.048	0.03	0.039	0.0127279	0.019	0.02	0.0195	0.000707107	0.5	0.162982	n.s.

## Sheet: Fig 1D
Fig 1D. Composition of miR165 and miR166 read species in Col and sdn1sdn2 mutant.
Raw data obtained from S2 Data file
miR165ab
	Col				sdn1sdn2				sdn1sdn2/Col
miRNA Form	Rep1	Rep2	Average	Stdev	Rep1	Rep2	Average	Stdev	FC	p-value	Significant
FL	0.917	0.897	0.907	0.0141421	0.953	0.957	0.955	0.00282843	1.05292	0.0422957	*
TR-Only	0.005	0.009	0.007	0.00282843	0.004	0.006	0.005	0.00141421	0.714286	0.465478	n.s.
TR+TA	0.066	0.071	0.0685	0.00353553	0.035	0.027	0.031	0.00565685	0.452555	0.0154563	*
TA-Only	0.006	0.005	0.0055	0.000707107	0.005	0.007	0.006	0.00141421	1.09091	0.698489	n.s.
miR166a-g
	Col				sdn1sdn2				sdn1sdn2/Col
miRNA Form	Rep1	Rep2	Average	Stdev	Rep1	Rep2	Average	Stdev	FC	p-value	Significant
FL	0.956	0.96	0.958	0.00282843	0.979	0.977	0.978	0.00141421	1.02088	0.0122704	*
TR-Only	0.007	0.01	0.0085	0.00212132	0.004	0.006	0.005	0.00141421	0.588235	0.19171	n.s.
TR+TA	0.033	0.024	0.0285	0.00636396	0.015	0.014	0.0145	0.000707107	0.508772	0.0906023	n.s.
TA-Only	0.002	0.002	0.002	0	0.002	0.003	0.0025	0.000707107	1.25	0.42265	n.s.

## Sheet: Fig 1E
Fig 1E. Composition of miR165 and miR166 read species in hen1 and hen1heso1 mutants.
Raw data obtained from S3 Data file
miR165ab
	hen1				hen1heso1				hen1heso1/hen1
miRNA Form	Rep1	Rep2	Average	Stdev	Rep1	Rep2	Average	Stdev	FC	p-value	Significant
FL	0.281	0.274	0.2775	0.00494975	0.318	0.311	0.3145	0.00494975	1.13333	0.0174298	*
TR-Only	0.294	0.279	0.2865	0.0106066	0.482	0.464	0.473	0.0127279	1.65096	0.00392277	**
TR+TA	0.302	0.329	0.3155	0.0190919	0.124	0.15	0.137	0.0183848	0.434231	0.010845	*
TA-Only	0.114	0.107	0.1105	0.00494975	0.071	0.07	0.0705	0.000707107	0.638009	0.00772212	**
miR166a-g
	hen1				hen1heso1				hen1heso1/hen1
miRNA Form	Rep1	Rep2	Average	Stdev	Rep1	Rep2	Average	Stdev	FC	p-value	Significant
FL	0.224	0.221	0.2225	0.00212132	0.188	0.187	0.1875	0.000707107	0.842697	0.00203459	**
TR-Only	0.557	0.556	0.5565	0.000707107	0.71	0.705	0.7075	0.00353553	1.27134	0.000284953	***
TR+TA	0.184	0.189	0.1865	0.00353553	0.073	0.079	0.076	0.00424264	0.407507	0.00124662	**
TA-Only	0.034	0.033	0.0335	0.000707107	0.029	0.029	0.029	0	0.865672	0.0121217	*

## Sheet: Fig 2A
Fig 2A. TR-only ratio of miRNAs in AGO1 IP treated with SDN1 or SDN1D283A compared to mock (no enzyme).
Raw data from S4 Data file
miRNAs	SDN-Mock	SDN-D283A-Mock
miR5642ab	2.09903	0.194034
miR161.2	1.53974	0.227006
miR773a	1.49772	0
miR158b	0.915841	0
miR171bc	0.881726	0.205355
miR158a	0.665871	0
miR163	0.607298	0.0743327
miR160a-c	0.501583	0
miR167abd	0.409183	0.577607
miR319a-c	0.386451	0.0871171
miR164c	0.331411	0
miR156a-f	0.315572	0.358032
miR173	0.307086	0.262112
miR157a-c	0.243327	0
miR159a-c	0.180823	0.229697
miR403	0.180591	0.0771948
miR162ab	0.14797	0.145127
miR403*	0.137049	0
miR858a	0.131508	0
miR775	0.117661	0.193874
miR822	0.0989502	0.020073
miR166a-g	0.0904442	0
miR168a	0.0657961	0.0475362
miR3932b	0.0384508	0.0111995
miR447a.2	0.0352648	0
miR846	0.0342235	0
miR408	0.0280725	0
miR408*	0.0203413	0.0153622
miR472	0.0192919	0
miR395a-f	0.0146472	0.0300634
miR399a-f	0.0089292	0.0472247
miR845a	0.00680233	0.00998566
miR398a-c	0.00654189	0.0068064
miR161.1	0.00203828	0.00270624
miR5026	0	0.0183923
miR165ab	0	0
miR156b*	0	0
miR164ab	0	0
miR170	0	0
miR394a	0	0
miR825	0	0
miR858b	0	0
miR396ab	0	0

## Sheet: Fig 2B
Fig 2B. TR-only ratio of miRNAs in AGO10 IP treated with SDN1 or SDN1D283A compared to mock (no enzyme).
Raw data from S4 Data file
miRNAs	SDN-Mock	SDN-D283A-Mock
miR165ab	0.580903	0.00378648
miR163	0.383608	0
miR166a-g	0.369416	0
miR158a	0.348704	0
miR156a-f	0.246792	0.0143007
miR159a-c	0.095374	0.145911
miR162ab	0.0675893	0.0288266
miR161.1	0	0
miR167abd	0	0
miR396ab	0	0
miR398a-c	0	0
miR403	0	0
miR408	0	0

## Sheet: Fig 2C
Fig 2C. 3' Truncation ratio of miR165 and miR166 by SDN1 in AGO1 IP and AGO10 IP.
Raw data from S4 Data file
	AGO1 IP			AGO10 IP
	SDN-Mock	SDN-D283A-Mock	SDN1-SDN1D283A	SDN-Mock	SDN-D283A-Mock	SDN1-SDN1D283A
miR165ab	0	0	0	0.580903	0.00378648	0.577117
miR166a-g	0.0904442	0	0.0904442	0.369416	0	0.369416

## Sheet: Fig 3C
Fig 3C. Pri/e-miR165/6 transcript levels in Ler, pnh-2, and ago10-13 mutants.
	Ler		pnh-2		ago10-13
	Relative Level	Stdev	Relative Level	Stdev	Relative Level	Stdev
pri/e-miR165a	1	0.0398594	0.98731	0.0876028	0.957197	0.0724928
pri/e-miR165b	1	0.0626952	0.932474	0.0976694	0.672432	0.117327
pri/e-miR166a	1	0.0858241	1.21741	0.110026	1.03299	0.118345
pri/e-miR166b	1	0.0764	1.02137	0.120836	0.918129	0.0699419
pri/e-miR166c	1	0.09876	0.7356	0.0482613	1.01203	0.154557
pri/e-miR166d	1	0.117731	1.04139	0.0572722	1.04992	0.143683
pri/e-miR166e	1	0.0315003	0.90798	0.168831	0.935011	0.0799944
pri/e-miR166f	1	0.1286	0.91773	0.175726	0.842498	0.166147

## Sheet: Fig 4D
Fig 4D. AGO10 transcript levels in different AGO10 OE lines.
Lines	Relative Level	Stdev
Col	1	0.0323935
AGO10 OE S2	174.387	28.2451
AGO10 OE M1	154.399	22.7102
AGO10 OE M2	108.741	11.1209
AGO10 OE W1	30.3577	3.00067

[truncated: 14 more sheets: Fig 4E, Fig 5A, Fig 5B, Fig 5C, Fig 6C and 6D, Fig 6E and 6F, Fig 7A, Fig 7B, Fig 8A, Fig 8B, S4 Fig, S5A Fig, S5B Fig, S5E Fig]
