# Supplementary material for: ARGONAUTE10 promotes the degradation of miR165/6 through the SDN1 and SDN2 exonucleases in Arabidopsis
Source: PLoS Biol. 2017 Feb 23;15(2):e2001272. doi: 10.1371/journal.pbio.2001272 (PMC5322904; doi:10.1371/journal.pbio.2001272)
Supplement: S2 Data — (XLSX) [file pbio.2001272.s010.xlsx]

## Sheet: Full-length
S2 Data. Composition of miRNAs in Col, sdn1 sdn2, hen1, and hen1 sdn1 sdn2.
Proportions of full-length, truncated (sum of truncated-only and truncated-and-tailed), truncated-only, truncated-and-tailed, and tailed-only reads in total reads are shown in separate sheet as indicated.
Full-length reads/ total reads
	hen1-1	hen1-2	hen1 sdn1 sdn2-1	hen1 sdn1 sdn2-2	Ave (hen1)	Stdev (hen1)	Ave (hen1 sdn1 sdn2)	Stdev (hen1 sdn1 sdn2)	FC_hen1 sdn1 sdn2/hen1	P value	Col-1	Col-2	sdn1 sdn2-1	sdn1 sdn2-2	Ave (Col)	Stdev (Col)	Ave (sdn1 sdn2)	Stdev (sdn1 sdn2)	FC_sdn1 sdn2/Col	P value
ath-miR156a-f	0.147	0.152	0.146	0.162	0.1495	0.00353553	0.154	0.0113137	1.0301	0.645075	0.446	0.457	0.635	0.446	0.4515	0.00777817	0.5405	0.133643	1.19712	0.446361
ath-miR156h	0.188	0.152	0.235	0.267	0.17	0.0254558	0.251	0.0226274	1.47647	0.0781755	0.391	0.393	0.516	0.404	0.392	0.00141421	0.46	0.079196	1.17347	0.348618
ath-miR157a-c	0.27	0.236	0.407	0.417	0.253	0.0240416	0.412	0.00707107	1.62846	0.0121937	0.614	0.591	0.698	0.554	0.6025	0.0162635	0.626	0.101823	1.039	0.777795
ath-miR158a	0.264	0.255	0.276	0.269	0.2595	0.00636396	0.2725	0.00494975	1.0501	0.150163	0.434	0.448	0.562	0.435	0.441	0.00989949	0.4985	0.0898026	1.13039	0.46308
ath-miR158b	0.37	0.349	0.274	0.323	0.3595	0.0148492	0.2985	0.0346482	0.83032	0.149325	0.528	0.521	0.632	0.468	0.5245	0.00494975	0.55	0.115966	1.04862	0.785424
ath-miR159a	0.339	0.321	0.63	0.788	0.33	0.0127279	0.709	0.111723	2.14848	0.0413048	0.923	0.919	0.924	0.923	0.921	0.00282843	0.9235	0.000707107	1.00271	0.349055
ath-miR159b	0.256	0.175	0.201	0.322	0.2155	0.0572756	0.2615	0.0855599	1.21346	0.592089	0.858	0.823	0.836	0.855	0.8405	0.0247487	0.8455	0.013435	1.00595	0.825179
ath-miR159c	0.005	0.005	0.005	0.007	0.005	0	0.006	0.00141421	1.2	0.42265	0.007	0.013	0.008	0.018	0.01	0.00424264	0.013	0.00707107	1.3	0.658118
ath-miR160a-c	0.167	0.145	0.238	0.125	0.156	0.0155563	0.1815	0.0799031	1.16346	0.701069	0.752	0.819	0.473	0.531	0.7855	0.0473762	0.502	0.0410122	0.639083	0.0235669
ath-miR161.1	0.252	0.241	0.423	0.497	0.2465	0.00777817	0.46	0.0523259	1.86613	0.0293524	0.824	0.775	0.846	0.809	0.7995	0.0346482	0.8275	0.026163	1.03502	0.458019
ath-miR161.2	0.048	0.049	0.071	0.07	0.0485	0.000707107	0.0705	0.000707107	1.45361	0.00103146	0.313	0.295	0.308	0.182	0.304	0.0127279	0.245	0.0890955	0.805921	0.45175
ath-miR162a, b	0.77	0.649	0.719	0.78	0.7095	0.0855599	0.7495	0.0431335	1.05638	0.614761	0.859	0.847	0.831	0.83	0.853	0.00848528	0.8305	0.000707107	0.973623	0.06473
ath-miR163	0.027	0.025	0.043	0.073	0.026	0.00141421	0.058	0.0212132	2.23077	0.167073	0.61	0.715	0.629	0.677	0.6625	0.0742462	0.653	0.0339411	0.98566	0.88441
ath-miR165a, b	0.304	0.288	0.828	0.817	0.296	0.0113137	0.8225	0.00777817	2.77872	0.000339831	0.917	0.897	0.953	0.957	0.907	0.0141421	0.955	0.00282843	1.05292	0.0422957
ath-miR166a-g	0.254	0.205	0.809	0.778	0.2295	0.0346482	0.7935	0.0219203	3.45752	0.00263186	0.956	0.96	0.979	0.977	0.958	0.00282843	0.978	0.00141421	1.02088	0.0122704
ath-miR167a, b	0.069	0.057	0.147	0.165	0.063	0.00848528	0.156	0.0127279	2.47619	0.0132591	0.844	0.788	0.797	0.655	0.816	0.039598	0.726	0.100409	0.889706	0.359589
ath-miR167d	0	0.002	0	0	0.001	0.00141421	0	0	0	0.42265	0.849	0.418	0.757	0.344	0.6335	0.304763	0.5505	0.292035	0.868982	0.807057
ath-miR168a, b	0.157	0.207	0.14	0.184	0.182	0.0353553	0.162	0.0311127	0.89011	0.609118	0.716	0.666	0.698	0.636	0.691	0.0353553	0.667	0.0438406	0.965268	0.607977
ath-miR171a	0.293	0.256	0.75	0.845	0.2745	0.026163	0.7975	0.0671751	2.90528	0.00936664	0.917	0.931	0.908	0.877	0.924	0.00989949	0.8925	0.0219203	0.965909	0.205202
ath-miR171b, c	0.191	0.148	0.522	0.465	0.1695	0.0304056	0.4935	0.0403051	2.9115	0.0119242	0.241	0.27	0.159	0.239	0.2555	0.0205061	0.199	0.0565685	0.778865	0.315478
ath-miR172a, b	0.09	0.061	0.333	0	0.0755	0.0205061	0.1665	0.235467	2.2053	0.640701	0.493	0.263	0.293	0.247	0.378	0.162635	0.27	0.0325269	0.714286	0.454323
ath-miR172c, d	0.16	0.131	0.267	0.293	0.1455	0.0205061	0.28	0.0183848	1.9244	0.0203273	0.414	0.348	0.398	0.308	0.381	0.046669	0.353	0.0636396	0.926509	0.665622
ath-miR319a, b	0.221	0.172	0.46	0.495	0.1965	0.0346482	0.4775	0.0247487	2.43003	0.0112864	0.465	0.464	0.442	0.309	0.4645	0.000707107	0.3755	0.0940452	0.808396	0.312654
ath-miR319c	0.072	0.066	0.08	0.114	0.069	0.00424264	0.097	0.0240416	1.4058	0.246265	0.225	0.316	0.278	0.333	0.2705	0.0643467	0.3055	0.0388909	1.12939	0.577976
ath-miR390a, b	0.865	0.85	0.911	0.91	0.8575	0.0106066	0.9105	0.000707107	1.06181	0.0195267	0.973	0.977	0.982	0.979	0.975	0.00282843	0.9805	0.00212132	1.00564	0.158809
ath-miR391	0.044	0.045	0.714	0.529	0.0445	0.000707107	0.6215	0.130815	13.9663	0.0247505	0.364	0.439	0.541	0.304	0.4015	0.053033	0.4225	0.167584	1.0523	0.881373
ath-miR393a, b	0.038	0.036	0.041	0.028	0.037	0.00141421	0.0345	0.00919239	0.932432	0.740413	0.238	0.227	0.167	0.152	0.2325	0.00777817	0.1595	0.0106066	0.686022	0.0158471
ath-miR394a, b	0.512	0.432	0.632	0.776	0.472	0.0565685	0.704	0.101823	1.49153	0.106316	0.882	0.871	0.881	0.75	0.8765	0.00777817	0.8155	0.092631	0.930405	0.451363
ath-miR396a	0.11	0.138	0.292	0.496	0.124	0.019799	0.394	0.14425	3.17742	0.119825	0.94	0.91	0.879	0.823	0.925	0.0212132	0.851	0.039598	0.92	0.14518
ath-miR396b	0.468	0.481	0.532	0.46	0.4745	0.00919239	0.496	0.0509117	1.04531	0.61624	0.894	0.923	0.932	0.941	0.9085	0.0205061	0.9365	0.00636396	1.03082	0.206452
ath-miR397a	0.592	0.636	0.688	0.633	0.614	0.0311127	0.6605	0.0388909	1.07573	0.317559	0.483	0.47	0.556	0.412	0.4765	0.00919239	0.484	0.101823	1.01574	0.926838
ath-miR398b, c	0.829	0.676	0.772	0.883	0.7525	0.108187	0.8275	0.0784889	1.09967	0.51065	0.963	0.969	0.975	0.98	0.966	0.00424264	0.9775	0.00353553	1.0119	0.0985589
ath-miR402	0	0.002	0	0	0.001	0.00141421	0	0	0	0.42265	0.077	0.081	0.062	0.01	0.079	0.00282843	0.036	0.0367696	0.455696	0.240927
ath-miR403	0.541	0.537	0.55	0.524	0.539	0.00282843	0.537	0.0183848	0.996289	0.893096	0.778	0.749	0.821	0.685	0.7635	0.0205061	0.753	0.0961665	0.986248	0.893819
ath-miR447a, b	0.051	0.059	0	0.047	0.055	0.00565685	0.0235	0.033234	0.427273	0.317271	0.068	0.106	0.174	0.069	0.087	0.0268701	0.1215	0.0742462	1.39655	0.599615
ath-miR447a.2	0.211	0.188	0.186	0.283	0.1995	0.0162635	0.2345	0.0685894	1.17544	0.555284	0.776	0.733	0.825	0.609	0.7545	0.0304056	0.717	0.152735	0.950298	0.765893
ath-miR775	0.154	0.094	0.16	0.09	0.124	0.0424264	0.125	0.0494975	1.00806	0.984663	0.356	0.374	0.467	0.306	0.365	0.0127279	0.3865	0.113844	1.0589	0.815536
ath-miR779.2	0.837	0.705	0.821	0.879	0.771	0.0933381	0.85	0.0410122	1.10246	0.387486	0.992	0.982	0.988	0.985	0.987	0.00707107	0.9865	0.00212132	0.999493	0.932426
ath-miR780.1	0.513	0.342	0.553	0.604	0.4275	0.120915	0.5785	0.0360624	1.35322	0.232642	0.756	0.761	0.766	0.725	0.7585	0.00353553	0.7455	0.0289914	0.982861	0.593353
ath-miR780.2	0.052	0.05	0.05	0.061	0.051	0.00141421	0.0555	0.00777817	1.08824	0.505315	0.277	0.28	0.292	0.209	0.2785	0.00212132	0.2505	0.0586899	0.899461	0.569638
ath-miR781	0.433	0.397	0.727	0.533	0.415	0.0254558	0.63	0.137179	1.51807	0.161148	0.887	0.855	0.898	0.861	0.871	0.0226274	0.8795	0.026163	1.00976	0.761367
ath-miR827	0.724	0.67	0.667	0.73	0.697	0.0381838	0.6985	0.0445477	1.00215	0.974443	0.863	0.877	0.753	0.694	0.87	0.00989949	0.7235	0.0417193	0.831609	0.040262
ath-miR839	0.376	0.434	0.7	0.786	0.405	0.0410122	0.743	0.0608112	1.83457	0.0227458	0.928	0.919	0.964	0.893	0.9235	0.00636396	0.9285	0.0502046	1.00541	0.901677
ath-miR840	0.149	0.094	0.222	0.077	0.1215	0.0388909	0.1495	0.10253	1.23045	0.7526	0.21	0.352	0.313	0.387	0.281	0.100409	0.35	0.0523259	1.24555	0.479612
ath-miR845a	0.166	0.138	0.071	0.382	0.152	0.019799	0.2265	0.21991	1.49013	0.680298	0.473	0.388	0.466	0.256	0.4305	0.0601041	0.361	0.148492	0.83856	0.601997
ath-miR845b	0.191	0.24	0.167	0.282	0.2155	0.0346482	0.2245	0.0813173	1.04176	0.898704	0.643	0.518	0.521	0.281	0.5805	0.0883883	0.401	0.169706	0.690784	0.315825
ath-miR858	0.194	0.15	0.156	0.163	0.172	0.0311127	0.1595	0.00494975	0.927326	0.631195	0.472	0.497	0.472	0.378	0.4845	0.0176777	0.425	0.066468	0.877193	0.345749
ath-miR861-3p	0.798	0.825	0.824	0.75	0.8115	0.0190919	0.787	0.0523259	0.969809	0.597372	0.961	0.948	0.978	0.903	0.9545	0.00919239	0.9405	0.053033	0.985333	0.748268
ath-miR868-5p	0.15	0.147	0.133	0.196	0.1485	0.00212132	0.1645	0.0445477	1.10774	0.662315	0.353	0.476	0.235	0.271	0.4145	0.0869741	0.253	0.0254558	0.610374	0.127915
ath-miR869.2	0.564	0.623	0.652	0.778	0.5935	0.0417193	0.715	0.0890955	1.20472	0.222825	0.967	0.907	0.969	0.908	0.937	0.0424264	0.9385	0.0431335	1.0016	0.975215
ath-miR1886.2	0.653	0.764	0.875	0.848	0.7085	0.0784889	0.8615	0.0190919	1.21595	0.115681	0.828	0.811	0.853	0.793	0.8195	0.0120208	0.823	0.0424264	1.00427	0.920877
ath-miR4243	0.062	0.035	0.021	0.01	0.0485	0.0190919	0.0155	0.00777817	0.319588	0.151892	0.079	0.071	0.039	0.032	0.075	0.00565685	0.0355	0.00494975	0.473333	0.0176287
ath-miR156g	0	0.5	0	0	0.25	0.353553	0	0	0	0.42265	0.5	0.714	0.6	0.75	0.607	0.151321	0.675	0.106066	1.11203	0.654658
ath-miR157d	0.241	0.238	0.333	0.667	0.2395	0.00212132	0.5	0.236174	2.08768	0.259162	0.495	0.466	0.588	0.476	0.4805	0.0205061	0.532	0.079196	1.10718	0.46725
ath-miR164a, b	0.278	0.25	0.5	0.5	0.264	0.019799	0.5	0	1.89394	0.00350064	0.889	0.828	0.947	0.812	0.8585	0.0431335	0.8795	0.0954594	1.02446	0.803438
ath-miR164c	0.071	0.067	0.5	0	0.069	0.00282843	0.25	0.353553	3.62319	0.544312	0	0	1	0	0	0	0.5	0.707107	#DIV/0!	0.42265
ath-miR167c	1	0.25	0.333	0	0.625	0.53033	0.1665	0.235467	0.2664	0.380019	1	0	0.333	0.5	0.5	0.707107	0.4165	0.118087	0.833	0.884308
ath-miR169a	0	0.091	0	0.333	0.0455	0.0643467	0.1665	0.235467	3.65934	0.555873		0.167	0		0.167	#DIV/0!	0	#DIV/0!	0	#DIV/0!
ath-miR169b, c	0.143	0	0	0	0.0715	0.101116	0	0	0	0.42265	0	0.125	0.083	0.091	0.0625	0.0883883	0.087	0.00565685	1.392	0.733392
ath-miR169d-g	0	0.273	0	0	0.1365	0.19304	0	0	0	0.42265	0	0.167	1	0.056	0.0835	0.118087	0.528	0.667509	6.32335	0.451649
ath-miR169h-n	0	0	0	0	0	0	0	0	#DIV/0!	#DIV/0!	0	0.75	0.333	0.857	0.375	0.53033	0.595	0.370524	1.58667	0.678047
ath-miR170	0.447	0.441	0.75	1	0.444	0.00424264	0.875	0.176777	1.97072	0.0748367	0.875	0.875	0.778	0.909	0.875	0	0.8435	0.092631	0.964	0.678047
ath-miR172e	0.5	0.167	0	0	0.3335	0.235467	0	0	0	0.183095	0.6	0.5	0.6	0.6	0.55	0.0707107	0.6	0	1.09091	0.42265
ath-miR173	0.155	0.172	0	0.333	0.1635	0.0120208	0.1665	0.235467	1.01835	0.987277	0.912	0.923	0.965	0.819	0.9175	0.00777817	0.892	0.103238	0.972207	0.760843
ath-miR3933	0.212	0.174	0	1	0.193	0.0268701	0.5	0.707107	2.59067	0.601993	0	0.667		0.5	0.3335	0.47164	0.5	#DIV/0!	1.49925	#DIV/0!
ath-miR395a, d, e	0.385	0.348	0	0	0.3665	0.026163	0	0	0	0.00253828	0.875	0.872	0.929	0.875	0.8735	0.00212132	0.902	0.0381838	1.03263	0.402445
ath-miR395b, c, f	0.434	0.31	0.333	1	0.372	0.0876812	0.6665	0.47164	1.79167	0.476822	0.945	0.827	0.889	1	0.886	0.0834386	0.9445	0.0784889	1.06603	0.545194
ath-miR397b	0.613	0.649	0.647	0.818	0.631	0.0254558	0.7325	0.120915	1.16086	0.365262	0.953	0.966	0.98	0.94	0.9595	0.00919239	0.96	0.0282843	1.00052	0.98319
ath-miR398a	0.011	0.006	0	0.111	0.0085	0.00353553	0.0555	0.0784889	6.52941	0.486638	0	0.009	0.041	0.007	0.0045	0.00636396	0.024	0.0240416	5.33333	0.38297
ath-miR399a	1	0.966	0	1	0.983	0.0240416	0.5	0.707107	0.508647	0.436183	0.967	1	1	1	0.9835	0.0233345	1	0	1.01678	0.42265
ath-miR399b, c	0.756	0.637	0.818	0.667	0.6965	0.0841457	0.7425	0.106773	1.06604	0.679479	0.981	0.98	0.972	0.983	0.9805	0.000707107	0.9775	0.00777817	0.99694	0.641431
ath-miR399d, e	0	0	0	0	0	0	0	0	#DIV/0!	#DIV/0!	0				0	#DIV/0!	#DIV/0!	#DIV/0!	#DIV/0!	#DIV/0!
ath-miR399f	0.5	1	0	0	0.75	0.353553	0	0	0	0.095466	0	0.5		1	0.25	0.353553	1	#DIV/0!	4	#DIV/0!
ath-miR400	0.571	0.261	0.5	0.6	0.416	0.219203	0.55	0.0707107	1.32212	0.497128	0.6	0.615	0.846	0.472	0.6075	0.0106066	0.659	0.264458	1.08477	0.809001
ath-miR404	0	0	0	0	0	0	0	0	#DIV/0!	#DIV/0!	0	0	0	0	0	0	0	0	#DIV/0!	#DIV/0!
ath-miR405a, b, d	0	0	0	0	0	0	0	0	#DIV/0!	#DIV/0!			1	0	#DIV/0!	#DIV/0!	0.5	0.707107	#DIV/0!	#DIV/0!
ath-miR408	0.631	0.651	0.833	0.75	0.641	0.0141421	0.7915	0.0586899	1.23479	0.0718846	0.937	0.956	0.949	0.938	0.9465	0.013435	0.9435	0.00777817	0.99683	0.810263
ath-miR447c-5p	0	0	1	0.5	0	0	0.75	0.353553	#DIV/0!	0.095466	1	0.333	0.5	0.25	0.6665	0.47164	0.375	0.176777	0.562641	0.499099
ath-miR472	0.846	0.357	1	0.75	0.6015	0.345775	0.875	0.176777	1.4547	0.424195	1	0.875	0.973	1	0.9375	0.0883883	0.9865	0.0190919	1.05227	0.523575
ath-miR771	0.082	0.129	0.5	0.25	0.1055	0.033234	0.375	0.176777	3.5545	0.168245	0.676	0.657	0.76	0.677	0.6665	0.013435	0.7185	0.0586899	1.07802	0.346364
ath-miR773	0.028	0.051	0.143	0	0.0395	0.0162635	0.0715	0.101116	1.81013	0.701767	0	0.024	0	0.029	0.012	0.0169706	0.0145	0.0205061	1.20833	0.906489
ath-miR774	0.25	0	0	0	0.125	0.176777	0	0	0	0.42265	1	0.25	0	0.231	0.625	0.53033	0.1155	0.163342	0.1848	0.323678
ath-miR776	0.104	0.083	0	0	0.0935	0.0148492	0	0	0	0.0123775	0	0.087	0	0.071	0.0435	0.0615183	0.0355	0.0502046	0.816092	0.899757
ath-miR777	0.333	0.1	0	0	0.2165	0.164756	0	0	0	0.20422	0.857	1	0.889	0.955	0.9285	0.101116	0.922	0.046669	0.992999	0.941733
ath-miR778	0	0	0	0	0	0	0	0	#DIV/0!	#DIV/0!	0			0.333	0	#DIV/0!	0.333	#DIV/0!	#DIV/0!	#DIV/0!
ath-miR779.1	0	0	0	0	0	0	0	0	#DIV/0!	#DIV/0!	0			0	0	#DIV/0!	0	#DIV/0!	#DIV/0!	#DIV/0!
ath-miR783	0	0	0	0	0	0	0	0	#DIV/0!	#DIV/0!	0	0			0	0	#DIV/0!	#DIV/0!	#DIV/0!	#DIV/0!
ath-miR822	0.663	0.589	0	1	0.626	0.0523259	0.5	0.707107	0.798722	0.825036	0.935	0.942	0.991	0.973	0.9385	0.00494975	0.982	0.0127279	1.04635	0.0459127
ath-miR823	0.487	0.513	0.5	0.5	0.5	0.0183848	0.5	0	1	1	1	1	0.957	1	1	0	0.9785	0.0304056	0.9785	0.42265
ath-miR824	0.064	0.065	0	0.917	0.0645	0.000707107	0.4585	0.648417	7.10853	0.480716	0.921	0.898	0.895	0.919	0.9095	0.0162635	0.907	0.0169706	0.997251	0.894238
ath-miR825	0.176	0.13	0.375	0.167	0.153	0.0325269	0.271	0.147078	1.77124	0.383322	0.439	0.688	0.743	0.524	0.5635	0.17607	0.6335	0.154856	1.12422	0.713942
ath-miR826	0	0	0	0	0	0	0	0	#DIV/0!	#DIV/0!	0	0	0.5		0	0	0.5	#DIV/0!	#DIV/0!	#DIV/0!
ath-miR829.1	0	1	0	0.01	0.5	0.707107	0.005	0.00707107	0.01	0.426537	0.139	0.118	0.263	0.324	0.1285	0.0148492	0.2935	0.0431335	2.28405	0.0361584
ath-miR829.2	0.6	0.556	1	0.8	0.578	0.0311127	0.9	0.141421	1.55709	0.087976	1	0.714	1	0.8	0.857	0.202233	0.9	0.141421	1.05018	0.828339
ath-miR830	0.8	0.6	0	0	0.7	0.141421	0	0	0	0.0198039	0.5	0.5	1	1	0.5	0	1	0	2	#DIV/0!
ath-miR831	0.6	0.833	1	1	0.7165	0.164756	1	0	1.39567	0.1354		1	0.667	0.667	1	#DIV/0!	0.667	0	0.667	#DIV/0!
ath-miR832-3p	0	0	0	0	0	0	0	0	#DIV/0!	#DIV/0!	0.5	0.667	0.333	1	0.5835	0.118087	0.6665	0.47164	1.14225	0.831722
ath-miR832-5p	0	0	0	0	0	0	0	0	#DIV/0!	#DIV/0!	0.944	0.824	0.935	0.75	0.884	0.0848528	0.8425	0.130815	0.953054	0.7428
ath-miR833-3p	0.5	0	0	0	0.25	0.353553	0	0	0	0.42265	1	0.5	0.833		0.75	0.353553	0.833	#DIV/0!	1.11067	#DIV/0!
ath-miR833-5p	0.75	0.462	1	1	0.606	0.203647	1	0	1.65017	0.111648	0.697	0.586	0.672	0.75	0.6415	0.0784889	0.711	0.0551543	1.10834	0.413304
ath-miR835-3p	0	0	0	0	0	0	0	0	#DIV/0!	#DIV/0!		1	1	1	1	#DIV/0!	1	0	1	#DIV/0!
ath-miR835-5p	1	0	0	0	0.5	0.707107	0	0	0	0.42265					#DIV/0!	#DIV/0!	#DIV/0!	#DIV/0!	#DIV/0!	#DIV/0!
ath-miR837-5p	1	0	0	0	0.5	0.707107	0	0	0	0.42265			1		#DIV/0!	#DIV/0!	1	#DIV/0!	#DIV/0!	#DIV/0!
ath-miR838	0.5	0.667	0	0	0.5835	0.118087	0	0	0	0.0198699	1	1	1		1	0	1	#DIV/0!	1	#DIV/0!
ath-miR841	0.5	0.5	0	0	0.5	0	0	0	0	#DIV/0!	0.907	1	0.94	0.833	0.9535	0.0657609	0.8865	0.0756604	0.929733	0.444323
ath-miR841b	0	0.222	0	0	0.111	0.156978	0	0	0	0.42265	0.6	1	0.643	0.667	0.8	0.282843	0.655	0.0169706	0.81875	0.544451
ath-miR842	0	0	0	0	0	0	0	0	#DIV/0!	#DIV/0!	0	0.75	0.5	0.75	0.375	0.53033	0.625	0.176777	1.66667	0.591752
ath-miR843	0.286	1	0	1	0.643	0.504874	0.5	0.707107	0.777605	0.837599	0.75	0.909	0.905	0.5	0.8295	0.11243	0.7025	0.286378	0.846896	0.618434
ath-miR844	0	0	0	0	0	0	0	0	#DIV/0!	#DIV/0!				1	#DIV/0!	#DIV/0!	1	#DIV/0!	#DIV/0!	#DIV/0!
ath-miR846	0.727	0.273	0	0.143	0.5	0.321026	0.0715	0.101116	0.143	0.213589	0.95	0.937	0.967	0.855	0.9435	0.00919239	0.911	0.079196	0.965554	0.62252
ath-miR847	0	0	0	0	0	0	0	0	#DIV/0!	#DIV/0!	1	1	0.75	1	1	0	0.875	0.176777	0.875	0.42265
ath-miR848	0.154	0.091	0	0	0.1225	0.0445477	0	0	0	0.0602122	0.868	0.85	0.909	0.931	0.859	0.0127279	0.92	0.0155563	1.07101	0.0502313
ath-miR850	0.458	0.25	0.364	0.235	0.354	0.147078	0.2995	0.0912168	0.846045	0.699636	0.492	0.895	0.526	0.5	0.6935	0.284964	0.513	0.0183848	0.739726	0.465693
ath-miR851-3p	0.154	0.111	0	0	0.1325	0.0304056	0	0	0	0.0253334	0	0.6		0.429	0.3	0.424264	0.429	#DIV/0!	1.43	#DIV/0!
ath-miR851-5p	0.745	0.778	0.917	0.909	0.7615	0.0233345	0.913	0.00565685	1.19895	0.0123269	0.933	0.878	0.87	0.774	0.9055	0.0388909	0.822	0.0678823	0.907786	0.270255
ath-miR852	0.545	0.727	0	0	0.636	0.128693	0	0	0	0.0198644	1	0.833	0.938	0.8	0.9165	0.118087	0.869	0.0975807	0.948172	0.703834
ath-miR853	0.5	1	0	1	0.75	0.353553	0.5	0.707107	0.666667	0.698489		0.5	0	0.75	0.5	#DIV/0!	0.375	0.53033	0.75	#DIV/0!
ath-miR854a-e	0	0	0	0	0	0	0	0	#DIV/0!	#DIV/0!	0			0	0	#DIV/0!	0	#DIV/0!	#DIV/0!	#DIV/0!
ath-miR856	0.667	0	0.5	0.625	0.3335	0.47164	0.5625	0.0883883	1.68666	0.569301	1	0.778	0.5	1	0.889	0.156978	0.75	0.353553	0.843645	0.661843
ath-miR857	0	0	0	0	0	0	0	0	#DIV/0!	#DIV/0!	1	0.429		0.667	0.7145	0.403758	0.667	#DIV/0!	0.93352	#DIV/0!
ath-miR859	0.143	0	0	0	0.0715	0.101116	0	0	0	0.42265	0.727	0.333	0.8	0.2	0.53	0.2786	0.5	0.424264	0.943396	0.940997
ath-miR860	0.447	0.439	0	1	0.443	0.00565685	0.5	0.707107	1.12867	0.919653	1	0.981	0.982	0.963	0.9905	0.013435	0.9725	0.013435	0.981827	0.312255
ath-miR861-5p	0	0	0	0	0	0	0	0	#DIV/0!	#DIV/0!		0		0	0	#DIV/0!	0	#DIV/0!	#DIV/0!	#DIV/0!
ath-miR862-3p	0	0	0	0	0	0	0	0	#DIV/0!	#DIV/0!	0	0	0	0.333	0	0	0.1665	0.235467	#DIV/0!	0.42265
ath-miR862-5p	0.4	0.167	0.5	0.833	0.2835	0.164756	0.6665	0.235467	2.35097	0.200133	1	1	1	0.667	1	0	0.8335	0.235467	0.8335	0.42265
ath-miR863-3p	0	0.333	0	0	0.1665	0.235467	0	0	0	0.42265	1		1	1	1	#DIV/0!	1	0	1	#DIV/0!
ath-miR863-5p	0	0	0	0	0	0	0	0	#DIV/0!	#DIV/0!	0.75		0		0.75	#DIV/0!	0	#DIV/0!	0	#DIV/0!
ath-miR864-3p	0.5	0	0	0.5	0.25	0.353553	0.25	0.353553	1	1		0	0	0.333	0	#DIV/0!	0.1665	0.235467	#DIV/0!	#DIV/0!
ath-miR864-5p	0	0.2	0	0	0.1	0.141421	0	0	0	0.42265	0.333	0	0.333	0	0.1665	0.235467	0.1665	0.235467	1	1
ath-miR865-3p	0	0	0	0	0	0	0	0	#DIV/0!	#DIV/0!					#DIV/0!	#DIV/0!	#DIV/0!	#DIV/0!	#DIV/0!	#DIV/0!
ath-miR865-5p	1	0	0	1	0.5	0.707107	0.5	0.707107	1	1	0.5	1	0.5	0.8	0.75	0.353553	0.65	0.212132	0.866667	0.764298
ath-miR866-3p	0.333	0	0.5	0.364	0.1665	0.235467	0.432	0.0961665	2.59459	0.277889	0.571	0.824	0.75	0.1	0.6975	0.178898	0.425	0.459619	0.609319	0.516399
ath-miR866-5p	0.025	0	0	0	0.0125	0.0176777	0	0	0	0.42265	0	0	0	0	0	0	0	0	#DIV/0!	#DIV/0!
ath-miR867	0.13	0.096	0.05	0.065	0.113	0.0240416	0.0575	0.0106066	0.50885	0.0961859	0.368	0.389	0.455	0.357	0.3785	0.0148492	0.406	0.0692965	1.07266	0.638244
ath-miR868-3p	0	0.5	0	0	0.25	0.353553	0	0	0	0.42265	1	1			1	0	#DIV/0!	#DIV/0!	#DIV/0!	#DIV/0!
ath-miR869.1	0	0	0	0	0	0	0	0	#DIV/0!	#DIV/0!	0	1	1	0	0.5	0.707107	0.5	0.707107	1	1
ath-miR870	0	0	0	0	0	0	0	0	#DIV/0!	#DIV/0!			1		#DIV/0!	#DIV/0!	1	#DIV/0!	#DIV/0!	#DIV/0!
ath-miR1886.1	1	1	0	0	1	0	0	0	0	#DIV/0!	0.778	1	1	1	0.889	0.156978	1	0	1.12486	0.42265
ath-miR1886.3	0	1	0	1	0.5	0.707107	0.5	0.707107	1	1					#DIV/0!	#DIV/0!	#DIV/0!	#DIV/0!	#DIV/0!	#DIV/0!
ath-miR1887	0.5	0.5	1	0.2	0.5	0	0.6	0.565685	1.2	0.825922	1	1	1	0.667	1	0	0.8335	0.235467	0.8335	0.42265
ath-miR1888	0.07	0.031	0	0	0.0505	0.0275772	0	0	0	0.122336	0.069	0.308	0.087	0.214	0.1885	0.168999	0.1505	0.0898026	0.798408	0.805241
ath-miR2111a, b	0	0	0	0	0	0	0	0	#DIV/0!	#DIV/0!	0.333	0.667	0	0	0.5	0.236174	0	0	0	0.095795
ath-miR2112-3p	0.048	0.029	0	0	0.0385	0.013435	0	0	0	0.0558364	0.5	1	0	0.5	0.75	0.353553	0.25	0.353553	0.333333	0.292893
ath-miR2112-5p	0.667	0.714	0.667	0.929	0.6905	0.033234	0.798	0.185262	1.15568	0.504048	1	0.812	0.833	0.769	0.906	0.132936	0.801	0.0452548	0.884106	0.401172
ath-miR2933a, b	0.444	0.25	0	0	0.347	0.137179	0	0	0	0.0700326	0	0	0.143	0	0	0	0.0715	0.101116	#DIV/0!	0.42265
ath-miR2934-3p	0	0.042	0	0	0.021	0.0296985	0	0	0	0.42265	0.667	0.2	0	0.061	0.4335	0.330219	0.0305	0.0431335	0.0703576	0.229142
ath-miR2934-5p	0	0	0	0	0	0	0	0	#DIV/0!	#DIV/0!	1	1	1	0.889	1	0	0.9445	0.0784889	0.9445	0.42265
ath-miR2939	0	0	0	0	0	0	0	0	#DIV/0!	#DIV/0!	0	0	0	0	0	0	0	0	#DIV/0!	#DIV/0!
ath-miR3434	1	0.5	0	1	0.75	0.353553	0.5	0.707107	0.666667	0.698489	0.8	1	1	1	0.9	0.141421	1	0	1.11111	0.42265
ath-miR3440b-3p	0	0	0	0	0	0	0	0	#DIV/0!	#DIV/0!		0.5		1	0.5	#DIV/0!	1	#DIV/0!	2	#DIV/0!
ath-miR3440b-5p	1	1	0	1	1	0	0.5	0.707107	0.5	0.42265	1	1	1	1	1	0	1	0	1	#DIV/0!
ath-miR4221	0	1	0	1	0.5	0.707107	0.5	0.707107	1	1				0.857	#DIV/0!	#DIV/0!	0.857	#DIV/0!	#DIV/0!	#DIV/0!
ath-miR4228	0	0	0	0	0	0	0	0	#DIV/0!	#DIV/0!	0		0	0	0	#DIV/0!	0	0	#DIV/0!	#DIV/0!
ath-miR4239	1	0	0	0	0.5	0.707107	0	0	0	0.42265			1		#DIV/0!	#DIV/0!	1	#DIV/0!	#DIV/0!	#DIV/0!
ath-miR4240	0	0	0	0	0	0	0	0	#DIV/0!	#DIV/0!					#DIV/0!	#DIV/0!	#DIV/0!	#DIV/0!	#DIV/0!	#DIV/0!
ath-miR5012	0.667	0.578	0.538	0.625	0.6225	0.0629325	0.5815	0.0615183	0.934137	0.577701	0.632	0.842	0.75	0.781	0.737	0.148492	0.7655	0.0219203	1.03867	0.813461
ath-miR5013	1	0	0	0	0.5	0.707107	0	0	0	0.42265	1	1		0.5	1	0	0.5	#DIV/0!	0.5	#DIV/0!
ath-miR5014	1	0.5	0	0	0.75	0.353553	0	0	0	0.095466	1	1	1	0.25	1	0	0.625	0.53033	0.625	0.42265
ath-miR5015a	0	0	0	0	0	0	0	0	#DIV/0!	#DIV/0!	1		1		1	#DIV/0!	1	#DIV/0!	1	#DIV/0!
ath-miR5015b	0	0	0	0	0	0	0	0	#DIV/0!	#DIV/0!	0	1	1	1	0.5	0.707107	1	0	2	0.42265
ath-miR5016	1	0	0	0	0.5	0.707107	0	0	0	0.42265	1	1			1	0	#DIV/0!	#DIV/0!	#DIV/0!	#DIV/0!
ath-miR5017	0	0	0	0	0	0	0	0	#DIV/0!	#DIV/0!	0.333	0	0	0	0.1665	0.235467	0	0	0	0.42265
ath-miR5019	0	0	0	0	0	0	0	0	#DIV/0!	#DIV/0!	1	0.6	1	0.444	0.8	0.282843	0.722	0.393151	0.9025	0.840999
ath-miR5020b	0	0.333	0	0	0.1665	0.235467	0	0	0	0.42265	0.118	0.1	0.12	0	0.109	0.0127279	0.06	0.0848528	0.550459	0.504088
ath-miR5022	0	0	1	0	0	0	0.5	0.707107	#DIV/0!	0.42265	1				1	#DIV/0!	#DIV/0!	#DIV/0!	#DIV/0!	#DIV/0!
ath-miR5023	0	0	0	0	0	0	0	0	#DIV/0!	#DIV/0!		1			1	#DIV/0!	#DIV/0!	#DIV/0!	#DIV/0!	#DIV/0!
ath-miR5025	0	0	0	0	0	0	0	0	#DIV/0!	#DIV/0!					#DIV/0!	#DIV/0!	#DIV/0!	#DIV/0!	#DIV/0!	#DIV/0!
ath-miR5026	0.321	0.228	0.8	0.882	0.2745	0.0657609	0.841	0.0579828	3.06375	0.0117647	0.79	0.733	0.889	0.789	0.7615	0.0403051	0.839	0.0707107	1.10177	0.310416
ath-miR5027	1	0.167	0	0	0.5835	0.58902	0	0	0	0.29623	0.667		1		0.667	#DIV/0!	1	#DIV/0!	1.49925	#DIV/0!
ath-miR5028	0.333	0.333	0	0	0.333	0	0	0	0	#DIV/0!	0.714	1	0.833	0.8	0.857	0.202233	0.8165	0.0233345	0.952742	0.804879
ath-miR5029	0	0	0.5	0	0	0	0.25	0.353553	#DIV/0!	0.42265	1	0.706	0.889	0.535	0.853	0.207889	0.712	0.250316	0.834701	0.602394

## Sheet: Truncated
S2 Data. Composition of miRNAs in Col, sdn1 sdn2, hen1, and hen1 sdn1 sdn2.
Proportions of full-length, truncated (sum of truncated-only and truncated-and-tailed), truncated-only, truncated-and-tailed, and tailed-only reads in total reads are shown in separate sheet as indicated.
Truncated reads (truncated-only + truncated-and-tailed) read/ total reads
	hen1-1	hen1-2	hen1 sdn1 sdn2-1	hen1 sdn1 sdn2-2	Ave (hen1)	Stdev (hen1)	Ave (hen1 sdn1 sdn2)	Stdev (hen1 sdn1 sdn2)	FC_hen1 sdn1 sdn2/hen1	P value	Col-1	Col-2	sdn1 sdn2-1	sdn1 sdn2-2	Ave (Col)	Stdev (Col)	Ave (sdn1 sdn2)	Stdev (sdn1 sdn2)	FC_sdn1 sdn2/Col	P value
ath-miR156a-f	0.017	0.02	0.023	0.035	0.0185	0.00212132	0.029	0.00848528	1.56757	0.23165	0.022	0.014	0.017	0.019	0.018	0.00565685	0.018	0.00141421	1	1
ath-miR156h	0.023	0.012	0	0.017	0.0175	0.00777817	0.0085	0.0120208	0.485714	0.467819	0.012	0.015	0.02	0.015	0.0135	0.00212132	0.0175	0.00353553	1.2963	0.303689
ath-miR157a-c	0.089	0.092	0.077	0.071	0.0905	0.00212132	0.074	0.00424264	0.81768	0.0389255	0.047	0.034	0.028	0.025	0.0405	0.00919239	0.0265	0.00212132	0.654321	0.170712
ath-miR158a	0.601	0.611	0.548	0.546	0.606	0.00707107	0.547	0.00141421	0.90264	0.00738646	0.47	0.436	0.356	0.447	0.453	0.0240416	0.4015	0.0643467	0.886313	0.400138
ath-miR158b	0.391	0.409	0.402	0.383	0.4	0.0127279	0.3925	0.013435	0.98125	0.624413	0.322	0.328	0.263	0.388	0.325	0.00424264	0.3255	0.0883883	1.00154	0.99435
ath-miR159a	0.322	0.219	0.211	0.134	0.2705	0.072832	0.1725	0.0544472	0.637708	0.266961	0.072	0.072	0.07	0.063	0.072	0	0.0665	0.00494975	0.923611	0.256689
ath-miR159b	0.317	0.268	0.378	0.353	0.2925	0.0346482	0.3655	0.0176777	1.24957	0.117466	0.117	0.145	0.136	0.107	0.131	0.019799	0.1215	0.0205061	0.927481	0.683816
ath-miR159c	0.974	0.969	0.958	0.966	0.9715	0.00353553	0.962	0.00565685	0.990221	0.181612	0.989	0.978	0.983	0.961	0.9835	0.00777817	0.972	0.0155563	0.988307	0.448459
ath-miR160a-c	0.795	0.812	0.762	0.876	0.8035	0.0120208	0.819	0.0806102	1.01929	0.813168	0.14	0.153	0.069	0.391	0.1465	0.00919239	0.23	0.227688	1.56997	0.655941
ath-miR161.1	0.465	0.485	0.521	0.437	0.475	0.0141421	0.479	0.059397	1.00842	0.934628	0.154	0.203	0.133	0.16	0.1785	0.0346482	0.1465	0.0190919	0.820728	0.371097
ath-miR161.2	0.738	0.749	0.733	0.723	0.7435	0.00777817	0.728	0.00707107	0.979153	0.172376	0.654	0.633	0.664	0.704	0.6435	0.0148492	0.684	0.0282843	1.06294	0.214849
ath-miR162a,b	0.202	0.325	0.262	0.194	0.2635	0.0869741	0.228	0.0480833	0.865275	0.663605	0.115	0.127	0.148	0.126	0.121	0.00848528	0.137	0.0155563	1.13223	0.329834
ath-miR163	0.859	0.857	0.847	0.798	0.858	0.00141421	0.8225	0.0346482	0.958625	0.284651	0.335	0.21	0.313	0.228	0.2725	0.0883883	0.2705	0.0601041	0.992661	0.981292
ath-miR165a, b	0.542	0.59	0.133	0.133	0.566	0.0339411	0.133	0	0.234982	0.00305809	0.071	0.08	0.039	0.033	0.0755	0.00636396	0.036	0.00424264	0.476821	0.0182358
ath-miR166a-g	0.697	0.764	0.171	0.201	0.7305	0.0473762	0.186	0.0212132	0.25462	0.00451341	0.04	0.034	0.019	0.02	0.037	0.00424264	0.0195	0.000707107	0.527027	0.0289011
ath-miR167a, b	0.877	0.892	0.773	0.777	0.8845	0.0106066	0.775	0.00282843	0.876201	0.00498736	0.146	0.183	0.185	0.34	0.1645	0.026163	0.2625	0.109602	1.59574	0.343758
ath-miR167d	0.999	0.997	1	1	0.998	0.00141421	1	0	1.002	0.183503	0.146	0.582	0.239	0.656	0.364	0.308299	0.4475	0.294864	1.2294	0.807914
ath-miR168a, b	0.282	0.229	0.179	0.24	0.2555	0.0374767	0.2095	0.0431335	0.819961	0.372915	0.032	0.034	0.035	0.039	0.033	0.00141421	0.037	0.00282843	1.12121	0.215535
ath-miR171a	0.159	0.22	0.125	0.086	0.1895	0.0431335	0.1055	0.0275772	0.556728	0.146096	0.037	0.032	0.052	0.031	0.0345	0.00353553	0.0415	0.0148492	1.2029	0.583156
ath-miR171b, c	0.688	0.732	0.348	0.396	0.71	0.0311127	0.372	0.0339411	0.523944	0.00915122	0.157	0.181	0.078	0.1	0.169	0.0169706	0.089	0.0155563	0.526627	0.039
ath-miR172a, b	0.354	0.326	0.583	0.733	0.34	0.019799	0.658	0.106066	1.93529	0.0530261	0.385	0.605	0.626	0.571	0.495	0.155563	0.5985	0.0388909	1.20909	0.457697
ath-miR172c, d	0.556	0.484	0.467	0.268	0.52	0.0509117	0.3675	0.140714	0.706731	0.286235	0.526	0.528	0.555	0.55	0.527	0.00141421	0.5525	0.00353553	1.04839	0.0109665
ath-miR319a, b	0.299	0.311	0.228	0.177	0.305	0.00848528	0.2025	0.0360624	0.663934	0.059544	0.09	0.084	0.091	0.076	0.087	0.00424264	0.0835	0.0106066	0.95977	0.707059
ath-miR319c	0.676	0.664	0.558	0.484	0.67	0.00848528	0.521	0.0523259	0.777612	0.0578485	0.559	0.396	0.443	0.307	0.4775	0.115258	0.375	0.0961665	0.78534	0.436087
ath-miR390a, b	0.042	0.044	0.024	0.012	0.043	0.00141421	0.018	0.00848528	0.418605	0.0544132	0.015	0.01	0.007	0.006	0.0125	0.00353553	0.0065	0.000707107	0.52	0.142857
ath-miR391	0.922	0.94	0.285	0.47	0.931	0.0127279	0.3775	0.130815	0.405478	0.0270541	0.637	0.516	0.45	0.696	0.5765	0.0855599	0.573	0.173948	0.993929	0.981948
ath-miR393a, b	0.959	0.96	0.959	0.972	0.9595	0.000707107	0.9655	0.00919239	1.00625	0.454545	0.759	0.767	0.824	0.839	0.763	0.00565685	0.8315	0.0106066	1.08978	0.015051
ath-miR394a, b	0.26	0.282	0.158	0.115	0.271	0.0155563	0.1365	0.0304056	0.50369	0.0307612	0.063	0.076	0.084	0.113	0.0695	0.00919239	0.0985	0.0205061	1.41727	0.209548
ath-miR396a	0.643	0.634	0.62	0.451	0.6385	0.00636396	0.5355	0.119501	0.838684	0.347657	0.047	0.072	0.102	0.099	0.0595	0.0176777	0.1005	0.00212132	1.68908	0.0827534
ath-miR396b	0.42	0.416	0.405	0.46	0.418	0.00282843	0.4325	0.0388909	1.03469	0.651461	0.101	0.068	0.061	0.051	0.0845	0.0233345	0.056	0.00707107	0.662722	0.240135
ath-miR397a	0.109	0.054	0.094	0.102	0.0815	0.0388909	0.098	0.00565685	1.20245	0.612888	0.068	0.16	0.278	0.103	0.114	0.0650538	0.1905	0.123744	1.67105	0.519966
ath-miR398b, c	0.156	0.309	0.228	0.104	0.2325	0.108187	0.166	0.0876812	0.713978	0.569078	0.037	0.03	0.024	0.017	0.0335	0.00494975	0.0205	0.00494975	0.61194	0.119529
ath-miR402	0.98	0.981	0.979	1	0.9805	0.000707107	0.9895	0.0148492	1.00918	0.482108	0.908	0.907	0.907	0.96	0.9075	0.000707107	0.9335	0.0374767	1.02865	0.430049
ath-miR403	0.374	0.379	0.383	0.407	0.3765	0.00353553	0.395	0.0169706	1.04914	0.270289	0.102	0.112	0.075	0.12	0.107	0.00707107	0.0975	0.0318198	0.911215	0.720195
ath-miR447a, b	0.791	0.763	0.667	0.767	0.777	0.019799	0.717	0.0707107	0.92278	0.367263	0.75	0.735	0.644	0.781	0.7425	0.0106066	0.7125	0.0968736	0.959596	0.705783
ath-miR447a.2	0.049	0.054	0.046	0.077	0.0515	0.00353553	0.0615	0.0219203	1.19417	0.589349	0.026	0.026	0.024	0.027	0.026	3.46945e-18	0.0255	0.00212132	0.980769	0.770584
ath-miR775	0.483	0.589	0.4	0.439	0.536	0.0749533	0.4195	0.0275772	0.782649	0.175204	0.563	0.502	0.447	0.524	0.5325	0.0431335	0.4855	0.0544472	0.911737	0.439602
ath-miR779.2	0.125	0.263	0.179	0.095	0.194	0.0975807	0.137	0.059397	0.706186	0.553528	0.008	0.016	0.012	0.01	0.012	0.00565685	0.011	0.00141421	0.916667	0.830969
ath-miR780.1	0.276	0.396	0.282	0.24	0.336	0.0848528	0.261	0.0296985	0.776786	0.359395	0.167	0.146	0.199	0.148	0.1565	0.0148492	0.1735	0.0360624	1.10863	0.600415
ath-miR780.2	0.052	0.053	0.063	0.077	0.0525	0.000707107	0.07	0.00989949	1.33333	0.130149	0.065	0.06	0.063	0.053	0.0625	0.00353553	0.058	0.00707107	0.928	0.505315
ath-miR781	0.511	0.557	0.273	0.422	0.534	0.0325269	0.3475	0.105359	0.650749	0.139197	0.109	0.135	0.102	0.134	0.122	0.0183848	0.118	0.0226274	0.967213	0.864074
ath-miR827	0.119	0.148	0.143	0.108	0.1335	0.0205061	0.1255	0.0247487	0.940075	0.758461	0.014	0.036	0.075	0.04	0.025	0.0155563	0.0575	0.0247487	2.3	0.256499
ath-miR839	0.597	0.537	0.25	0.191	0.567	0.0424264	0.2205	0.0417193	0.388889	0.0144261	0.059	0.063	0.027	0.087	0.061	0.00282843	0.057	0.0424264	0.934426	0.906341
ath-miR840	0.517	0.608	0.5	0.615	0.5625	0.0643467	0.5575	0.0813173	0.991111	0.951838	0.61	0.366	0.493	0.462	0.488	0.172534	0.4775	0.0219203	0.978484	0.939737
ath-miR845a	0.337	0.386	0.393	0.235	0.3615	0.0346482	0.314	0.111723	0.868603	0.623759	0.4	0.285	0.273	0.422	0.3425	0.0813173	0.3475	0.105359	1.0146	0.962458
ath-miR845b	0.633	0.6	0.625	0.615	0.6165	0.0233345	0.62	0.00707107	1.00568	0.85791	0.3	0.429	0.398	0.584	0.3645	0.0912168	0.491	0.131522	1.34705	0.379937
ath-miR858	0.385	0.469	0.5	0.563	0.427	0.059397	0.5315	0.0445477	1.24473	0.184806	0.445	0.455	0.455	0.579	0.45	0.00707107	0.517	0.0876812	1.14889	0.394081
ath-miR861-3p	0.008	0	0	0.025	0.004	0.00565685	0.0125	0.0176777	3.125	0.583628	0	0	0.004	0	0	0	0.002	0.00282843	#DIV/0!	0.42265
ath-miR868-5p	0.325	0.294	0.334	0.348	0.3095	0.0219203	0.341	0.00989949	1.10178	0.205202	0.264	0.238	0.353	0.396	0.251	0.0183848	0.3745	0.0304056	1.49203	0.0389833
ath-miR869.2	0.036	0	0	0.074	0.018	0.0254558	0.037	0.0523259	2.05556	0.689607	0.006	0	0.004	0.005	0.003	0.00424264	0.0045	0.000707107	1.5	0.670707
ath-miR1886.2	0.115	0.086	0.125	0.03	0.1005	0.0205061	0.0775	0.0671751	0.771144	0.688791	0.097	0.063	0.088	0.084	0.08	0.0240416	0.086	0.00282843	1.075	0.759422
ath-miR4243	0.025	0.01	0.021	0.039	0.0175	0.0106066	0.03	0.0127279	1.71429	0.397721	0.034	0.039	0.104	0.028	0.0365	0.00353553	0.066	0.0537401	1.80822	0.519594
ath-miR156g	0	0	0	0	0	0	0	0	#DIV/0!	#DIV/0!	0	0	0	0	0	0	0	0	#DIV/0!	#DIV/0!
ath-miR157d	0.034	0.048	0	0.083	0.041	0.00989949	0.0415	0.0586899	1.0122	0.9916	0.04	0.028	0.025	0.016	0.034	0.00848528	0.0205	0.00636396	0.602941	0.213666
ath-miR164a, b	0.667	0.55	0.5	0.5	0.6085	0.0827315	0.5	0	0.821693	0.204797	0.089	0.103	0	0.188	0.096	0.00989949	0.094	0.132936	0.979167	0.984998
ath-miR164c	0.857	0.734	0.5	1	0.7955	0.0869741	0.75	0.353553	0.942803	0.875997	1	1	0	1	1	0	0.5	0.707107	0.5	0.42265
ath-miR167c	0	0	0.333	0	0	0	0.1665	0.235467	#DIV/0!	0.42265	0	0	0.333	0.5	0	0	0.4165	0.118087	#DIV/0!	0.0379208
ath-miR169a	0.6	0.637	1	0.667	0.6185	0.026163	0.8335	0.235467	1.34762	0.327974	0	0.834	1	0	0.417	0.589727	0.5	0.707107	1.19904	0.91022
ath-miR169b, c	0.429	0.7	1	0.4	0.5645	0.191626	0.7	0.424264	1.24004	0.720533	0	0.625	0.042	0	0.3125	0.441942	0.021	0.0296985	0.0672	0.450261
ath-miR169d-g	1	0.546	0	1	0.773	0.321026	0.5	0.707107	0.646831	0.66835	0.667	0.666	0	0.945	0.6665	0.000707107	0.4725	0.668216	0.708927	0.721188
ath-miR169h-n	0.5	1	1	1	0.75	0.353553	1	0	1.33333	0.42265	1	0.25	0	0.143	0.625	0.53033	0.0715	0.101116	0.1144	0.284143
ath-miR170	0.211	0.176	0.25	0	0.1935	0.0247487	0.125	0.176777	0.645995	0.641723	0.125	0.084	0	0.03	0.1045	0.0289914	0.015	0.0212132	0.143541	0.0719657
ath-miR172e	0	0.333	0	0	0.1665	0.235467	0	0	0	0.42265	0.3	0.5	0.4	0.2	0.4	0.141421	0.3	0.141421	0.75	0.552786
ath-miR173	0.101	0.168	0.333	0.083	0.1345	0.0473762	0.208	0.176777	1.54647	0.627325	0.055	0.046	0.021	0.084	0.0505	0.00636396	0.0525	0.0445477	1.0396	0.955599
ath-miR3933	0.135	0.174	0	0	0.1545	0.0275772	0	0	0	0.0155591	1	0.133	0	0.25	0.5665	0.613062	0.125	0.176777	0.220653	0.430981
ath-miR395a, d, e	0.231	0.217	0	0.5	0.224	0.00989949	0.25	0.353553	1.11607	0.926688	0.075	0.106	0.072	0.062	0.0905	0.0219203	0.067	0.00707107	0.740331	0.285826
ath-miR395b, c, f	0.283	0.379	0.667	0	0.331	0.0678823	0.3335	0.47164	1.00755	0.994753	0.028	0.153	0.099	0	0.0905	0.0883883	0.0495	0.0700036	0.546961	0.658262
ath-miR397b	0.08	0.057	0.059	0	0.0685	0.0162635	0.0295	0.0417193	0.430657	0.343215	0.032	0.024	0.01	0.036	0.028	0.00565685	0.023	0.0183848	0.821429	0.748423
ath-miR398a	0.972	0.994	1	0.889	0.983	0.0155563	0.9445	0.0784889	0.960834	0.566422	1	0.991	0.959	0.992	0.9955	0.00636396	0.9755	0.0233345	0.97991	0.362747
ath-miR399a	0	0	0	0	0	0	0	0	#DIV/0!	#DIV/0!	0.033	0	0	0	0.0165	0.0233345	0	0	0	0.42265
ath-miR399b, c	0.096	0.225	0.182	0.111	0.1605	0.0912168	0.1465	0.0502046	0.912773	0.866739	0.018	0.018	0.028	0.014	0.018	3.46945e-18	0.021	0.00989949	1.16667	0.709979
ath-miR399d, e	0	0	0	0	0	0	0	0	#DIV/0!	#DIV/0!	1	0	0	0	0.5	0.707107	0	0	0	0.42265
ath-miR399f	0	0	0	0	0	0	0	0	#DIV/0!	#DIV/0!	1	0	0	0	0.5	0.707107	0	0	0	0.42265
ath-miR400	0.048	0.043	0	0	0.0455	0.00353553	0	0	0	0.00300536	0	0.077	0	0.167	0.0385	0.0544472	0.0835	0.118087	2.16883	0.672967
ath-miR404	1	1	0	0	1	0	0	0	0	#DIV/0!	1	1	1	1	1	0	1	0	1	#DIV/0!
ath-miR405a, b, d	0	0	0	0	0	0	0	0	#DIV/0!	#DIV/0!	0	0	0	1	0	0	0.5	0.707107	#DIV/0!	0.42265
ath-miR408	0.094	0.132	0.056	0	0.113	0.0268701	0.028	0.039598	0.247788	0.128606	0.035	0.012	0.027	0.017	0.0235	0.0162635	0.022	0.00707107	0.93617	0.915718
ath-miR447c-5p	1	0	0	0.5	0.5	0.707107	0.25	0.353553	0.5	0.698489	0	0.667	0	0.75	0.3335	0.47164	0.375	0.53033	1.12444	0.941625
ath-miR472	0	0.428	0	0	0.214	0.302642	0	0	0	0.42265	0	0.062	0.027	0	0.031	0.0438406	0.0135	0.0190919	0.435484	0.656317
ath-miR771	0.836	0.837	0.5	0.75	0.8365	0.000707107	0.625	0.176777	0.747161	0.232722	0.324	0.333	0.24	0.303	0.3285	0.00636396	0.2715	0.0445477	0.826484	0.215117
ath-miR773	0.306	0.308	0	0.167	0.307	0.00141421	0.0835	0.118087	0.271987	0.115839	0.032	0	0	0.086	0.016	0.0226274	0.043	0.0608112	2.6875	0.615812
ath-miR774	0.5	0.875	0	1	0.6875	0.265165	0.5	0.707107	0.727273	0.759034	0	0.75	0	0.77	0.375	0.53033	0.385	0.544472	1.02667	0.986844
ath-miR776	0.14	0.15	0.222	0	0.145	0.00707107	0.111	0.156978	0.765517	0.788522	0.7	0.217	0.667	0.31	0.4585	0.341533	0.4885	0.252437	1.06543	0.929537
ath-miR777	0.416	0.65	0	1	0.533	0.165463	0.5	0.707107	0.938086	0.954605	0.142	0	0.111	0.045	0.071	0.100409	0.078	0.046669	1.09859	0.936906
ath-miR778	1	1	0	1	1	0	0.5	0.707107	0.5	0.42265	1	0	0	0.666	0.5	0.707107	0.333	0.470933	0.666	0.807122
ath-miR779.1	0	0	0	0	0	0	0	0	#DIV/0!	#DIV/0!	0.333	0	0	0	0.1665	0.235467	0	0	0	0.42265
ath-miR783	0.4	0	0	0	0.2	0.282843	0	0	0	0.42265	0	1	0	0	0.5	0.707107	0	0	0	0.42265
ath-miR822	0.022	0.042	0	0	0.032	0.0141421	0	0	0	0.0853409	0.032	0.029	0	0.013	0.0305	0.00212132	0.0065	0.00919239	0.213115	0.0693199
ath-miR823	0.026	0.077	0	0	0.0515	0.0360624	0	0	0	0.180861	0	0	0.014	0	0	0	0.007	0.00989949	#DIV/0!	0.42265
ath-miR824	0.613	0.605	1	0.083	0.609	0.00565685	0.5415	0.648417	0.889163	0.896464	0.08	0.078	0.077	0.056	0.079	0.00141421	0.0665	0.0148492	0.841772	0.357706
ath-miR825	0.059	0	0	0	0.0295	0.0417193	0	0	0	0.42265	0	0.062	0	0	0.031	0.0438406	0	0	0	0.42265
ath-miR826	0	0	0	0	0	0	0	0	#DIV/0!	#DIV/0!	1	1	0.5	0	1	0	0.25	0.353553	0.25	0.095466
ath-miR829.1	0	0	1	0.958	0	0	0.979	0.0296985	#DIV/0!	0.000459805	0.806	0.863	0.711	0.647	0.8345	0.0403051	0.679	0.0452548	0.813661	0.0682565
ath-miR829.2	0.3	0.333	0	0.2	0.3165	0.0233345	0.1	0.141421	0.315956	0.166177	0	0.286	0	0.2	0.143	0.202233	0.1	0.141421	0.699301	0.828339
ath-miR830	0.2	0	0	0	0.1	0.141421	0	0	0	0.42265	0.5	0.5	0	0	0.5	0	0	0	0	#DIV/0!
ath-miR831	0.4	0	0	0	0.2	0.282843	0	0	0	0.42265	0	0	0.333	0	0	0	0.1665	0.235467	#DIV/0!	0.42265
ath-miR832-3p	0	0	0	0	0	0	0	0	#DIV/0!	#DIV/0!	0	0	0.333	0	0	0	0.1665	0.235467	#DIV/0!	0.42265
ath-miR832-5p	0	0	0	0	0	0	0	0	#DIV/0!	#DIV/0!	0	0.118	0.043	0.083	0.059	0.0834386	0.063	0.0282843	1.0678	0.954645
ath-miR833-3p	0.25	0	0	0	0.125	0.176777	0	0	0	0.42265	0	0	0.167	0	0	0	0.0835	0.118087	#DIV/0!	0.42265
ath-miR833-5p	0.25	0.308	0	0	0.279	0.0410122	0	0	0	0.0106321	0.293	0.413	0.297	0.25	0.353	0.0848528	0.2735	0.033234	0.774788	0.34261
ath-miR835-3p	0	0	0	0	0	0	0	0	#DIV/0!	#DIV/0!	0	0	0	0	0	0	0	0	#DIV/0!	#DIV/0!
ath-miR835-5p	0	0	0	0	0	0	0	0	#DIV/0!	#DIV/0!	0	0	0	0	0	0	0	0	#DIV/0!	#DIV/0!
ath-miR837-5p	0	0	0	0	0	0	0	0	#DIV/0!	#DIV/0!	0	0	0	0	0	0	0	0	#DIV/0!	#DIV/0!
ath-miR838	0.5	0.333	0	0	0.4165	0.118087	0	0	0	0.0379208	0	0	0	0	0	0	0	0	#DIV/0!	#DIV/0!
ath-miR841	0	0.167	0	0	0.0835	0.118087	0	0	0	0.42265	0.023	0	0.06	0	0.0115	0.0162635	0.03	0.0424264	2.6087	0.6229
ath-miR841b	0.616	0.444	0.5	0	0.53	0.121622	0.25	0.353553	0.471698	0.40057	0.2	0	0.214	0.333	0.1	0.141421	0.2735	0.0841457	2.735	0.274451
ath-miR842	1	0	0	0	0.5	0.707107	0	0	0	0.42265	0.333	0	0	0	0.1665	0.235467	0	0	0	0.42265
ath-miR843	0.429	0	0	0	0.2145	0.303349	0	0	0	0.42265	0.25	0	0.032	0.334	0.125	0.176777	0.183	0.213546	1.464	0.795215
ath-miR844	0	0	0	0	0	0	0	0	#DIV/0!	#DIV/0!	0	0	0	0	0	0	0	0	#DIV/0!	#DIV/0!
ath-miR846	0.091	0	0	0	0.0455	0.0643467	0	0	0	0.42265	0.018	0.013	0.017	0.028	0.0155	0.00353553	0.0225	0.00777817	1.45161	0.36625
ath-miR847	0	0	0	0	0	0	0	0	#DIV/0!	#DIV/0!	0	0	0	0	0	0	0	0	#DIV/0!	#DIV/0!
ath-miR848	0.77	0.909	1	1	0.8395	0.0982878	1	0	1.19119	0.147202	0.132	0.15	0.09	0.068	0.141	0.0127279	0.079	0.0155563	0.560284	0.0487396
ath-miR850	0.125	0.205	0.334	0.118	0.165	0.0565685	0.226	0.152735	1.3697	0.649269	0.292	0	0.29	0.191	0.146	0.206475	0.2405	0.0700036	1.64726	0.602304
ath-miR851-3p	0.077	0	0	0	0.0385	0.0544472	0	0	0	0.42265	0	0.4	0	0.143	0.2	0.282843	0.0715	0.101116	0.3575	0.60668
ath-miR851-5p	0.164	0.125	0.083	0	0.1445	0.0275772	0.0415	0.0586899	0.287197	0.153745	0.01	0.074	0.093	0.077	0.042	0.0452548	0.085	0.0113137	2.02381	0.322225
ath-miR852	0	0	0	0	0	0	0	0	#DIV/0!	#DIV/0!	0	0	0	0	0	0	0	0	#DIV/0!	#DIV/0!
ath-miR853	0.5	0	0	0	0.25	0.353553	0	0	0	0.42265	0	0.5	1	0.25	0.25	0.353553	0.625	0.53033	2.5	0.492907
ath-miR854a-e	0	0	0	0	0	0	0	0	#DIV/0!	#DIV/0!	0	0	0	0.2	0	0	0.1	0.141421	#DIV/0!	0.42265
ath-miR856	0	0.333	0.5	0.167	0.1665	0.235467	0.3335	0.235467	2.003	0.551713	0	0.111	0.25	0	0.0555	0.0784889	0.125	0.176777	2.25225	0.661843
ath-miR857	0	0.333	0	0	0.1665	0.235467	0	0	0	0.42265	0	0	0	0.133	0	0	0.0665	0.0940452	#DIV/0!	0.42265
ath-miR859	0.285	0.555	1	0	0.42	0.190919	0.5	0.707107	1.19048	0.89142	0.273	0.667	0	0.625	0.47	0.2786	0.3125	0.441942	0.664894	0.711355
ath-miR860	0.237	0.22	0	0	0.2285	0.0120208	0	0	0	0.00138091	0	0.018	0.018	0.031	0.009	0.0127279	0.0245	0.00919239	2.72222	0.297448
ath-miR861-5p	0	0	0	0	0	0	0	0	#DIV/0!	#DIV/0!	0	0	0	0	0	0	0	0	#DIV/0!	#DIV/0!
ath-miR862-3p	0	0	0	0	0	0	0	0	#DIV/0!	#DIV/0!	0	0	0	0	0	0	0	0	#DIV/0!	#DIV/0!
ath-miR862-5p	0	0.333	0	0	0.1665	0.235467	0	0	0	0.42265	0	0	0	0.333	0	0	0.1665	0.235467	#DIV/0!	0.42265
ath-miR863-3p	0	0	0	0	0	0	0	0	#DIV/0!	#DIV/0!	0	0	0	0	0	0	0	0	#DIV/0!	#DIV/0!
ath-miR863-5p	0	0	0	0	0	0	0	0	#DIV/0!	#DIV/0!	0	0	0	0	0	0	0	0	#DIV/0!	#DIV/0!
ath-miR864-3p	0.5	0	0	0.5	0.25	0.353553	0.25	0.353553	1	1	0	0	1	0.667	0	0	0.8335	0.235467	#DIV/0!	0.0376641
ath-miR864-5p	0.666	0.4	1	1	0.533	0.18809	1	0	1.87617	0.0724098	0.333	1	0.667	0.5	0.6665	0.47164	0.5835	0.118087	0.875469	0.831722
ath-miR865-3p	1	1	0	1	1	0	0.5	0.707107	0.5	0.42265	0	0	0	0	0	0	0	0	#DIV/0!	#DIV/0!
ath-miR865-5p	0	0	0	0	0	0	0	0	#DIV/0!	#DIV/0!	0	0	0.5	0	0	0	0.25	0.353553	#DIV/0!	0.42265
ath-miR866-3p	0	0.666	0.5	0.091	0.333	0.470933	0.2955	0.289207	0.887387	0.9323	0.357	0.177	0.25	0.7	0.267	0.127279	0.475	0.318198	1.77903	0.481156
ath-miR866-5p	0.25	0.263	0	0.188	0.2565	0.00919239	0.094	0.132936	0.366472	0.22674	0.037	0.093	0.048	0.145	0.065	0.039598	0.0965	0.0685894	1.48462	0.630427
ath-miR867	0.722	0.776	0.85	0.823	0.749	0.0381838	0.8365	0.0190919	1.11682	0.101263	0.579	0.444	0.455	0.405	0.5115	0.0954594	0.43	0.0353553	0.840665	0.375011
ath-miR868-3p	0	0	0	0	0	0	0	0	#DIV/0!	#DIV/0!	0	0	0	0	0	0	0	0	#DIV/0!	#DIV/0!
ath-miR869.1	0	0	0	0	0	0	0	0	#DIV/0!	#DIV/0!	0.5	0	0	1	0.25	0.353553	0.5	0.707107	2	0.698489
ath-miR870	0	0	0	0	0	0	0	0	#DIV/0!	#DIV/0!	0	0	0	0	0	0	0	0	#DIV/0!	#DIV/0!
ath-miR1886.1	0	0	0	0	0	0	0	0	#DIV/0!	#DIV/0!	0.222	0	0	0	0.111	0.156978	0	0	0	0.42265
ath-miR1886.3	0	0	0	0	0	0	0	0	#DIV/0!	#DIV/0!	0	0	0	0	0	0	0	0	#DIV/0!	#DIV/0!
ath-miR1887	0	0.25	0	0.4	0.125	0.176777	0.2	0.282843	1.6	0.780618	0	0	0	0	0	0	0	0	#DIV/0!	#DIV/0!
ath-miR1888	0.758	0.816	0.875	0.7	0.787	0.0410122	0.7875	0.123744	1.00064	0.996165	0.793	0.615	0.565	0.667	0.704	0.125865	0.616	0.0721249	0.875	0.481347
ath-miR2111a, b	1	1	0	0	1	0	0	0	0	#DIV/0!	0.333	0.333	1	1	0.333	0	1	0	3.003	#DIV/0!
ath-miR2112-3p	0.905	0.912	0	0	0.9085	0.00494975	0	0	0	1.48415e-05	0.5	0	1	0.5	0.25	0.353553	0.75	0.353553	3	0.292893
ath-miR2112-5p	0.333	0.071	0.333	0	0.202	0.185262	0.1665	0.235467	0.824257	0.882336	0	0	0	0.038	0	0	0.019	0.0268701	#DIV/0!	0.42265
ath-miR2933a, b	0.222	0.25	0	0	0.236	0.019799	0	0	0	0.00350064	0.333	0.667	0.571	0.375	0.5	0.236174	0.473	0.138593	0.946	0.901877
ath-miR2934-3p	0.47	0.291	0	0.667	0.3805	0.126572	0.3335	0.47164	0.876478	0.904196	0	0.3	0.5	0.364	0.15	0.212132	0.432	0.0961665	2.88	0.228978
ath-miR2934-5p	0	1	1	0	0.5	0.707107	0.5	0.707107	1	1	0	0	0	0.074	0	0	0.037	0.0523259	#DIV/0!	0.42265
ath-miR2939	0.5	0.111	0.2	0.111	0.3055	0.275065	0.1555	0.0629325	0.509002	0.53061	0	0	0	0.2	0	0	0.1	0.141421	#DIV/0!	0.42265
ath-miR3434	0	0	0	0	0	0	0	0	#DIV/0!	#DIV/0!	0.2	0	0	0	0.1	0.141421	0	0	0	0.42265
ath-miR3440b-3p	0	0	0	0	0	0	0	0	#DIV/0!	#DIV/0!	0	0.5	0	0	0.25	0.353553	0	0	0	0.42265
ath-miR3440b-5p	0	0	0	0	0	0	0	0	#DIV/0!	#DIV/0!	0	0	0	0	0	0	0	0	#DIV/0!	#DIV/0!
ath-miR4221	0	0	0	0	0	0	0	0	#DIV/0!	#DIV/0!	0	0	0	0.143	0	0	0.0715	0.101116	#DIV/0!	0.42265
ath-miR4228	0	0	0	0	0	0	0	0	#DIV/0!	#DIV/0!	0	0	0	0	0	0	0	0	#DIV/0!	#DIV/0!
ath-miR4239	0	1	0	1	0.5	0.707107	0.5	0.707107	1	1	0	0	0	0	0	0	0	0	#DIV/0!	#DIV/0!
ath-miR4240	0	0	0	0	0	0	0	0	#DIV/0!	#DIV/0!	0	0	0	0	0	0	0	0	#DIV/0!	#DIV/0!
ath-miR5012	0.195	0.133	0	0	0.164	0.0438406	0	0	0	0.0339226	0.053	0	0.083	0.062	0.0265	0.0374767	0.0725	0.0148492	2.73585	0.24792
ath-miR5013	0	0	0	0	0	0	0	0	#DIV/0!	#DIV/0!	0	0	0	0.5	0	0	0.25	0.353553	#DIV/0!	0.42265
ath-miR5014	0	0.5	0	0	0.25	0.353553	0	0	0	0.42265	0	0	0	0.25	0	0	0.125	0.176777	#DIV/0!	0.42265
ath-miR5015a	0	0	0	0	0	0	0	0	#DIV/0!	#DIV/0!	0	0	0	0	0	0	0	0	#DIV/0!	#DIV/0!
ath-miR5015b	0	0	0	0	0	0	0	0	#DIV/0!	#DIV/0!	0	0	0	0	0	0	0	0	#DIV/0!	#DIV/0!
ath-miR5016	0	0	0	0	0	0	0	0	#DIV/0!	#DIV/0!	0	0	0	0	0	0	0	0	#DIV/0!	#DIV/0!
ath-miR5017	0.545	0.5	1	0.333	0.5225	0.0318198	0.6665	0.47164	1.2756	0.708596	0.333	1	0.334	0.429	0.6665	0.47164	0.3815	0.0671751	0.572393	0.486617
ath-miR5019	0.5	0.8	1	0	0.65	0.212132	0.5	0.707107	0.769231	0.800883	0	0.2	0	0.556	0.1	0.141421	0.278	0.393151	2.78	0.608059
ath-miR5020b	0.25	0	0.25	0	0.125	0.176777	0.125	0.176777	1	1	0.118	0	0.08	0.167	0.059	0.0834386	0.1235	0.0615183	2.09322	0.471715
ath-miR5022	0	0	0	0	0	0	0	0	#DIV/0!	#DIV/0!	0	0	0	0	0	0	0	0	#DIV/0!	#DIV/0!
ath-miR5023	1	0	0	0	0.5	0.707107	0	0	0	0.42265	0	0	0	0	0	0	0	0	#DIV/0!	#DIV/0!
ath-miR5025	1	0	0	0	0.5	0.707107	0	0	0	0.42265	0	0	0	0	0	0	0	0	#DIV/0!	#DIV/0!
ath-miR5026	0.155	0.208	0.2	0.118	0.1815	0.0374767	0.159	0.0579828	0.876033	0.690141	0.113	0.067	0	0.105	0.09	0.0325269	0.0525	0.0742462	0.583333	0.580127
ath-miR5027	0	0.167	0	0	0.0835	0.118087	0	0	0	0.42265	0.333	0	0	0	0.1665	0.235467	0	0	0	0.42265
ath-miR5028	0	0	0	1	0	0	0.5	0.707107	#DIV/0!	0.42265	0	0	0	0.2	0	0	0.1	0.141421	#DIV/0!	0.42265
ath-miR5029	0	0	0.5	0.5	0	0	0.5	0	#DIV/0!	#DIV/0!	0	0	0.111	0.183	0	0	0.147	0.0509117	#DIV/0!	0.0550677

## Sheet: Truncated-and-Tailed
S2 Data. Composition of miRNAs in Col, sdn1 sdn2, hen1, and hen1 sdn1 sdn2.
Proportions of full-length, truncated (sum of truncated-only and truncated-and-tailed), truncated-only, truncated-and-tailed, and tailed-only reads in total reads are shown in separate sheet as indicated.
Truncated-and-tailed reads/ total reads
	hen1-1	hen1-2	hen1 sdn1 sdn2-1	hen1 sdn1 sdn2-2	Ave (hen1)	Stdev (hen1)	Ave (hen1 sdn1 sdn2)	Stdev (hen1 sdn1 sdn2)	FC_hen1 sdn1 sdn2/hen1	P value	Col-1	Col-2	sdn1 sdn2-1	sdn1 sdn2-2	Ave (Col)	Stdev (Col)	Ave (sdn1 sdn2)	Stdev (sdn1 sdn2)	FC_sdn1 sdn2/Col	P value
ath-miR156a-f	0.013	0.015	0.013	0.024	0.014	0.00141421	0.0185	0.00777817	1.32143	0.505315	0.015	0.009	0.01	0.016	0.012	0.00424264	0.013	0.00424264	1.08333	0.835601
ath-miR156h	0.023	0.008	0	0	0.0155	0.0106066	0	0	0	0.174726	0.006	0.009	0.008	0.013	0.0075	0.00212132	0.0105	0.00353553	1.4	0.411652
ath-miR157a-c	0.076	0.084	0.059	0.058	0.08	0.00565685	0.0585	0.000707107	0.73125	0.0334027	0.031	0.019	0.016	0.015	0.025	0.00848528	0.0155	0.000707107	0.62	0.255331
ath-miR158a	0.487	0.511	0.442	0.426	0.499	0.0169706	0.434	0.0113137	0.869739	0.04587	0.373	0.341	0.287	0.342	0.357	0.0226274	0.3145	0.0388909	0.880952	0.313332
ath-miR158b	0.311	0.317	0.287	0.267	0.314	0.00424264	0.277	0.0141421	0.882166	0.0712191	0.202	0.214	0.182	0.251	0.208	0.00848528	0.2165	0.0487904	1.04087	0.830835
ath-miR159a	0.133	0.154	0.105	0.057	0.1435	0.0148492	0.081	0.0339411	0.56446	0.13977	0.016	0.015	0.013	0.012	0.0155	0.000707107	0.0125	0.000707107	0.806452	0.0513167
ath-miR159b	0.131	0.188	0.188	0.151	0.1595	0.0403051	0.1695	0.026163	1.0627	0.796258	0.026	0.029	0.025	0.02	0.0275	0.00212132	0.0225	0.00353553	0.818182	0.228483
ath-miR159c	0.751	0.817	0.5	0.586	0.784	0.046669	0.543	0.0608112	0.692602	0.0470437	0.267	0.247	0.245	0.228	0.257	0.0141421	0.2365	0.0120208	0.920233	0.2587
ath-miR160a-c	0.428	0.413	0.238	0.438	0.4205	0.0106066	0.338	0.141421	0.803805	0.497164	0.101	0.124	0.055	0.344	0.1125	0.0162635	0.1995	0.204354	1.77333	0.609335
ath-miR161.1	0.309	0.36	0.296	0.212	0.3345	0.0360624	0.254	0.059397	0.759342	0.243013	0.074	0.079	0.054	0.068	0.0765	0.00353553	0.061	0.00989949	0.797386	0.172376
ath-miR161.2	0.222	0.258	0.264	0.236	0.24	0.0254558	0.25	0.019799	1.04167	0.703826	0.087	0.083	0.043	0.103	0.085	0.00282843	0.073	0.0424264	0.858824	0.728393
ath-miR162a,b	0.144	0.263	0.207	0.152	0.2035	0.0841457	0.1795	0.0388909	0.882064	0.74936	0.069	0.078	0.097	0.08	0.0735	0.00636396	0.0885	0.0120208	1.20408	0.259203
ath-miR163	0.776	0.808	0.697	0.664	0.792	0.0226274	0.6805	0.0233345	0.859217	0.0399607	0.124	0.113	0.192	0.148	0.1185	0.00777817	0.17	0.0311127	1.4346	0.151134
ath-miR165a, b	0.342	0.355	0.077	0.087	0.3485	0.00919239	0.082	0.00707107	0.235294	0.000945544	0.066	0.071	0.035	0.027	0.0685	0.00353553	0.031	0.00565685	0.452555	0.0154563
ath-miR166a-g	0.255	0.224	0.057	0.085	0.2395	0.0219203	0.071	0.019799	0.296451	0.0150198	0.033	0.024	0.015	0.014	0.0285	0.00636396	0.0145	0.000707107	0.508772	0.0906023
ath-miR167a, b	0.386	0.51	0.28	0.306	0.448	0.0876812	0.293	0.0183848	0.654018	0.134213	0.056	0.062	0.067	0.157	0.059	0.00424264	0.112	0.0636396	1.89831	0.360889
ath-miR167d	0.438	0.562	0.362	0.388	0.5	0.0876812	0.375	0.0183848	0.75	0.187197	0.058	0.193	0.086	0.303	0.1255	0.0954594	0.1945	0.153442	1.5498	0.643295
ath-miR168a, b	0.168	0.128	0.025	0.051	0.148	0.0282843	0.038	0.0183848	0.256757	0.043948	0.023	0.016	0.017	0.017	0.0195	0.00494975	0.017	0	0.871795	0.549165
ath-miR171a	0.148	0.203	0.125	0.086	0.1755	0.0388909	0.1055	0.0275772	0.60114	0.173491	0.028	0.025	0.039	0.027	0.0265	0.00212132	0.033	0.00848528	1.24528	0.403519
ath-miR171b, c	0.637	0.646	0.261	0.326	0.6415	0.00636396	0.2935	0.0459619	0.457521	0.00877226	0.069	0.122	0.045	0.045	0.0955	0.0374767	0.045	0	0.471204	0.19697
ath-miR172a, b	0.144	0.155	0.333	0.333	0.1495	0.00777817	0.333	0	2.22742	0.000897157	0.02	0.039	0.022	0.039	0.0295	0.013435	0.0305	0.0120208	1.0339	0.944615
ath-miR172c, d	0.226	0.23	0.267	0.122	0.228	0.00282843	0.1945	0.10253	0.85307	0.689532	0.027	0.034	0.019	0.038	0.0305	0.00494975	0.0285	0.013435	0.934426	0.861657
ath-miR319a, b	0.08	0.125	0.103	0.068	0.1025	0.0318198	0.0855	0.0247487	0.834146	0.611422	0.028	0.025	0.02	0.019	0.0265	0.00212132	0.0195	0.000707107	0.735849	0.0474207
ath-miR319c	0.426	0.489	0.425	0.323	0.4575	0.0445477	0.374	0.0721249	0.817486	0.298264	0.505	0.339	0.363	0.252	0.422	0.11738	0.3075	0.0784889	0.728673	0.370163
ath-miR390a, b	0.036	0.04	0.016	0.006	0.038	0.00282843	0.011	0.00707107	0.289474	0.0375539	0.013	0.009	0.005	0.005	0.011	0.00282843	0.005	0	0.454545	0.095466
ath-miR391	0.178	0.306	0.071	0.294	0.242	0.0905097	0.1825	0.157685	0.754132	0.688975	0.143	0.152	0.034	0.216	0.1475	0.00636396	0.125	0.128693	0.847458	0.827982
ath-miR393a, b	0.691	0.728	0.721	0.683	0.7095	0.026163	0.702	0.0268701	0.989429	0.803901	0.634	0.596	0.753	0.677	0.615	0.0268701	0.715	0.0537401	1.1626	0.142822
ath-miR394a, b	0.088	0.085	0.07	0.037	0.0865	0.00212132	0.0535	0.0233345	0.618497	0.184626	0.016	0.018	0.026	0.03	0.017	0.00141421	0.028	0.00282843	1.64706	0.0389255
ath-miR396a	0.247	0.352	0.239	0.107	0.2995	0.0742462	0.173	0.0933381	0.577629	0.272396	0.021	0.034	0.047	0.044	0.0275	0.00919239	0.0455	0.00212132	1.65455	0.114278
ath-miR396b	0.161	0.231	0.156	0.109	0.196	0.0494975	0.1325	0.033234	0.67602	0.270969	0.045	0.032	0.028	0.023	0.0385	0.00919239	0.0255	0.00353553	0.662338	0.202919
ath-miR397a	0.082	0.036	0.047	0.061	0.059	0.0325269	0.054	0.00989949	0.915254	0.854506	0.034	0.13	0.222	0.076	0.082	0.0678823	0.149	0.103238	1.81707	0.52331
ath-miR398b, c	0.149	0.301	0.222	0.091	0.225	0.10748	0.1565	0.092631	0.695556	0.565241	0.03	0.024	0.017	0.012	0.027	0.00424264	0.0145	0.00353553	0.537037	0.0852978
ath-miR402	0.925	0.923	0.917	0.949	0.924	0.00141421	0.933	0.0226274	1.00974	0.631036	0.785	0.872	0.815	0.91	0.8285	0.0615183	0.8625	0.0671751	1.04104	0.650301
ath-miR403	0.057	0.06	0.029	0.051	0.0585	0.00212132	0.04	0.0155563	0.683761	0.237559	0.017	0.02	0.011	0.02	0.0185	0.00212132	0.0155	0.00636396	0.837838	0.591752
ath-miR447a, b	0.477	0.467	0.4	0.488	0.472	0.00707107	0.444	0.0622254	0.940678	0.591838	0.449	0.449	0.424	0.55	0.449	0	0.487	0.0890955	1.08463	0.607684
ath-miR447a.2	0.038	0.042	0.014	0.05	0.04	0.00282843	0.032	0.0254558	0.8	0.701858	0.013	0.016	0.015	0.018	0.0145	0.00212132	0.0165	0.00212132	1.13793	0.4453
ath-miR775	0.303	0.358	0.26	0.27	0.3305	0.0388909	0.265	0.00707107	0.801815	0.143827	0.505	0.46	0.415	0.48	0.4825	0.0318198	0.4475	0.0459619	0.927461	0.469331
ath-miR779.2	0.121	0.256	0.179	0.095	0.1885	0.0954594	0.137	0.059397	0.72679	0.583548	0.006	0.012	0.012	0.01	0.009	0.00424264	0.011	0.00141421	1.22222	0.591752
ath-miR780.1	0.205	0.304	0.221	0.215	0.2545	0.0700036	0.218	0.00424264	0.856582	0.538335	0.149	0.126	0.188	0.132	0.1375	0.0162635	0.16	0.039598	1.16364	0.534745
ath-miR780.2	0.032	0.032	0.045	0.053	0.032	0	0.049	0.00565685	1.53125	0.0511525	0.048	0.045	0.041	0.033	0.0465	0.00212132	0.037	0.00565685	0.795699	0.15618
ath-miR781	0.382	0.425	0.091	0.222	0.4035	0.0304056	0.1565	0.092631	0.387856	0.0698365	0.035	0.065	0.068	0.071	0.05	0.0212132	0.0695	0.00212132	1.39	0.325074
ath-miR827	0.066	0.123	0.048	0.081	0.0945	0.0403051	0.0645	0.0233345	0.68254	0.45847	0	0.018	0.043	0.02	0.009	0.0127279	0.0315	0.0162635	3.5	0.263284
ath-miR839	0.031	0.059	0	0.048	0.045	0.019799	0.024	0.0339411	0.533333	0.528655	0.02	0	0	0	0.01	0.0141421	0	0	0	0.42265
ath-miR840	0.27	0.286	0.111	0.269	0.278	0.0113137	0.19	0.111723	0.683453	0.383181	0.229	0.141	0.284	0.161	0.185	0.0622254	0.2225	0.0869741	1.2027	0.669096
ath-miR845a	0.294	0.331	0.25	0.213	0.3125	0.026163	0.2315	0.026163	0.7408	0.0904042	0.218	0.17	0.182	0.29	0.194	0.0339411	0.236	0.0763675	1.21649	0.55095
ath-miR845b	0.324	0.4	0.458	0.333	0.362	0.0537401	0.3955	0.0883883	1.09254	0.691904	0.157	0.25	0.11	0.399	0.2035	0.0657609	0.2545	0.204354	1.25061	0.768864
ath-miR858	0.191	0.262	0.156	0.163	0.2265	0.0502046	0.1595	0.00494975	0.704194	0.201135	0.021	0.032	0.041	0.047	0.0265	0.00777817	0.044	0.00424264	1.66038	0.107828
ath-miR861-3p	0.005	0	0	0.025	0.0025	0.00353553	0.0125	0.0176777	5	0.514929	0	0	0.004	0	0	0	0.002	0.00282843	#DIV/0!	0.42265
ath-miR868-5p	0.175	0.191	0.067	0.152	0.183	0.0113137	0.1095	0.0601041	0.598361	0.231314	0.088	0.19	0.059	0.125	0.139	0.0721249	0.092	0.046669	0.661871	0.520033
ath-miR869.2	0.018	0	0	0.074	0.009	0.0127279	0.037	0.0523259	4.11111	0.538684	0.006	0	0.004	0.005	0.003	0.00424264	0.0045	0.000707107	1.5	0.670707
ath-miR1886.2	0.08	0.058	0.125	0.03	0.069	0.0155563	0.0775	0.0671751	1.12319	0.877654	0.065	0	0	0.03	0.0325	0.0459619	0.015	0.0212132	0.461538	0.673268
ath-miR4243	0.015	0.005	0.021	0.039	0.01	0.00707107	0.03	0.0127279	3	0.191548	0.034	0.021	0.065	0.02	0.0275	0.00919239	0.0425	0.0318198	1.54545	0.587451
ath-miR156g	0	0	0	0	0	0	0	0	#DIV/0!	#DIV/0!	0	0	0	0	0	0	0	0	#DIV/0!	#DIV/0!
ath-miR157d	0.034	0.048	0	0.083	0.041	0.00989949	0.0415	0.0586899	1.0122	0.9916	0.04	0.007	0.005	0	0.0235	0.0233345	0.0025	0.00353553	0.106383	0.335257
ath-miR164a, b	0.278	0.35	0.5	0.167	0.314	0.0509117	0.3335	0.235467	1.0621	0.91932	0.089	0.069	0	0.188	0.079	0.0141421	0.094	0.132936	1.18987	0.888497
ath-miR164c	0.357	0.467	0.5	0.333	0.412	0.0777817	0.4165	0.118087	1.01092	0.968192	1	0.667	0	1	0.8335	0.235467	0.5	0.707107	0.59988	0.591548
ath-miR167c	0	0	0	0	0	0	0	0	#DIV/0!	#DIV/0!	0	0	0	0	0	0	0	0	#DIV/0!	#DIV/0!
ath-miR169a	0.2	0.455	1	0.667	0.3275	0.180312	0.8335	0.235467	2.54504	0.137268		0.667	0		0.667	#DIV/0!	0	#DIV/0!	0	#DIV/0!
ath-miR169b, c	0.143	0.5	1	0.4	0.3215	0.252437	0.7	0.424264	2.17729	0.39156	0	0.5	0	0	0.25	0.353553	0	0	0	0.42265
ath-miR169d-g	0.25	0.182	0	1	0.216	0.0480833	0.5	0.707107	2.31481	0.62804	0.5	0.333	0	0.278	0.4165	0.118087	0.139	0.196576	0.333733	0.229145
ath-miR169h-n	0.5	0	1	0	0.25	0.353553	0.5	0.707107	2	0.698489	0	0.25	0	0.143	0.125	0.176777	0.0715	0.101116	0.572	0.745919
ath-miR170	0.211	0.176	0.25	0	0.1935	0.0247487	0.125	0.176777	0.645995	0.641723	0	0.042	0	0	0.021	0.0296985	0	0	0	0.42265
ath-miR172e	0	0.333	0	0	0.1665	0.235467	0	0	0	0.42265	0	0	0	0.1	0	0	0.05	0.0707107	#DIV/0!	0.42265
ath-miR173	0.073	0.135	0	0.083	0.104	0.0438406	0.0415	0.0586899	0.399038	0.350954	0.022	0.046	0.007	0.048	0.034	0.0169706	0.0275	0.0289914	0.808824	0.810032
ath-miR3933	0.058	0.087	0	0	0.0725	0.0205061	0	0	0	0.0377496	1	0		0.062	0.5	0.707107	0.062	#DIV/0!	0.124	#DIV/0!
ath-miR395a, d, e	0.135	0.174	0	0	0.1545	0.0275772	0	0	0	0.0155591	0.075	0.106	0.036	0	0.0905	0.0219203	0.018	0.0254558	0.198895	0.0926684
ath-miR395b, c, f	0.057	0.172	0	0	0.1145	0.0813173	0	0	0	0.184692	0	0.115	0	0	0.0575	0.0813173	0	0	0	0.42265
ath-miR397b	0.068	0.049	0.059	0	0.0585	0.013435	0.0295	0.0417193	0.504274	0.448194	0.014	0.01	0	0.017	0.012	0.00282843	0.0085	0.0120208	0.708333	0.727319
ath-miR398a	0.926	0.967	0.972	0.778	0.9465	0.0289914	0.875	0.137179	0.924459	0.545707	0.816	0.783	0.682	0.688	0.7995	0.0233345	0.685	0.00424264	0.856785	0.0207861
ath-miR399a	0	0	0	0	0	0	0	0	#DIV/0!	#DIV/0!	0.033	0	0	0	0.0165	0.0233345	0	0	0	0.42265
ath-miR399b, c	0.082	0.211	0.182	0.111	0.1465	0.0912168	0.1465	0.0502046	1	1	0.016	0.018	0.017	0.012	0.017	0.00141421	0.0145	0.00353553	0.852941	0.451179
ath-miR399d, e	0	0	0	0	0	0	0	0	#DIV/0!	#DIV/0!	1				1	#DIV/0!	#DIV/0!	#DIV/0!	#DIV/0!	#DIV/0!
ath-miR399f	0	0	0	0	0	0	0	0	#DIV/0!	#DIV/0!	1	0		0	0.5	0.707107	0	#DIV/0!	0	#DIV/0!
ath-miR400	0	0.043	0	0	0.0215	0.0304056	0	0	0	0.42265	0	0	0	0.028	0	0	0.014	0.019799	#DIV/0!	0.42265
ath-miR404	0	1	0	0	0.5	0.707107	0	0	0	0.42265	0	0	0	0	0	0	0	0	#DIV/0!	#DIV/0!
ath-miR405a, b, d	0	0	0	0	0	0	0	0	#DIV/0!	#DIV/0!			0	1	#DIV/0!	#DIV/0!	0.5	0.707107	#DIV/0!	#DIV/0!
ath-miR408	0.05	0.038	0	0	0.044	0.00848528	0	0	0	0.0180919	0.009	0	0.006	0.006	0.0045	0.00636396	0.006	0	1.33333	0.770584
ath-miR447c-5p	0	0	0	0.5	0	0	0.25	0.353553	#DIV/0!	0.42265	0	0	0	0.5	0	0	0.25	0.353553	#DIV/0!	0.42265
ath-miR472	0	0.357	0	0	0.1785	0.252437	0	0	0	0.42265	0	0.062	0.027	0	0.031	0.0438406	0.0135	0.0190919	0.435484	0.656317
ath-miR771	0.494	0.531	0.5	0.5	0.5125	0.026163	0.5	0	0.97561	0.568901	0.081	0.037	0	0.091	0.059	0.0311127	0.0455	0.0643467	0.771186	0.814401
ath-miR773	0.25	0.231	0	0.167	0.2405	0.013435	0.0835	0.118087	0.347193	0.202686	0.032	0	0	0.057	0.016	0.0226274	0.0285	0.0403051	1.78125	0.738945
ath-miR774	0	0.125	0	1	0.0625	0.0883883	0.5	0.707107	8	0.476795	0	0.25	0	0.462	0.125	0.176777	0.231	0.326683	1.848	0.725584
ath-miR776	0.031	0.039	0.111	0	0.035	0.00565685	0.0555	0.0784889	1.58571	0.747906	0	0.043	0	0	0.0215	0.0304056	0	0	0	0.42265
ath-miR777	0.333	0.25	0	1	0.2915	0.0586899	0.5	0.707107	1.71527	0.718067	0.071	0	0	0	0.0355	0.0502046	0	0	0	0.42265
ath-miR778	1	1	0	1	1	0	0.5	0.707107	0.5	0.42265	1			0.333	1	#DIV/0!	0.333	#DIV/0!	0.333	#DIV/0!
ath-miR779.1	0	0	0	0	0	0	0	0	#DIV/0!	#DIV/0!	0			0	0	#DIV/0!	0	#DIV/0!	#DIV/0!	#DIV/0!
ath-miR783	0.4	0	0	0	0.2	0.282843	0	0	0	0.42265	0	0			0	0	#DIV/0!	#DIV/0!	#DIV/0!	#DIV/0!
ath-miR822	0.022	0.042	0	0	0.032	0.0141421	0	0	0	0.0853409	0.032	0.029	0	0.013	0.0305	0.00212132	0.0065	0.00919239	0.213115	0.0693199
ath-miR823	0.026	0.026	0	0	0.026	0	0	0	0	#DIV/0!	0	0	0.014	0	0	0	0.007	0.00989949	#DIV/0!	0.42265
ath-miR824	0.603	0.592	0.667	0.083	0.5975	0.00777817	0.375	0.41295	0.627615	0.525731	0.058	0.047	0.048	0.051	0.0525	0.00777817	0.0495	0.00212132	0.942857	0.651257
ath-miR825	0.059	0	0	0	0.0295	0.0417193	0	0	0	0.42265	0	0.062	0	0	0.031	0.0438406	0	0	0	0.42265
ath-miR826	0	0	0	0	0	0	0	0	#DIV/0!	#DIV/0!	0	1	0		0.5	0.707107	0	#DIV/0!	0	#DIV/0!
ath-miR829.1	0	0	0.074	0.01	0	0	0.042	0.0452548	#DIV/0!	0.319743	0.028	0	0	0.029	0.014	0.019799	0.0145	0.0205061	1.03571	0.982462
ath-miR829.2	0.3	0.333	0	0.2	0.3165	0.0233345	0.1	0.141421	0.315956	0.166177	0	0	0	0	0	0	0	0	#DIV/0!	#DIV/0!
ath-miR830	0	0	0	0	0	0	0	0	#DIV/0!	#DIV/0!	0	0	0	0	0	0	0	0	#DIV/0!	#DIV/0!
ath-miR831	0.2	0	0	0	0.1	0.141421	0	0	0	0.42265		0	0.333	0	0	#DIV/0!	0.1665	0.235467	#DIV/0!	#DIV/0!
ath-miR832-3p	0	0	0	0	0	0	0	0	#DIV/0!	#DIV/0!	0	0	0.333	0	0	0	0.1665	0.235467	#DIV/0!	0.42265
ath-miR832-5p	0	0	0	0	0	0	0	0	#DIV/0!	#DIV/0!	0	0.059	0.043	0.083	0.0295	0.0417193	0.063	0.0282843	2.13559	0.44647
ath-miR833-3p	0.25	0	0	0	0.125	0.176777	0	0	0	0.42265	0	0	0		0	0	0	#DIV/0!	#DIV/0!	#DIV/0!
ath-miR833-5p	0.125	0.077	0	0	0.101	0.0339411	0	0	0	0.0520923	0.009	0.034	0.078	0.036	0.0215	0.0176777	0.057	0.0296985	2.65116	0.283486
ath-miR835-3p	0	0	0	0	0	0	0	0	#DIV/0!	#DIV/0!		0	0	0	0	#DIV/0!	0	0	#DIV/0!	#DIV/0!
ath-miR835-5p	0	0	0	0	0	0	0	0	#DIV/0!	#DIV/0!					#DIV/0!	#DIV/0!	#DIV/0!	#DIV/0!	#DIV/0!	#DIV/0!
ath-miR837-5p	0	0	0	0	0	0	0	0	#DIV/0!	#DIV/0!			0		#DIV/0!	#DIV/0!	0	#DIV/0!	#DIV/0!	#DIV/0!
ath-miR838	0	0.333	0	0	0.1665	0.235467	0	0	0	0.42265	0	0	0		0	0	0	#DIV/0!	#DIV/0!	#DIV/0!
ath-miR841	0	0.167	0	0	0.0835	0.118087	0	0	0	0.42265	0	0	0.02	0	0	0	0.01	0.0141421	#DIV/0!	0.42265
ath-miR841b	0.154	0.111	0	0	0.1325	0.0304056	0	0	0	0.0253334	0.067	0	0	0	0.0335	0.0473762	0	0	0	0.42265
ath-miR842	1	0	0	0	0.5	0.707107	0	0	0	0.42265	0.333	0	0	0	0.1665	0.235467	0	0	0	0.42265
ath-miR843	0.286	0	0	0	0.143	0.202233	0	0	0	0.42265	0.25	0	0.016	0.167	0.125	0.176777	0.0915	0.106773	0.732	0.839881
ath-miR844	0	0	0	0	0	0	0	0	#DIV/0!	#DIV/0!				0	#DIV/0!	#DIV/0!	0	#DIV/0!	#DIV/0!	#DIV/0!
ath-miR846	0	0	0	0	0	0	0	0	#DIV/0!	#DIV/0!	0.013	0	0.002	0.014	0.0065	0.00919239	0.008	0.00848528	1.23077	0.880949
ath-miR847	0	0	0	0	0	0	0	0	#DIV/0!	#DIV/0!	0	0	0	0	0	0	0	0	#DIV/0!	#DIV/0!
ath-miR848	0.308	0.364	0	0	0.336	0.039598	0	0	0	0.00687293	0.053	0.05	0.045	0.034	0.0515	0.00212132	0.0395	0.00777817	0.76699	0.169943
ath-miR850	0.125	0.114	0.182	0.059	0.1195	0.00777817	0.1205	0.0869741	1.00837	0.988549	0.215	0	0.211	0.167	0.1075	0.152028	0.189	0.0311127	1.75814	0.535027
ath-miR851-3p	0.077	0	0	0	0.0385	0.0544472	0	0	0	0.42265	0	0.2		0.143	0.1	0.141421	0.143	#DIV/0!	1.43	#DIV/0!
ath-miR851-5p	0.164	0.097	0.083	0	0.1305	0.0473762	0.0415	0.0586899	0.318008	0.237112	0.01	0.074	0.074	0.073	0.042	0.0452548	0.0735	0.000707107	1.75	0.428758
ath-miR852	0	0	0	0	0	0	0	0	#DIV/0!	#DIV/0!	0	0	0	0	0	0	0	0	#DIV/0!	#DIV/0!
ath-miR853	0.25	0	0	0	0.125	0.176777	0	0	0	0.42265		0.5	1	0.25	0.5	#DIV/0!	0.625	0.53033	1.25	#DIV/0!
ath-miR854a-e	0	0	0	0	0	0	0	0	#DIV/0!	#DIV/0!	0			0.2	0	#DIV/0!	0.2	#DIV/0!	#DIV/0!	#DIV/0!
ath-miR856	0	0	0.25	0.042	0	0	0.146	0.147078	#DIV/0!	0.295499	0	0	0.25	0	0	0	0.125	0.176777	#DIV/0!	0.42265
ath-miR857	0	0	0	0	0	0	0	0	#DIV/0!	#DIV/0!	0	0		0.133	0	0	0.133	#DIV/0!	#DIV/0!	#DIV/0!
ath-miR859	0.19	0.111	1	0	0.1505	0.0558614	0.5	0.707107	3.32226	0.558009	0	0	0	0.225	0	0	0.1125	0.159099	#DIV/0!	0.42265
ath-miR860	0.211	0.122	0	0	0.1665	0.0629325	0	0	0	0.0645883	0	0.009	0	0.012	0.0045	0.00636396	0.006	0.00848528	1.33333	0.859972
ath-miR861-5p	0	0	0	0	0	0	0	0	#DIV/0!	#DIV/0!		0		0	0	#DIV/0!	0	#DIV/0!	#DIV/0!	#DIV/0!
ath-miR862-3p	0	0	0	0	0	0	0	0	#DIV/0!	#DIV/0!	0	0	0	0	0	0	0	0	#DIV/0!	#DIV/0!
ath-miR862-5p	0	0.333	0	0	0.1665	0.235467	0	0	0	0.42265	0	0	0	0	0	0	0	0	#DIV/0!	#DIV/0!
ath-miR863-3p	0	0	0	0	0	0	0	0	#DIV/0!	#DIV/0!	0		0	0	0	#DIV/0!	0	0	#DIV/0!	#DIV/0!
ath-miR863-5p	0	0	0	0	0	0	0	0	#DIV/0!	#DIV/0!	0		0		0	#DIV/0!	0	#DIV/0!	#DIV/0!	#DIV/0!
ath-miR864-3p	0	0	0	0	0	0	0	0	#DIV/0!	#DIV/0!		0	0	0	0	#DIV/0!	0	0	#DIV/0!	#DIV/0!
ath-miR864-5p	0.333	0.2	0	0.667	0.2665	0.0940452	0.3335	0.47164	1.25141	0.862018	0	0	0.667	0.3	0	0	0.4835	0.259508	#DIV/0!	0.118892
ath-miR865-3p	0	1	0	0	0.5	0.707107	0	0	0	0.42265					#DIV/0!	#DIV/0!	#DIV/0!	#DIV/0!	#DIV/0!	#DIV/0!
ath-miR865-5p	0	0	0	0	0	0	0	0	#DIV/0!	#DIV/0!	0	0	0	0	0	0	0	0	#DIV/0!	#DIV/0!
ath-miR866-3p	0	0.333	0.5	0	0.1665	0.235467	0.25	0.353553	1.5015	0.807122	0.143	0.118	0.25	0.45	0.1305	0.0176777	0.35	0.141421	2.68199	0.161289
ath-miR866-5p	0.25	0.158	0	0	0.204	0.0650538	0	0	0	0.0472697	0.037	0.031	0	0.129	0.034	0.00424264	0.0645	0.0912168	1.89706	0.683197
ath-miR867	0.496	0.641	0.65	0.581	0.5685	0.10253	0.6155	0.0487904	1.08267	0.617545	0.421	0.333	0.455	0.381	0.377	0.0622254	0.418	0.0523259	1.10875	0.549722
ath-miR868-3p	0	0	0	0	0	0	0	0	#DIV/0!	#DIV/0!	0	0			0	0	#DIV/0!	#DIV/0!	#DIV/0!	#DIV/0!
ath-miR869.1	0	0	0	0	0	0	0	0	#DIV/0!	#DIV/0!	0	0	0	0	0	0	0	0	#DIV/0!	#DIV/0!
ath-miR870	0	0	0	0	0	0	0	0	#DIV/0!	#DIV/0!			0		#DIV/0!	#DIV/0!	0	#DIV/0!	#DIV/0!	#DIV/0!
ath-miR1886.1	0	0	0	0	0	0	0	0	#DIV/0!	#DIV/0!	0	0	0	0	0	0	0	0	#DIV/0!	#DIV/0!
ath-miR1886.3	0	0	0	0	0	0	0	0	#DIV/0!	#DIV/0!					#DIV/0!	#DIV/0!	#DIV/0!	#DIV/0!	#DIV/0!	#DIV/0!
ath-miR1887	0	0.25	0	0.2	0.125	0.176777	0.1	0.141421	0.8	0.890236	0	0	0	0	0	0	0	0	#DIV/0!	#DIV/0!
ath-miR1888	0.477	0.491	0.375	0.4	0.484	0.00989949	0.3875	0.0176777	0.80062	0.0213379	0.69	0.538	0.565	0.548	0.614	0.10748	0.5565	0.0120208	0.906352	0.530557
ath-miR2111a, b	0	0	0	0	0	0	0	0	#DIV/0!	#DIV/0!	0	0	0	1	0	0	0.5	0.707107	#DIV/0!	0.42265
ath-miR2112-3p	0.476	0.471	0	0	0.4735	0.00353553	0	0	0	2.78755e-05	0	0	1	0	0	0	0.5	0.707107	#DIV/0!	0.42265
ath-miR2112-5p	0	0	0	0	0	0	0	0	#DIV/0!	#DIV/0!	0	0	0	0	0	0	0	0	#DIV/0!	#DIV/0!
ath-miR2933a, b	0.111	0	0	0	0.0555	0.0784889	0	0	0	0.42265	0	0	0	0	0	0	0	0	#DIV/0!	#DIV/0!
ath-miR2934-3p	0.441	0.208	0	0.667	0.3245	0.164756	0.3335	0.47164	1.02773	0.981988	0	0.3	0.5	0.303	0.15	0.212132	0.4015	0.1393	2.67667	0.296092
ath-miR2934-5p	0	0.5	0	0	0.25	0.353553	0	0	0	0.42265	0	0	0	0	0	0	0	0	#DIV/0!	#DIV/0!
ath-miR2939	0.25	0	0.2	0	0.125	0.176777	0.1	0.141421	0.8	0.890236	0	0	0	0	0	0	0	0	#DIV/0!	#DIV/0!
ath-miR3434	0	0	0	0	0	0	0	0	#DIV/0!	#DIV/0!	0	0	0	0	0	0	0	0	#DIV/0!	#DIV/0!
ath-miR3440b-3p	0	0	0	0	0	0	0	0	#DIV/0!	#DIV/0!		0.5		0	0.5	#DIV/0!	0	#DIV/0!	0	#DIV/0!
ath-miR3440b-5p	0	0	0	0	0	0	0	0	#DIV/0!	#DIV/0!	0	0	0	0	0	0	0	0	#DIV/0!	#DIV/0!
ath-miR4221	0	0	0	0	0	0	0	0	#DIV/0!	#DIV/0!				0.143	#DIV/0!	#DIV/0!	0.143	#DIV/0!	#DIV/0!	#DIV/0!
ath-miR4228	0	0	0	0	0	0	0	0	#DIV/0!	#DIV/0!	0		0	0	0	#DIV/0!	0	0	#DIV/0!	#DIV/0!
ath-miR4239	0	0	0	0	0	0	0	0	#DIV/0!	#DIV/0!			0		#DIV/0!	#DIV/0!	0	#DIV/0!	#DIV/0!	#DIV/0!
ath-miR4240	0	0	0	0	0	0	0	0	#DIV/0!	#DIV/0!					#DIV/0!	#DIV/0!	#DIV/0!	#DIV/0!	#DIV/0!	#DIV/0!
ath-miR5012	0.139	0.133	0	0	0.136	0.00424264	0	0	0	0.000486237	0	0	0.083	0	0	0	0.0415	0.0586899	#DIV/0!	0.42265
ath-miR5013	0	0	0	0	0	0	0	0	#DIV/0!	#DIV/0!	0	0		0.5	0	0	0.5	#DIV/0!	#DIV/0!	#DIV/0!
ath-miR5014	0	0	0	0	0	0	0	0	#DIV/0!	#DIV/0!	0	0	0	0.25	0	0	0.125	0.176777	#DIV/0!	0.42265
ath-miR5015a	0	0	0	0	0	0	0	0	#DIV/0!	#DIV/0!	0		0		0	#DIV/0!	0	#DIV/0!	#DIV/0!	#DIV/0!
ath-miR5015b	0	0	0	0	0	0	0	0	#DIV/0!	#DIV/0!	0	0	0	0	0	0	0	0	#DIV/0!	#DIV/0!
ath-miR5016	0	0	0	0	0	0	0	0	#DIV/0!	#DIV/0!	0	0			0	0	#DIV/0!	#DIV/0!	#DIV/0!	#DIV/0!
ath-miR5017	0.545	0.438	1	0.333	0.4915	0.0756604	0.6665	0.47164	1.35605	0.655998	0.333	0.667	0.167	0.429	0.5	0.236174	0.298	0.185262	0.596	0.441691
ath-miR5019	0	0	0	0	0	0	0	0	#DIV/0!	#DIV/0!	0	0	0	0	0	0	0	0	#DIV/0!	#DIV/0!
ath-miR5020b	0	0	0.25	0	0	0	0.125	0.176777	#DIV/0!	0.42265	0	0	0.08	0	0	0	0.04	0.0565685	#DIV/0!	0.42265
ath-miR5022	0	0	0	0	0	0	0	0	#DIV/0!	#DIV/0!	0				0	#DIV/0!	#DIV/0!	#DIV/0!	#DIV/0!	#DIV/0!
ath-miR5023	0	0	0	0	0	0	0	0	#DIV/0!	#DIV/0!		0			0	#DIV/0!	#DIV/0!	#DIV/0!	#DIV/0!	#DIV/0!
ath-miR5025	1	0	0	0	0.5	0.707107	0	0	0	0.42265					#DIV/0!	#DIV/0!	#DIV/0!	#DIV/0!	#DIV/0!	#DIV/0!
ath-miR5026	0.143	0.188	0.2	0.118	0.1655	0.0318198	0.159	0.0579828	0.960725	0.902195	0.097	0.067	0	0.079	0.082	0.0212132	0.0395	0.0558614	0.481707	0.420399
ath-miR5027	0	0	0	0	0	0	0	0	#DIV/0!	#DIV/0!	0		0		0	#DIV/0!	0	#DIV/0!	#DIV/0!	#DIV/0!
ath-miR5028	0	0	0	1	0	0	0.5	0.707107	#DIV/0!	0.42265	0	0	0	0.2	0	0	0.1	0.141421	#DIV/0!	0.42265
ath-miR5029	0	0	0.5	0	0	0	0.25	0.353553	#DIV/0!	0.42265	0	0	0	0.07	0	0	0.035	0.0494975	#DIV/0!	0.42265

## Sheet: Truncated-only
S2 Data. Composition of miRNAs in Col, sdn1 sdn2, hen1, and hen1 sdn1 sdn2.
Proportions of full-length, truncated (sum of truncated-only and truncated-and-tailed), truncated-only, truncated-and-tailed, and tailed-only reads in total reads are shown in separate sheet as indicated.
Truncated-only reads/ total reads
	hen1-1	hen1-2	hen1 sdn1 sdn2-1	hen1 sdn1 sdn2-2	Ave (hen1)	Stdev (hen1)	Ave (hen1 sdn1 sdn2)	Stdev (hen1 sdn1 sdn2)	FC_hen1 sdn1 sdn2/hen1	P value	Col-1	Col-2	sdn1 sdn2-1	sdn1 sdn2-2	Ave (Col)	Stdev (Col)	Ave (sdn1 sdn2)	Stdev (sdn1 sdn2)	FC_sdn1 sdn2/Col	P value
ath-miR156a-f	0.004	0.005	0.01	0.011	0.0045	0.000707107	0.0105	0.000707107	2.33333	0.0136061	0.007	0.005	0.007	0.003	0.006	0.00141421	0.005	0.00282843	0.833333	0.698489
ath-miR156h	0	0.004	0	0.017	0.002	0.00282843	0.0085	0.0120208	4.25	0.534227	0.006	0.006	0.012	0.002	0.006	0	0.007	0.00707107	1.16667	0.859972
ath-miR157a-c	0.013	0.008	0.018	0.013	0.0105	0.00353553	0.0155	0.00353553	1.47619	0.292893	0.016	0.015	0.012	0.01	0.0155	0.000707107	0.011	0.00141421	0.709677	0.0565436
ath-miR158a	0.114	0.1	0.106	0.12	0.107	0.00989949	0.113	0.00989949	1.05607	0.606081	0.097	0.095	0.069	0.105	0.096	0.00141421	0.087	0.0254558	0.90625	0.667123
ath-miR158b	0.08	0.092	0.115	0.116	0.086	0.00848528	0.1155	0.000707107	1.34302	0.0392205	0.12	0.114	0.081	0.137	0.117	0.00424264	0.109	0.039598	0.931624	0.803054
ath-miR159a	0.189	0.065	0.106	0.077	0.127	0.0876812	0.0915	0.0205061	0.720472	0.633235	0.056	0.057	0.057	0.051	0.0565	0.000707107	0.054	0.00424264	0.955752	0.497481
ath-miR159b	0.186	0.08	0.19	0.202	0.133	0.0749533	0.196	0.00848528	1.47368	0.358976	0.091	0.116	0.111	0.087	0.1035	0.0176777	0.099	0.0169706	0.956522	0.819385
ath-miR159c	0.223	0.152	0.458	0.38	0.1875	0.0502046	0.419	0.0551543	2.23467	0.048177	0.722	0.731	0.738	0.733	0.7265	0.00636396	0.7355	0.00353553	1.01239	0.222518
ath-miR160a-c	0.367	0.399	0.524	0.438	0.383	0.0226274	0.481	0.0608112	1.25587	0.166191	0.039	0.029	0.014	0.047	0.034	0.00707107	0.0305	0.0233345	0.897059	0.85791
ath-miR161.1	0.156	0.125	0.225	0.225	0.1405	0.0219203	0.225	0	1.60142	0.032039	0.08	0.124	0.079	0.092	0.102	0.0311127	0.0855	0.00919239	0.838235	0.546667
ath-miR161.2	0.516	0.491	0.469	0.487	0.5035	0.0176777	0.478	0.0127279	0.949355	0.239652	0.567	0.55	0.621	0.601	0.5585	0.0120208	0.611	0.0141421	1.094	0.0571862
ath-miR162a,b	0.058	0.062	0.055	0.042	0.06	0.00282843	0.0485	0.00919239	0.808333	0.232907	0.046	0.049	0.051	0.046	0.0475	0.00212132	0.0485	0.00353553	1.02105	0.764298
ath-miR163	0.083	0.049	0.15	0.134	0.066	0.0240416	0.142	0.0113137	2.15152	0.0560281	0.211	0.097	0.121	0.08	0.154	0.0806102	0.1005	0.0289914	0.652597	0.470291
ath-miR165a, b	0.2	0.235	0.056	0.046	0.2175	0.0247487	0.051	0.00707107	0.234483	0.0117389	0.005	0.009	0.004	0.006	0.007	0.00282843	0.005	0.00141421	0.714286	0.465478
ath-miR166a-g	0.442	0.54	0.114	0.116	0.491	0.0692965	0.115	0.00141421	0.234216	0.0165691	0.007	0.01	0.004	0.006	0.0085	0.00212132	0.005	0.00141421	0.588235	0.19171
ath-miR167a, b	0.491	0.382	0.493	0.471	0.4365	0.0770746	0.482	0.0155563	1.10424	0.499145	0.09	0.121	0.118	0.183	0.1055	0.0219203	0.1505	0.0459619	1.42654	0.337806
ath-miR167d	0.561	0.435	0.638	0.612	0.498	0.0890955	0.625	0.0183848	1.25502	0.187049	0.088	0.389	0.153	0.353	0.2385	0.212839	0.253	0.141421	1.0608	0.943348
ath-miR168a, b	0.114	0.101	0.154	0.189	0.1075	0.00919239	0.1715	0.0247487	1.59535	0.0755653	0.009	0.018	0.018	0.022	0.0135	0.00636396	0.02	0.00282843	1.48148	0.317677
ath-miR171a	0.011	0.017	0	0	0.014	0.00424264	0	0	0	0.0429797	0.009	0.007	0.013	0.004	0.008	0.00141421	0.0085	0.00636396	1.0625	0.923528
ath-miR171b, c	0.051	0.086	0.087	0.07	0.0685	0.0247487	0.0785	0.0120208	1.14599	0.658407	0.088	0.059	0.033	0.055	0.0735	0.0205061	0.044	0.0155563	0.598639	0.246495
ath-miR172a, b	0.21	0.171	0.25	0.4	0.1905	0.0275772	0.325	0.106066	1.70604	0.224765	0.365	0.566	0.604	0.532	0.4655	0.142128	0.568	0.0509117	1.22019	0.438293
ath-miR172c, d	0.33	0.254	0.2	0.146	0.292	0.0537401	0.173	0.0381838	0.592466	0.12526	0.499	0.494	0.536	0.512	0.4965	0.00353553	0.524	0.0169706	1.05539	0.154046
ath-miR319a, b	0.219	0.186	0.125	0.109	0.2025	0.0233345	0.117	0.0113137	0.577778	0.0430487	0.062	0.059	0.071	0.057	0.0605	0.00212132	0.064	0.00989949	1.05785	0.673268
ath-miR319c	0.25	0.175	0.133	0.161	0.2125	0.053033	0.147	0.019799	0.691765	0.243406	0.054	0.057	0.08	0.055	0.0555	0.00212132	0.0675	0.0176777	1.21622	0.441104
ath-miR390a, b	0.006	0.004	0.008	0.006	0.005	0.00141421	0.007	0.00141421	1.4	0.292893	0.002	0.001	0.002	0.001	0.0015	0.000707107	0.0015	0.000707107	1	1
ath-miR391	0.744	0.634	0.214	0.176	0.689	0.0777817	0.195	0.0268701	0.283019	0.0135927	0.494	0.364	0.416	0.48	0.429	0.0919239	0.448	0.0452548	1.04429	0.81767
ath-miR393a, b	0.268	0.232	0.238	0.289	0.25	0.0254558	0.2635	0.0360624	1.054	0.707539	0.125	0.171	0.071	0.162	0.148	0.0325269	0.1165	0.0643467	0.787162	0.599651
ath-miR394a, b	0.172	0.197	0.088	0.078	0.1845	0.0176777	0.083	0.00707107	0.449864	0.0171422	0.047	0.058	0.058	0.083	0.0525	0.00777817	0.0705	0.0176777	1.34286	0.318201
ath-miR396a	0.396	0.282	0.381	0.344	0.339	0.0806102	0.3625	0.026163	1.06932	0.732795	0.026	0.038	0.055	0.055	0.032	0.00848528	0.055	0	1.71875	0.0618104
ath-miR396b	0.259	0.185	0.249	0.351	0.222	0.0523259	0.3	0.0721249	1.35135	0.341344	0.056	0.036	0.033	0.028	0.046	0.0141421	0.0305	0.00353553	0.663043	0.271545
ath-miR397a	0.027	0.018	0.047	0.041	0.0225	0.00636396	0.044	0.00424264	1.95556	0.0578418	0.034	0.03	0.056	0.027	0.032	0.00282843	0.0415	0.0205061	1.29688	0.582896
ath-miR398b, c	0.007	0.008	0.006	0.013	0.0075	0.000707107	0.0095	0.00494975	1.26667	0.628609	0.007	0.006	0.007	0.005	0.0065	0.000707107	0.006	0.00141421	0.923077	0.698489
ath-miR402	0.055	0.058	0.062	0.051	0.0565	0.00212132	0.0565	0.00777817	1	1	0.123	0.035	0.092	0.05	0.079	0.0622254	0.071	0.0296985	0.898734	0.884746
ath-miR403	0.317	0.319	0.354	0.356	0.318	0.00141421	0.355	0.00141421	1.11635	0.00145773	0.085	0.092	0.064	0.1	0.0885	0.00494975	0.082	0.0254558	0.926554	0.756871
ath-miR447a, b	0.314	0.296	0.267	0.279	0.305	0.0127279	0.273	0.00848528	0.895082	0.0977858	0.301	0.286	0.22	0.231	0.2935	0.0106066	0.2255	0.00777817	0.768313	0.0181977
ath-miR447a.2	0.011	0.012	0.032	0.027	0.0115	0.000707107	0.0295	0.00353553	2.56522	0.0194775	0.013	0.01	0.009	0.009	0.0115	0.00212132	0.009	0	0.782609	0.237507
ath-miR775	0.18	0.231	0.14	0.169	0.2055	0.0360624	0.1545	0.0205061	0.751825	0.224239	0.058	0.042	0.032	0.044	0.05	0.0113137	0.038	0.00848528	0.76	0.353003
ath-miR779.2	0.004	0.007	0	0	0.0055	0.00212132	0	0	0	0.0669922	0.002	0.004	0	0	0.003	0.00141421	0	0	0	0.095466
ath-miR780.1	0.071	0.092	0.061	0.025	0.0815	0.0148492	0.043	0.0254558	0.527607	0.205932	0.018	0.02	0.011	0.016	0.019	0.00141421	0.0135	0.00353553	0.710526	0.177821
ath-miR780.2	0.02	0.021	0.018	0.024	0.0205	0.000707107	0.021	0.00424264	1.02439	0.88453	0.017	0.015	0.022	0.02	0.016	0.00141421	0.021	0.00141421	1.3125	0.0715233
ath-miR781	0.129	0.132	0.182	0.2	0.1305	0.00212132	0.191	0.0127279	1.4636	0.0219967	0.074	0.07	0.034	0.063	0.072	0.00282843	0.0485	0.0205061	0.673611	0.249607
ath-miR827	0.053	0.025	0.095	0.027	0.039	0.019799	0.061	0.0480833	1.5641	0.61036	0.014	0.018	0.032	0.02	0.016	0.00282843	0.026	0.00848528	1.625	0.254644
ath-miR839	0.566	0.478	0.25	0.143	0.522	0.0622254	0.1965	0.0756604	0.376437	0.0424265	0.039	0.063	0.027	0.087	0.051	0.0169706	0.057	0.0424264	1.11765	0.869811
ath-miR840	0.247	0.322	0.389	0.346	0.2845	0.053033	0.3675	0.0304056	1.29174	0.19482	0.381	0.225	0.209	0.301	0.303	0.110309	0.255	0.0650538	0.841584	0.649027
ath-miR845a	0.043	0.055	0.143	0.022	0.049	0.00848528	0.0825	0.0855599	1.68367	0.636956	0.182	0.115	0.091	0.132	0.1485	0.0473762	0.1115	0.0289914	0.750842	0.445596
ath-miR845b	0.309	0.2	0.167	0.282	0.2545	0.0770746	0.2245	0.0813173	0.882122	0.74135	0.143	0.179	0.288	0.185	0.161	0.0254558	0.2365	0.072832	1.46894	0.300589
ath-miR858	0.194	0.207	0.344	0.4	0.2005	0.00919239	0.372	0.039598	1.85536	0.0269611	0.424	0.423	0.414	0.532	0.4235	0.000707107	0.473	0.0834386	1.11688	0.489792
ath-miR861-3p	0.003	0	0	0	0.0015	0.00212132	0	0	0	0.42265	0	0	0	0	0	0	0	0	#DIV/0!	#DIV/0!
ath-miR868-5p	0.15	0.103	0.267	0.196	0.1265	0.033234	0.2315	0.0502046	1.83004	0.132498	0.176	0.048	0.294	0.271	0.112	0.0905097	0.2825	0.0162635	2.52232	0.119856
ath-miR869.2	0.018	0	0	0	0.009	0.0127279	0	0	0	0.42265	0	0	0	0	0	0	0	0	#DIV/0!	#DIV/0!
ath-miR1886.2	0.035	0.028	0	0	0.0315	0.00494975	0	0	0	0.0121217	0.032	0.063	0.088	0.054	0.0475	0.0219203	0.071	0.0240416	1.49474	0.414464
ath-miR4243	0.01	0.005	0	0	0.0075	0.00353553	0	0	0	0.095466	0	0.018	0.039	0.008	0.009	0.0127279	0.0235	0.0219203	2.61111	0.503457
ath-miR156g	0	0	0	0	0	0	0	0	#DIV/0!	#DIV/0!	0	0	0	0	0	0	0	0	#DIV/0!	#DIV/0!
ath-miR157d	0	0	0	0	0	0	0	0	#DIV/0!	#DIV/0!	0	0.021	0.02	0.016	0.0105	0.0148492	0.018	0.00282843	1.71429	0.555543
ath-miR164a, b	0.389	0.2	0	0.333	0.2945	0.133643	0.1665	0.235467	0.565365	0.572594	0	0.034	0	0	0.017	0.0240416	0	0	0	0.42265
ath-miR164c	0.5	0.267	0	0.667	0.3835	0.164756	0.3335	0.47164	0.869622	0.900415	0	0.333	0	0	0.1665	0.235467	0	0	0	0.42265
ath-miR167c	0	0	0.333	0	0	0	0.1665	0.235467	#DIV/0!	0.42265	0	0	0.333	0.5	0	0	0.4165	0.118087	#DIV/0!	0.0379208
ath-miR169a	0.4	0.182	0	0	0.291	0.154149	0	0	0	0.116326		0.167	1		0.167	#DIV/0!	1	#DIV/0!	5.98802	#DIV/0!
ath-miR169b, c	0.286	0.2	0	0	0.243	0.0608112	0	0	0	0.029915	0	0.125	0.042	0	0.0625	0.0883883	0.021	0.0296985	0.336	0.593386
ath-miR169d-g	0.75	0.364	0	0	0.557	0.272943	0	0	0	0.102018	0.167	0.333	0	0.667	0.25	0.11738	0.3335	0.47164	1.334	0.83068
ath-miR169h-n	0	1	0	1	0.5	0.707107	0.5	0.707107	1	1	1	0	0	0	0.5	0.707107	0	0	0	0.42265
ath-miR170	0	0	0	0	0	0	0	0	#DIV/0!	#DIV/0!	0.125	0.042	0	0.03	0.0835	0.0586899	0.015	0.0212132	0.179641	0.260776
ath-miR172e	0	0	0	0	0	0	0	0	#DIV/0!	#DIV/0!	0.3	0.5	0.4	0.1	0.4	0.141421	0.25	0.212132	0.625	0.492907
ath-miR173	0.028	0.033	0.333	0	0.0305	0.00353553	0.1665	0.235467	5.45902	0.499895	0.033	0	0.014	0.036	0.0165	0.0233345	0.025	0.0155563	1.51515	0.709942
ath-miR3933	0.077	0.087	0	0	0.082	0.00707107	0	0	0	0.00369742	0	0.133		0.188	0.0665	0.0940452	0.188	#DIV/0!	2.82707	#DIV/0!
ath-miR395a, d, e	0.096	0.043	0	0.5	0.0695	0.0374767	0.25	0.353553	3.59712	0.547311	0	0	0.036	0.062	0	0	0.049	0.0183848	#DIV/0!	0.0637323
ath-miR395b, c, f	0.226	0.207	0.667	0	0.2165	0.013435	0.3335	0.47164	1.54042	0.759319	0.028	0.038	0.099	0	0.033	0.00707107	0.0495	0.0700036	1.5	0.771685
ath-miR397b	0.012	0.008	0	0	0.01	0.00282843	0	0	0	0.0377496	0.018	0.014	0.01	0.019	0.016	0.00282843	0.0145	0.00636396	0.90625	0.789441
ath-miR398a	0.046	0.027	0.028	0.111	0.0365	0.013435	0.0695	0.0586899	1.90411	0.519361	0.184	0.208	0.277	0.304	0.196	0.0169706	0.2905	0.0190919	1.48214	0.0346457
ath-miR399a	0	0	0	0	0	0	0	0	#DIV/0!	#DIV/0!	0	0	0	0	0	0	0	0	#DIV/0!	#DIV/0!
ath-miR399b, c	0.014	0.014	0	0	0.014	0	0	0	0	#DIV/0!	0.002	0	0.011	0.002	0.001	0.00141421	0.0065	0.00636396	6.5	0.355169
ath-miR399d, e	0	0	0	0	0	0	0	0	#DIV/0!	#DIV/0!	0				0	#DIV/0!	#DIV/0!	#DIV/0!	#DIV/0!	#DIV/0!
ath-miR399f	0	0	0	0	0	0	0	0	#DIV/0!	#DIV/0!	0	0		0	0	0	0	#DIV/0!	#DIV/0!	#DIV/0!
ath-miR400	0.048	0	0	0	0.024	0.0339411	0	0	0	0.42265	0	0.077	0	0.139	0.0385	0.0544472	0.0695	0.0982878	1.80519	0.73404
ath-miR404	1	0	0	0	0.5	0.707107	0	0	0	0.42265	1	1	1	1	1	0	1	0	1	#DIV/0!
ath-miR405a, b, d	0	0	0	0	0	0	0	0	#DIV/0!	#DIV/0!			0	0	#DIV/0!	#DIV/0!	0	0	#DIV/0!	#DIV/0!
ath-miR408	0.044	0.094	0.056	0	0.069	0.0353553	0.028	0.039598	0.405797	0.38874	0.026	0.012	0.021	0.011	0.019	0.00989949	0.016	0.00707107	0.842105	0.760574
ath-miR447c-5p	1	0	0	0	0.5	0.707107	0	0	0	0.42265	0	0.667	0	0.25	0.3335	0.47164	0.125	0.176777	0.374813	0.617522
ath-miR472	0	0.071	0	0	0.0355	0.0502046	0	0	0	0.42265	0	0	0	0	0	0	0	0	#DIV/0!	#DIV/0!
ath-miR771	0.342	0.306	0	0.25	0.324	0.0254558	0.125	0.176777	0.385802	0.255777	0.243	0.296	0.24	0.212	0.2695	0.0374767	0.226	0.019799	0.83859	0.283775
ath-miR773	0.056	0.077	0	0	0.0665	0.0148492	0	0	0	0.0240356	0	0	0	0.029	0	0	0.0145	0.0205061	#DIV/0!	0.42265
ath-miR774	0.5	0.75	0	0	0.625	0.176777	0	0	0	0.0377496	0	0.5	0	0.308	0.25	0.353553	0.154	0.217789	0.616	0.774755
ath-miR776	0.109	0.111	0.111	0	0.11	0.00141421	0.0555	0.0784889	0.504545	0.42971	0.7	0.174	0.667	0.31	0.437	0.371938	0.4885	0.252437	1.11785	0.886176
ath-miR777	0.083	0.4	0	0	0.2415	0.224153	0	0	0	0.26706	0.071	0	0.111	0.045	0.0355	0.0502046	0.078	0.046669	2.19718	0.473045
ath-miR778	0	0	0	0	0	0	0	0	#DIV/0!	#DIV/0!	0			0.333	0	#DIV/0!	0.333	#DIV/0!	#DIV/0!	#DIV/0!
ath-miR779.1	0	0	0	0	0	0	0	0	#DIV/0!	#DIV/0!	0.333			0	0.333	#DIV/0!	0	#DIV/0!	0	#DIV/0!
ath-miR783	0	0	0	0	0	0	0	0	#DIV/0!	#DIV/0!	0	1			0.5	0.707107	#DIV/0!	#DIV/0!	#DIV/0!	#DIV/0!
ath-miR822	0	0	0	0	0	0	0	0	#DIV/0!	#DIV/0!	0	0	0	0	0	0	0	0	#DIV/0!	#DIV/0!
ath-miR823	0	0.051	0	0	0.0255	0.0360624	0	0	0	0.42265	0	0	0	0	0	0	0	0	#DIV/0!	#DIV/0!
ath-miR824	0.01	0.013	0.333	0	0.0115	0.00212132	0.1665	0.235467	14.4783	0.450182	0.022	0.031	0.029	0.005	0.0265	0.00636396	0.017	0.0169706	0.641509	0.535756
ath-miR825	0	0	0	0	0	0	0	0	#DIV/0!	#DIV/0!	0	0	0	0	0	0	0	0	#DIV/0!	#DIV/0!
ath-miR826	0	0	0	0	0	0	0	0	#DIV/0!	#DIV/0!	1	0	0.5		0.5	0.707107	0.5	#DIV/0!	1	#DIV/0!
ath-miR829.1	0	0	0.926	0.948	0	0	0.937	0.0155563	#DIV/0!	0.00013779	0.778	0.863	0.711	0.618	0.8205	0.0601041	0.6645	0.0657609	0.809872	0.13163
ath-miR829.2	0	0	0	0	0	0	0	0	#DIV/0!	#DIV/0!	0	0.286	0	0.2	0.143	0.202233	0.1	0.141421	0.699301	0.828339
ath-miR830	0.2	0	0	0	0.1	0.141421	0	0	0	0.42265	0.5	0.5	0	0	0.5	0	0	0	0	#DIV/0!
ath-miR831	0.2	0	0	0	0.1	0.141421	0	0	0	0.42265		0	0	0	0	#DIV/0!	0	0	#DIV/0!	#DIV/0!
ath-miR832-3p	0	0	0	0	0	0	0	0	#DIV/0!	#DIV/0!	0	0	0	0	0	0	0	0	#DIV/0!	#DIV/0!
ath-miR832-5p	0	0	0	0	0	0	0	0	#DIV/0!	#DIV/0!	0	0.059	0	0	0.0295	0.0417193	0	0	0	0.42265
ath-miR833-3p	0	0	0	0	0	0	0	0	#DIV/0!	#DIV/0!	0	0	0.167		0	0	0.167	#DIV/0!	#DIV/0!	#DIV/0!
ath-miR833-5p	0.125	0.231	0	0	0.178	0.0749533	0	0	0	0.0783756	0.284	0.379	0.219	0.214	0.3315	0.0671751	0.2165	0.00353553	0.653092	0.136825
ath-miR835-3p	0	0	0	0	0	0	0	0	#DIV/0!	#DIV/0!		0	0	0	0	#DIV/0!	0	0	#DIV/0!	#DIV/0!
ath-miR835-5p	0	0	0	0	0	0	0	0	#DIV/0!	#DIV/0!					#DIV/0!	#DIV/0!	#DIV/0!	#DIV/0!	#DIV/0!	#DIV/0!
ath-miR837-5p	0	0	0	0	0	0	0	0	#DIV/0!	#DIV/0!			0		#DIV/0!	#DIV/0!	0	#DIV/0!	#DIV/0!	#DIV/0!
ath-miR838	0.5	0	0	0	0.25	0.353553	0	0	0	0.42265	0	0	0		0	0	0	#DIV/0!	#DIV/0!	#DIV/0!
ath-miR841	0	0	0	0	0	0	0	0	#DIV/0!	#DIV/0!	0.023	0	0.04	0	0.0115	0.0162635	0.02	0.0282843	1.73913	0.747892
ath-miR841b	0.462	0.333	0.5	0	0.3975	0.0912168	0.25	0.353553	0.628931	0.625442	0.133	0	0.214	0.333	0.0665	0.0940452	0.2735	0.0841457	4.11278	0.146158
ath-miR842	0	0	0	0	0	0	0	0	#DIV/0!	#DIV/0!	0	0	0	0	0	0	0	0	#DIV/0!	#DIV/0!
ath-miR843	0.143	0	0	0	0.0715	0.101116	0	0	0	0.42265	0	0	0.016	0.167	0	0	0.0915	0.106773	#DIV/0!	0.34929
ath-miR844	0	0	0	0	0	0	0	0	#DIV/0!	#DIV/0!				0	#DIV/0!	#DIV/0!	0	#DIV/0!	#DIV/0!	#DIV/0!
ath-miR846	0.091	0	0	0	0.0455	0.0643467	0	0	0	0.42265	0.005	0.013	0.015	0.014	0.009	0.00565685	0.0145	0.000707107	1.61111	0.305686
ath-miR847	0	0	0	0	0	0	0	0	#DIV/0!	#DIV/0!	0	0	0	0	0	0	0	0	#DIV/0!	#DIV/0!
ath-miR848	0.462	0.545	1	1	0.5035	0.0586899	1	0	1.9861	0.00691409	0.079	0.1	0.045	0.034	0.0895	0.0148492	0.0395	0.00777817	0.441341	0.0518665
ath-miR850	0	0.091	0.152	0.059	0.0455	0.0643467	0.1055	0.0657609	2.31868	0.453755	0.077	0	0.079	0.024	0.0385	0.0544472	0.0515	0.0388909	1.33766	0.809277
ath-miR851-3p	0	0	0	0	0	0	0	0	#DIV/0!	#DIV/0!	0	0.2		0	0.1	0.141421	0	#DIV/0!	0	#DIV/0!
ath-miR851-5p	0	0.028	0	0	0.014	0.019799	0	0	0	0.42265	0	0	0.019	0.004	0	0	0.0115	0.0106066	#DIV/0!	0.264917
ath-miR852	0	0	0	0	0	0	0	0	#DIV/0!	#DIV/0!	0	0	0	0	0	0	0	0	#DIV/0!	#DIV/0!
ath-miR853	0.25	0	0	0	0.125	0.176777	0	0	0	0.42265		0	0	0	0	#DIV/0!	0	0	#DIV/0!	#DIV/0!
ath-miR854a-e	0	0	0	0	0	0	0	0	#DIV/0!	#DIV/0!	0			0	0	#DIV/0!	0	#DIV/0!	#DIV/0!	#DIV/0!
ath-miR856	0	0.333	0.25	0.125	0.1665	0.235467	0.1875	0.0883883	1.12613	0.916794	0	0.111	0	0	0.0555	0.0784889	0	0	0	0.42265
ath-miR857	0	0.333	0	0	0.1665	0.235467	0	0	0	0.42265	0	0		0	0	0	0	#DIV/0!	#DIV/0!	#DIV/0!
ath-miR859	0.095	0.444	0	0	0.2695	0.24678	0	0	0	0.26249	0.273	0.667	0	0.4	0.47	0.2786	0.2	0.282843	0.425532	0.437644
ath-miR860	0.026	0.098	0	0	0.062	0.0509117	0	0	0	0.227171	0	0.009	0.018	0.019	0.0045	0.00636396	0.0185	0.000707107	4.11111	0.0906023
ath-miR861-5p	0	0	0	0	0	0	0	0	#DIV/0!	#DIV/0!		0		0	0	#DIV/0!	0	#DIV/0!	#DIV/0!	#DIV/0!
ath-miR862-3p	0	0	0	0	0	0	0	0	#DIV/0!	#DIV/0!	0	0	0	0	0	0	0	0	#DIV/0!	#DIV/0!
ath-miR862-5p	0	0	0	0	0	0	0	0	#DIV/0!	#DIV/0!	0	0	0	0.333	0	0	0.1665	0.235467	#DIV/0!	0.42265
ath-miR863-3p	0	0	0	0	0	0	0	0	#DIV/0!	#DIV/0!	0		0	0	0	#DIV/0!	0	0	#DIV/0!	#DIV/0!
ath-miR863-5p	0	0	0	0	0	0	0	0	#DIV/0!	#DIV/0!	0		0		0	#DIV/0!	0	#DIV/0!	#DIV/0!	#DIV/0!
ath-miR864-3p	0.5	0	0	0.5	0.25	0.353553	0.25	0.353553	1	1		0	1	0.667	0	#DIV/0!	0.8335	0.235467	#DIV/0!	#DIV/0!
ath-miR864-5p	0.333	0.2	1	0.333	0.2665	0.0940452	0.6665	0.47164	2.50094	0.360543	0.333	1	0	0.2	0.6665	0.47164	0.1	0.141421	0.150038	0.245248
ath-miR865-3p	1	0	0	1	0.5	0.707107	0.5	0.707107	1	1					#DIV/0!	#DIV/0!	#DIV/0!	#DIV/0!	#DIV/0!	#DIV/0!
ath-miR865-5p	0	0	0	0	0	0	0	0	#DIV/0!	#DIV/0!	0	0	0.5	0	0	0	0.25	0.353553	#DIV/0!	0.42265
ath-miR866-3p	0	0.333	0	0.091	0.1665	0.235467	0.0455	0.0643467	0.273273	0.555873	0.214	0.059	0	0.25	0.1365	0.109602	0.125	0.176777	0.915751	0.944795
ath-miR866-5p	0	0.105	0	0.188	0.0525	0.0742462	0.094	0.132936	1.79048	0.73704	0	0.062	0.048	0.016	0.031	0.0438406	0.032	0.0226274	1.03226	0.979735
ath-miR867	0.226	0.135	0.2	0.242	0.1805	0.0643467	0.221	0.0296985	1.22438	0.503833	0.158	0.111	0	0.024	0.1345	0.033234	0.012	0.0169706	0.0892193	0.0433993
ath-miR868-3p	0	0	0	0	0	0	0	0	#DIV/0!	#DIV/0!	0	0			0	0	#DIV/0!	#DIV/0!	#DIV/0!	#DIV/0!
ath-miR869.1	0	0	0	0	0	0	0	0	#DIV/0!	#DIV/0!	0.5	0	0	1	0.25	0.353553	0.5	0.707107	2	0.698489
ath-miR870	0	0	0	0	0	0	0	0	#DIV/0!	#DIV/0!			0		#DIV/0!	#DIV/0!	0	#DIV/0!	#DIV/0!	#DIV/0!
ath-miR1886.1	0	0	0	0	0	0	0	0	#DIV/0!	#DIV/0!	0.222	0	0	0	0.111	0.156978	0	0	0	0.42265
ath-miR1886.3	0	0	0	0	0	0	0	0	#DIV/0!	#DIV/0!					#DIV/0!	#DIV/0!	#DIV/0!	#DIV/0!	#DIV/0!	#DIV/0!
ath-miR1887	0	0	0	0.2	0	0	0.1	0.141421	#DIV/0!	0.42265	0	0	0	0	0	0	0	0	#DIV/0!	#DIV/0!
ath-miR1888	0.281	0.325	0.5	0.3	0.303	0.0311127	0.4	0.141421	1.32013	0.443456	0.103	0.077	0	0.119	0.09	0.0183848	0.0595	0.0841457	0.661111	0.666198
ath-miR2111a, b	1	1	0	0	1	0	0	0	0	#DIV/0!	0.333	0.333	1	0	0.333	0	0.5	0.707107	1.5015	0.77015
ath-miR2112-3p	0.429	0.441	0	0	0.435	0.00848528	0	0	0	0.000190195	0.5	0	0	0.5	0.25	0.353553	0.25	0.353553	1	1
ath-miR2112-5p	0.333	0.071	0.333	0	0.202	0.185262	0.1665	0.235467	0.824257	0.882336	0	0	0	0.038	0	0	0.019	0.0268701	#DIV/0!	0.42265
ath-miR2933a, b	0.111	0.25	0	0	0.1805	0.0982878	0	0	0	0.121764	0.333	0.667	0.571	0.375	0.5	0.236174	0.473	0.138593	0.946	0.901877
ath-miR2934-3p	0.029	0.083	0	0	0.056	0.0381838	0	0	0	0.173786	0	0	0	0.061	0	0	0.0305	0.0431335	#DIV/0!	0.42265
ath-miR2934-5p	0	0.5	1	0	0.25	0.353553	0.5	0.707107	2	0.698489	0	0	0	0.074	0	0	0.037	0.0523259	#DIV/0!	0.42265
ath-miR2939	0.25	0.111	0	0.111	0.1805	0.0982878	0.0555	0.0784889	0.307479	0.2951	0	0	0	0.2	0	0	0.1	0.141421	#DIV/0!	0.42265
ath-miR3434	0	0	0	0	0	0	0	0	#DIV/0!	#DIV/0!	0.2	0	0	0	0.1	0.141421	0	0	0	0.42265
ath-miR3440b-3p	0	0	0	0	0	0	0	0	#DIV/0!	#DIV/0!		0		0	0	#DIV/0!	0	#DIV/0!	#DIV/0!	#DIV/0!
ath-miR3440b-5p	0	0	0	0	0	0	0	0	#DIV/0!	#DIV/0!	0	0	0	0	0	0	0	0	#DIV/0!	#DIV/0!
ath-miR4221	0	0	0	0	0	0	0	0	#DIV/0!	#DIV/0!				0	#DIV/0!	#DIV/0!	0	#DIV/0!	#DIV/0!	#DIV/0!
ath-miR4228	0	0	0	0	0	0	0	0	#DIV/0!	#DIV/0!	0		0	0	0	#DIV/0!	0	0	#DIV/0!	#DIV/0!
ath-miR4239	0	1	0	1	0.5	0.707107	0.5	0.707107	1	1			0		#DIV/0!	#DIV/0!	0	#DIV/0!	#DIV/0!	#DIV/0!
ath-miR4240	0	0	0	0	0	0	0	0	#DIV/0!	#DIV/0!					#DIV/0!	#DIV/0!	#DIV/0!	#DIV/0!	#DIV/0!	#DIV/0!
ath-miR5012	0.056	0	0	0	0.028	0.039598	0	0	0	0.42265	0.053	0	0	0.062	0.0265	0.0374767	0.031	0.0438406	1.16981	0.922214
ath-miR5013	0	0	0	0	0	0	0	0	#DIV/0!	#DIV/0!	0	0		0	0	0	0	#DIV/0!	#DIV/0!	#DIV/0!
ath-miR5014	0	0.5	0	0	0.25	0.353553	0	0	0	0.42265	0	0	0	0	0	0	0	0	#DIV/0!	#DIV/0!
ath-miR5015a	0	0	0	0	0	0	0	0	#DIV/0!	#DIV/0!	0		0		0	#DIV/0!	0	#DIV/0!	#DIV/0!	#DIV/0!
ath-miR5015b	0	0	0	0	0	0	0	0	#DIV/0!	#DIV/0!	0	0	0	0	0	0	0	0	#DIV/0!	#DIV/0!
ath-miR5016	0	0	0	0	0	0	0	0	#DIV/0!	#DIV/0!	0	0			0	0	#DIV/0!	#DIV/0!	#DIV/0!	#DIV/0!
ath-miR5017	0	0.062	0	0	0.031	0.0438406	0	0	0	0.42265	0	0.333	0.167	0	0.1665	0.235467	0.0835	0.118087	0.501502	0.699476
ath-miR5019	0.5	0.8	1	0	0.65	0.212132	0.5	0.707107	0.769231	0.800883	0	0.2	0	0.556	0.1	0.141421	0.278	0.393151	2.78	0.608059
ath-miR5020b	0.25	0	0	0	0.125	0.176777	0	0	0	0.42265	0.118	0	0	0.167	0.059	0.0834386	0.0835	0.118087	1.41525	0.832938
ath-miR5022	0	0	0	0	0	0	0	0	#DIV/0!	#DIV/0!	0				0	#DIV/0!	#DIV/0!	#DIV/0!	#DIV/0!	#DIV/0!
ath-miR5023	1	0	0	0	0.5	0.707107	0	0	0	0.42265		0			0	#DIV/0!	#DIV/0!	#DIV/0!	#DIV/0!	#DIV/0!
ath-miR5025	0	0	0	0	0	0	0	0	#DIV/0!	#DIV/0!					#DIV/0!	#DIV/0!	#DIV/0!	#DIV/0!	#DIV/0!	#DIV/0!
ath-miR5026	0.012	0.02	0	0	0.016	0.00565685	0	0	0	0.057191	0.016	0	0	0.026	0.008	0.0113137	0.013	0.0183848	1.625	0.774353
ath-miR5027	0	0.167	0	0	0.0835	0.118087	0	0	0	0.42265	0.333		0		0.333	#DIV/0!	0	#DIV/0!	0	#DIV/0!
ath-miR5028	0	0	0	0	0	0	0	0	#DIV/0!	#DIV/0!	0	0	0	0	0	0	0	0	#DIV/0!	#DIV/0!
ath-miR5029	0	0	0	0.5	0	0	0.25	0.353553	#DIV/0!	0.42265	0	0	0.111	0.113	0	0	0.112	0.00141421	#DIV/0!	7.97099e-05

## Sheet: Tailed-only
S2 Data. Composition of miRNAs in Col, sdn1 sdn2, hen1, and hen1 sdn1 sdn2.
Proportions of full-length, truncated (sum of truncated-only and truncated-and-tailed), truncated-only, truncated-and-tailed, and tailed-only reads in total reads are shown in separate sheet as indicated.
Tailed-only reads/ total reads
	hen1-1	hen1-2	hen1 sdn1 sdn2-1	hen1 sdn1 sdn2-2	Col-1	Col-2	sdn1 sdn2-1	sdn1 sdn2-2
ath-miR156a-f	0.836	0.828	0.832	0.801	0.533	0.529	0.348	0.535
ath-miR156h	0.789	0.836	0.765	0.717	0.596	0.589	0.465	0.581
ath-miR157a-c	0.641	0.672	0.516	0.509	0.339	0.374	0.274	0.421
ath-miR158a	0.134	0.133	0.175	0.184	0.096	0.116	0.082	0.117
ath-miR158b	0.236	0.242	0.325	0.291	0.15	0.151	0.104	0.144
ath-miR159a	0.335	0.454	0.152	0.075	0.005	0.008	0.005	0.015
ath-miR159b	0.424	0.553	0.417	0.319	0.024	0.032	0.028	0.037
ath-miR159c	0.01	0.011	0.019	0.012	0.002	0.005	0.006	0.017
ath-miR160a-c	0.032	0.041	0	0	0.023	0.01	0.109	0.047
ath-miR161.1	0.283	0.274	0.056	0.066	0.022	0.021	0.021	0.031
ath-miR161.2	0.214	0.202	0.197	0.207	0.033	0.072	0.028	0.114
ath-miR162a,b	0.028	0.026	0.018	0.024	0.025	0.027	0.021	0.044
ath-miR163	0.049	0.05	0.077	0.081	0.046	0.068	0.045	0.082
ath-miR165a, b	0.145	0.114	0.035	0.047	0.006	0.005	0.005	0.007
ath-miR166a-g	0.048	0.03	0.019	0.02	0.002	0.002	0.002	0.003
ath-miR167a, b	0.053	0.05	0.067	0.059	0.01	0.025	0.017	0.005
ath-miR167d	0	0	0	0	0.005	0	0.004	0
ath-miR168a, b	0.56	0.56	0.68	0.576	0.249	0.298	0.266	0.325
ath-miR171a	0.548	0.525	0.125	0.069	0.037	0.033	0.039	0.092
ath-miR171b, c	0.107	0.111	0.043	0.093	0.465	0.505	0.465	0.657
ath-miR172a, b	0.557	0.613	0.083	0.2	0.121	0.128	0.079	0.181
ath-miR172c, d	0.283	0.385	0.267	0.415	0.057	0.124	0.045	0.143
ath-miR319a, b	0.479	0.516	0.311	0.327	0.445	0.452	0.468	0.614
ath-miR319c	0.234	0.253	0.354	0.398	0.211	0.282	0.273	0.356
ath-miR390a, b	0.092	0.105	0.065	0.078	0.012	0.013	0.012	0.015
ath-miR391	0.033	0.015	0	0	0	0.045	0.01	0
ath-miR393a, b	0.003	0.002	0	0	0.003	0.006	0.007	0.01
ath-miR394a, b	0.229	0.286	0.211	0.11	0.056	0.053	0.034	0.137
ath-miR396a	0.248	0.228	0.088	0.053	0.013	0.019	0.019	0.078
ath-miR396b	0.113	0.103	0.064	0.079	0.005	0.01	0.007	0.008
ath-miR397a	0.299	0.309	0.219	0.265	0.448	0.37	0.167	0.485
ath-miR398b, c	0.015	0.014	0	0.013	0	0	0.001	0.002
ath-miR402	0.02	0.017	0.021	0	0.015	0.012	0.031	0.03
ath-miR403	0.085	0.083	0.067	0.069	0.12	0.139	0.103	0.194
ath-miR447a, b	0.158	0.178	0.333	0.186	0.182	0.159	0.182	0.15
ath-miR447a.2	0.739	0.758	0.768	0.641	0.198	0.242	0.15	0.365
ath-miR775	0.364	0.316	0.44	0.472	0.081	0.125	0.081	0.169
ath-miR779.2	0.038	0.032	0	0.026	0	0.002	0	0.005
ath-miR780.1	0.21	0.261	0.165	0.156	0.077	0.09	0.035	0.127
ath-miR780.2	0.896	0.896	0.887	0.862	0.657	0.66	0.644	0.738
ath-miR781	0.055	0.047	0	0.044	0.004	0.01	0	0.004
ath-miR827	0.158	0.182	0.19	0.162	0.123	0.088	0.172	0.265
ath-miR839	0.027	0.028	0.05	0.024	0.007	0.018	0	0.019
ath-miR840	0.335	0.297	0.278	0.308	0.162	0.282	0.194	0.151
ath-miR845a	0.497	0.475	0.536	0.382	0.127	0.327	0.261	0.321
ath-miR845b	0.176	0.16	0.208	0.103	0.057	0.045	0.082	0.134
ath-miR858	0.419	0.381	0.344	0.275	0.083	0.049	0.068	0.043
ath-miR861-3p	0.194	0.175	0.176	0.225	0.039	0.052	0.018	0.097
ath-miR868-5p	0.525	0.559	0.533	0.457	0.382	0.286	0.412	0.333
ath-miR869.2	0.4	0.377	0.348	0.148	0.027	0.093	0.026	0.087
ath-miR1886.2	0.232	0.15	0	0.121	0.075	0.126	0.059	0.123
ath-miR4243	0.912	0.955	0.958	0.951	0.888	0.889	0.857	0.94
ath-miR156g	1	0.5	1	1	0.5	0.286	0.4	0.25
ath-miR157d	0.724	0.714	0.667	0.25	0.465	0.507	0.387	0.508
ath-miR164a, b	0.056	0.2	0	0	0.022	0.069	0.053	0
ath-miR164c	0.071	0.2	0	0	0	0	0	0
ath-miR167c	0	0.75	0.333	0	0	1	0.333	0
ath-miR169a	0.4	0.273	0	0		0	0
ath-miR169b, c	0.429	0.3	0	0.6	1	0.25	0.875	0.909
ath-miR169d-g	0	0.182	0	0	0.333	0	0	0
ath-miR169h-n	0.5	0	0	0	0	0	0.667	0
ath-miR170	0.342	0.382	0	0	0	0.042	0.111	0.061
ath-miR172e	0.5	0.5	0	0	0.1	0	0	0.2
ath-miR173	0.744	0.66	0.667	0.583	0.033	0.031	0.014	0.096
ath-miR3933	0.654	0.652	0	0	0	0.2		0.25
ath-miR395a, d, e	0.385	0.435	0	0.5	0.05	0.021	0	0.062
ath-miR395b, c, f	0.283	0.31	0	0	0.028	0.019	0.012	0
ath-miR397b	0.307	0.294	0.294	0.182	0.014	0.01	0.01	0.024
ath-miR398a	0.017	0	0	0	0	0	0	0
ath-miR399a	0	0.034	0	0	0	0	0	0
ath-miR399b, c	0.148	0.137	0	0.222	0.002	0.002	0	0.002
ath-miR399d, e	0	0	0	0	0
ath-miR399f	0.5	0	0	0	0	0.5		0
ath-miR400	0.381	0.696	0.5	0.4	0.4	0.308	0.154	0.361
ath-miR404	0	0	0	0	0	0	0	0
ath-miR405a, b, d	0	0	0	0			0	0
ath-miR408	0.275	0.208	0.111	0.25	0.029	0.032	0.024	0.044
ath-miR447c-5p	0	0	0	0	0	0	0.5	0
ath-miR472	0.154	0.214	0	0.25	0	0.062	0	0
ath-miR771	0.082	0.033	0	0	0	0.009	0	0.02
ath-miR773	0.667	0.641	0.857	0.833	0.968	0.976	1	0.886
ath-miR774	0.25	0.125	0	0	0	0	1	0
ath-miR776	0.754	0.767	0.778	1	0.3	0.696	0.333	0.619
ath-miR777	0.25	0.25	0	0	0	0	0	0
ath-miR778	0	0	0	0	0			0
ath-miR779.1	0	0	0	0	0.667			1
ath-miR783	0.6	1	0	1	1	0
ath-miR822	0.315	0.368	1	0	0.032	0.029	0.009	0.013
ath-miR823	0.487	0.41	0.5	0.5	0	0	0.029	0
ath-miR824	0.322	0.33	0	0	0	0.024	0.029	0.025
ath-miR825	0.735	0.87	0.625	0.833	0.561	0.25	0.257	0.476
ath-miR826	0	0	0	0	0	0	0
ath-miR829.1	0	0	0	0.031	0.056	0.02	0.026	0.029
ath-miR829.2	0.1	0.111	0	0	0	0	0	0
ath-miR830	0	0.4	0	0	0	0	0	0
ath-miR831	0	0.167	0	0		0	0	0.333
ath-miR832-3p	0	0	0	0	0.5	0.333	0.333	0
ath-miR832-5p	0	0	0	0	0.056	0.059	0.022	0.167
ath-miR833-3p	0.25	1	0	0	0	0.5	0
ath-miR833-5p	0	0.231	0	0	0.009	0	0.031	0
ath-miR835-3p	0	0	0	0		0	0	0
ath-miR835-5p	0	0	0	0
ath-miR837-5p	0	0	0	0			0
ath-miR838	0	0	0	0	0	0	0
ath-miR841	0.5	0.333	1	1	0.07	0	0	0.167
ath-miR841b	0.385	0.333	0.5	0	0.2	0	0.143	0
ath-miR842	0	0	0	0	0.667	0.25	0.5	0.25
ath-miR843	0.286	0	0	0	0	0.091	0.063	0.167
ath-miR844	0	0	0	0				0
ath-miR846	0.182	0.727	1	0.857	0.032	0.051	0.015	0.116
ath-miR847	0	0	0	0	0	0	0.25	0
ath-miR848	0.077	0	0	0	0	0	0	0
ath-miR850	0.417	0.545	0.303	0.647	0.215	0.105	0.184	0.31
ath-miR851-3p	0.769	0.889	1	0	1	0		0.429
ath-miR851-5p	0.091	0.097	0	0.091	0.058	0.047	0.019	0.149
ath-miR852	0.455	0.273	0	0	0	0.167	0.062	0.2
ath-miR853	0	0	0	0		0	0	0
ath-miR854a-e	1	0	0	0	1			0.8
ath-miR856	0.333	0.667	0	0.208	0	0.111	0.25	0
ath-miR857	1	0.667	0	0	0	0.571		0.2
ath-miR859	0.571	0.444	0	0	0	0	0.2	0.175
ath-miR860	0.316	0.341	0	0	0	0	0	0.006
ath-miR861-5p	0	1	1	0		1		1
ath-miR862-3p	0	1	0	0	1	1	1	0.667
ath-miR862-5p	0.6	0.5	0.5	0.167	0	0	0	0
ath-miR863-3p	1	0.333	0	0	0		0	0
ath-miR863-5p	0	0	0	1	0.25		1
ath-miR864-3p	0	0	0	0		1	0	0
ath-miR864-5p	0.333	0.4	0	0	0.333	0	0	0.5
ath-miR865-3p	0	0	1	0
ath-miR865-5p	0	0	1	0	0.5	0	0	0.2
ath-miR866-3p	0.667	0.333	0	0.545	0.071	0	0	0.2
ath-miR866-5p	0.725	0.737	1	0.812	0.963	0.906	0.952	0.855
ath-miR867	0.148	0.128	0.1	0.113	0.053	0.167	0.091	0.238
ath-miR868-3p	1	0.5	0	0	0	0
ath-miR869.1	0	1	0	0	0.5	0	0	0
ath-miR870	0	0	0	0			0
ath-miR1886.1	0	0	0	0	0	0	0	0
ath-miR1886.3	0	0	0	0
ath-miR1887	0.5	0.25	0	0.4	0	0	0	0.333
ath-miR1888	0.172	0.153	0.125	0.3	0.138	0.077	0.348	0.119
ath-miR2111a, b	0	0	0	0	0.333	0	0	0
ath-miR2112-3p	0.048	0.059	0	0	0	0	0	0
ath-miR2112-5p	0	0.214	0	0.071	0	0.188	0.167	0.192
ath-miR2933a, b	0.333	0.5	0	0	0.667	0.333	0.286	0.625
ath-miR2934-3p	0.529	0.667	0	0.333	0.333	0.5	0.5	0.576
ath-miR2934-5p	0	0	0	0	0	0	0	0.037
ath-miR2939	0.5	0.889	0.8	0.889	1	1	1	0.8
ath-miR3434	0	0.5	0	0	0	0	0	0
ath-miR3440b-3p	0	0	0	0		0		0
ath-miR3440b-5p	0	0	0	0	0	0	0	0
ath-miR4221	1	0	0	0				0
ath-miR4228	0	1	1	1	1		1	1
ath-miR4239	0	0	0	0			0
ath-miR4240	0	0	0	1
ath-miR5012	0.139	0.289	0.462	0.375	0.316	0.158	0.167	0.156
ath-miR5013	0	0	0	0	0	0		0
ath-miR5014	0	0	0	0	0	0	0	0.5
ath-miR5015a	0	0	0	0	0		0
ath-miR5015b	0	0	0	0	1	0	0	0
ath-miR5016	0	0	0	0	0	0
ath-miR5017	0.455	0.5	0	0.667	0.333	0	0.667	0.571
ath-miR5019	0.5	0.2	0	0	0	0.2	0	0
ath-miR5020b	0.75	0.667	0.75	0	0.765	0.9	0.8	0.833
ath-miR5022	0	0	0	0	0
ath-miR5023	0	1	0	0		0
ath-miR5025	0	0	0	0
ath-miR5026	0.524	0.564	0	0	0.097	0.2	0.111	0.105
ath-miR5027	0	0.667	0	0	0		0
ath-miR5028	0.667	0.667	0	0	0.286	0	0.167	0
ath-miR5029	1	1	0	0.5	0	0.294	0	0.282

## Sheet: Normalized Reads
S2 Data. Composition of miRNAs in Col, sdn1 sdn2, hen1, and hen1 sdn1 sdn2.
Proportions of full-length, truncated (sum of truncated-only and truncated-and-tailed), truncated-only, truncated-and-tailed, and tailed-only reads in total reads are shown in separate sheet as indicated.
Normalized Reads
	hen1-1	hen1-2	hen1 sdn1 sdn2-1	hen1 sdn1 sdn2-2	Col-1	Col-2	sdn1 sdn2-1	sdn1 sdn2-2
ath-miR156a-f	1104.64	1412.39	546.534	400.272	796.965	711.913	1896.06	1434.77
ath-miR156h	208.96	228.69	60.1364	38.5494	75.8551	167.885	173.478	247.089
ath-miR157a-c	1231.2	1448.06	390.887	243.504	678.32	708.959	1179.79	1057.82
ath-miR158a	188464	245174	83513.6	56005.9	71546.4	98615.7	162935	136244
ath-miR158b	365.926	427.193	277.689	183.11	158.518	227.95	208.038	330.768
ath-miR159a	17729.2	19188	2906.01	3273.49	109795	45890.3	70411.8	21769.5
ath-miR159b	17988.2	15739.3	1621.92	1239.36	67491.1	22806.3	36254.9	12613.4
ath-miR159c	2818.51	3052.55	382.043	258.924	4611.12	1712.33	2629.28	695.086
ath-miR160a-c	334.533	403.409	37.1431	10.2799	62.7263	51.6949	149.083	25.2615
ath-miR161.1	1058.54	1035.51	125.579	97.0161	4153.07	2907.72	3849.72	2340.64
ath-miR161.2	8135.72	8630.75	1151.44	884.71	2452.16	3001.26	3067.72	3390.17
ath-miR162a, b	11408.4	13679.3	3275.67	1529.77	2534.34	1857.08	3028.41	2259.32
ath-miR163	6948.66	7731.55	1142.59	734.367	18775.6	6489.43	7720.45	6362.74
ath-miR165a, b	5611.51	8391.09	5378.67	1477.73	67885.9	69942.2	80268.9	95016.8
ath-miR166a-g	49347	102526	28953.9	6144.78	321672	298844	488358	408359
ath-miR167a, b	2684.11	2886.07	132.654	109.223	528.555	381.065	607.173	241.563
ath-miR167d	2375.08	2628.1	102.586	86.0938	742.019	135.391	843.673	142.096
ath-miR168a, b	1910.07	2207.31	1149.67	374.572	8805.03	4147.41	3247.97	3229.52
ath-miR171a	264.879	275.343	28.2995	37.2645	53.0013	135.391	51.5013	102.625
ath-miR171b, c	210.922	222.286	40.6805	27.6271	203.739	109.298	268.349	121.966
ath-miR172a, b	163.833	165.571	21.2246	9.63736	314.604	149.669	309.685	191.435
ath-miR172c, d	103.99	111.601	26.5308	26.3421	229.997	171.332	348.989	198.934
ath-miR319a, b	41278	58573.9	10362.9	6520	174049	36922	95920.5	28390.8
ath-miR319c	2655.66	3847.48	399.731	322.53	6518.19	1554.79	3029.77	1030.2
ath-miR390a, b	779.922	1116.92	219.321	106.653	1465.07	1834.92	1664.31	2443.26
ath-miR391	88.2931	122.578	24.7621	10.9223	37.4413	32.4939	200.584	49.3388
ath-miR393a, b	5155.33	5390.68	215.784	115.648	315.09	258.475	393.036	241.958
ath-miR394a, b	1119.36	1273.34	100.817	157.41	341.348	186.594	655.964	132.623
ath-miR396a	5487.9	7198.24	199.865	156.768	9446.39	1979.18	6135.43	1461.61
ath-miR396b	8396.67	10968.9	305.988	153.555	4393.76	2093.4	10370.1	2864.02
ath-miR397a	180.51	50.3118	113.198	31.482	14.1013	49.2333	12.1977	103.414
ath-miR398b, c	2132.77	974.219	279.458	49.4718	3756.29	1668.02	3929.01	3045.98
ath-miR402	718.117	917.504	84.8985	25.0571	31.6063	42.3406	44.0472	78.9422
ath-miR403	8368.22	9453.12	3332.27	2244.22	7848.09	5765.71	17805.2	4865.21
ath-miR447a, b	384.565	293.638	26.5308	27.6271	85.5801	111.759	89.4496	126.307
ath-miR447a.2	7719.76	8791.75	389.118	336.023	1853.1	2339.07	1543.01	2829.68
ath-miR775	223.676	193.929	88.436	57.1817	251.392	130.468	378.806	170.12
ath-miR779.2	258.993	257.047	49.5241	74.5289	320.925	466.239	284.612	465.759
ath-miR780.1	219.752	168.316	696.875	539.05	320.439	218.596	249.375	220.643
ath-miR780.2	2186.72	2319.83	3813.36	2681.11	1644.99	1445	1601.96	1718.97
ath-miR781	477.764	548.856	19.4559	28.9121	124.966	98.4665	119.266	99.4671
ath-miR827	149.117	296.382	37.1431	23.7722	35.4963	28.063	63.0213	19.3408
ath-miR839	508.176	646.735	35.3744	26.9846	74.3964	54.6489	75.8967	40.6552
ath-miR840	210.922	252.474	31.8369	16.7048	51.0563	34.9556	45.4025	36.7081
ath-miR845a	159.909	165.571	49.5241	57.1817	26.7438	81.2349	59.6331	264.062
ath-miR845b	66.7103	45.738	42.4493	25.0571	34.0375	55.1412	49.4684	123.544
ath-miR858	2285.81	2165.24	56.599	51.3993	461.938	231.889	327.304	311.032
ath-miR861-3p	379.66	313.762	30.0682	25.6996	124.966	75.3269	187.709	56.8384
ath-miR868-5p	39.2414	62.2036	26.5308	29.5546	16.5325	10.339	11.52	18.9461
ath-miR869.2	53.9569	48.4822	40.6805	17.3472	2379.22	105.359	1679.21	81.7051
ath-miR1886.2	308.045	298.212	14.1498	21.2022	45.2213	54.6489	46.0801	80.1263
ath-miR4243	190.321	182.952	84.8985	65.5341	43.2763	137.853	52.179	437.734
ath-miR156g	0.981034	1.82952	1.76872	0.642491	0.972501	3.44633	3.38824	1.57884
ath-miR157d	28.45	19.2099	10.6123	7.70989	48.1388	71.8805	134.852	122.755
ath-miR164a, b	17.6586	18.2952	3.53744	3.85494	21.8813	14.2776	25.7507	6.31537
ath-miR164c	13.7345	13.7214	3.53744	1.92747	1.945	1.477	0.677649	1.18413
ath-miR167c	0.981034	3.65904	5.30616	0	0.486251	0.492333	2.03295	0.789422
ath-miR169a	4.90517	10.0624	1.76872	1.92747	0	2.954	0.677649	0
ath-miR169b, c	6.86724	9.14759	1.76872	3.21245	4.37626	3.93866	16.2636	4.34182
ath-miR169d-g	3.92414	10.0624	0	0.642491	2.9175	2.954	0.677649	7.10479
ath-miR169h-n	1.96207	1.82952	1.76872	2.56996	0.486251	5.90799	2.03295	2.76298
ath-miR170	37.2793	31.1018	7.07488	3.21245	3.89001	11.816	6.09884	13.0255
ath-miR172e	3.92414	5.48856	0	0	4.86251	5.90799	3.38824	3.94711
ath-miR173	310.988	277.172	5.30616	7.70989	44.2488	32.0016	96.2261	32.761
ath-miR3933	51.0138	42.0789	0	0.642491	0.486251	7.38499	0	6.31537
ath-miR395a, d, e	51.0138	21.0395	0	2.56996	19.45	23.1396	18.9742	6.31537
ath-miR395b, c, f	51.9948	53.056	5.30616	0.642491	53.0013	25.6013	54.8896	3.15769
ath-miR397b	572.924	224.116	30.0682	7.0674	134.205	143.761	68.4425	317.347
ath-miR398a	342.381	303.7	63.6739	5.78242	137.609	52.1872	100.292	54.4701
ath-miR399a	11.7724	26.528	0	1.28498	14.5875	6.89266	12.8753	12.6307
ath-miR399b, c	285.481	386.028	19.4559	5.78242	301.475	245.674	245.987	165.384
ath-miR399d, e	0	0	0	0	0.486251	0	0	0
ath-miR399f	3.92414	5.48856	0	0	0.486251	0.984665	0	0.394711
ath-miR400	20.6017	21.0395	3.53744	6.42491	4.86251	6.40032	8.80943	14.2096
ath-miR404	0.981034	0.914759	0	0	0.486251	1.477	2.7106	1.57884
ath-miR405a, b, d	0	0	0	0	0	0	0.677649	0.394711
ath-miR408	156.965	96.9645	31.8369	5.13993	168.729	168.87	227.012	249.852
ath-miR447c-5p	0.981034	0	1.76872	1.28498	0.486251	1.477	1.3553	1.57884
ath-miR472	12.7534	12.8066	8.8436	2.56996	32.0925	15.7546	25.073	7.49951
ath-miR771	155.003	191.185	3.53744	2.56996	17.9913	53.1719	16.9412	39.0764
ath-miR773	35.3172	35.6756	12.381	7.70989	45.7076	20.1856	40.6589	13.8149
ath-miR774	3.92414	7.31807	0	0.642491	0.486251	1.96933	0.677649	5.13124
ath-miR776	378.679	329.313	15.9185	4.49744	4.86251	11.3236	4.06589	16.5779
ath-miR777	11.7724	18.2952	0	0.642491	6.80751	5.41566	6.09884	8.68364
ath-miR778	0.981034	0.914759	0	0.642491	0.486251	0	0	2.36826
ath-miR779.1	0	0	0	0	1.45875	0	0	1.18413
ath-miR783	4.90517	2.74428	0	0.642491	1.945	0.492333	0	0
ath-miR822	90.2551	86.9021	1.76872	1.28498	30.1475	33.9709	77.252	29.6033
ath-miR823	38.2603	35.6756	7.07488	1.28498	37.9276	26.586	46.7578	13.8149
ath-miR824	380.641	410.727	5.30616	7.70989	67.5888	62.5262	71.1531	78.1527
ath-miR825	33.3552	49.397	14.1498	7.70989	27.7163	15.7546	23.7177	16.5779
ath-miR826	0	0	0	0	0.486251	0.492333	2.7106	0
ath-miR829.1	0	0.914759	47.7554	62.3216	17.505	25.109	25.7507	13.4202
ath-miR829.2	9.81034	8.23283	5.30616	3.21245	0.486251	3.44633	5.42119	3.94711
ath-miR830	4.90517	9.14759	0	0	0.972501	0.984665	2.03295	2.36826
ath-miR831	9.81034	5.48856	3.53744	1.28498	0	2.46166	2.03295	1.18413
ath-miR832-3p	0	0	0	0	0.972501	1.477	2.03295	0.789422
ath-miR832-5p	0	0	0	0	8.75251	8.36965	31.1718	4.73653
ath-miR833-3p	3.92414	0.914759	0	0	0.486251	0.984665	4.06589	0
ath-miR833-5p	7.84827	11.8919	1.76872	1.28498	53.0013	14.2776	43.3695	11.0519
ath-miR835-3p	0	0	0	0	0	0.492333	0.677649	0.394711
ath-miR835-5p	0.981034	0	0	0	0	0	0	0
ath-miR837-5p	0.981034	0	0	0	0	0	0.677649	0
ath-miR838	1.96207	2.74428	0	0	1.945	0.492333	2.7106	0
ath-miR841	1.96207	5.48856	5.30616	0.642491	20.9088	0.984665	33.8824	2.36826
ath-miR841b	12.7534	16.4657	3.53744	0	7.29376	0.984665	9.48708	2.36826
ath-miR842	0.981034	0	0	0	1.45875	1.96933	2.7106	1.57884
ath-miR843	6.86724	1.82952	0	0.642491	3.89001	5.41566	42.6919	4.73653
ath-miR844	0	0	0	0	0	0	0	0.789422
ath-miR846	10.7914	10.0624	1.76872	4.49744	183.317	77.7885	307.653	54.4701
ath-miR847	0	0	0	0	0.486251	1.477	2.7106	0.394711
ath-miR848	12.7534	20.1247	1.76872	1.28498	18.4775	9.84665	14.9083	11.4466
ath-miR850	23.5448	40.2494	58.3677	10.9223	31.6063	9.35432	25.7507	16.5779
ath-miR851-3p	12.7534	8.23283	3.53744	0	0.486251	2.46166	0	2.76298
ath-miR851-5p	53.9569	65.8627	42.4493	7.0674	50.5701	72.8652	36.593	97.8883
ath-miR852	10.7914	10.0624	0	0	1.45875	5.90799	10.8424	3.94711
ath-miR853	3.92414	0.914759	0	0.642491	0	0.984665	0.677649	4.73653
ath-miR854a-e	1.96207	0	0	0	0.486251	0	0	1.97355
ath-miR856	5.8862	2.74428	7.07488	15.4198	1.45875	4.43099	2.7106	0.394711
ath-miR857	0.981034	2.74428	0	0	1.945	3.44633	0	5.92066
ath-miR859	20.6017	8.23283	1.76872	0	5.34876	1.477	3.38824	15.7884
ath-miR860	37.2793	37.5051	0	1.28498	62.2401	52.1872	38.626	63.9431
ath-miR861-5p	0	0.914759	1.76872	0	0	0.492333	0	1.18413
ath-miR862-3p	0	0.914759	0	0	0.972501	0.984665	1.3553	1.18413
ath-miR862-5p	4.90517	5.48856	7.07488	3.85494	0.486251	0.492333	1.3553	1.18413
ath-miR863-3p	0.981034	2.74428	0	0	0.972501	0	2.03295	1.18413
ath-miR863-5p	0	0	0	0.642491	1.945	0	0.677649	0
ath-miR864-3p	1.96207	0	0	1.28498	0	1.477	0.677649	1.18413
ath-miR864-5p	2.9431	4.5738	1.76872	1.92747	2.9175	0.492333	2.03295	3.94711
ath-miR865-3p	1.96207	0.914759	1.76872	1.28498	0	0	0	0
ath-miR865-5p	0.981034	0	1.76872	2.56996	0.972501	0.984665	1.3553	1.97355
ath-miR866-3p	2.9431	2.74428	3.53744	7.0674	6.80751	8.36965	2.7106	7.89422
ath-miR866-5p	39.2414	34.7609	1.76872	10.2799	13.1288	15.7546	14.2306	24.4721
ath-miR867	225.638	142.702	35.3744	39.8344	9.23876	8.86199	7.45414	16.5779
ath-miR868-3p	0.981034	1.82952	0	0	0.486251	0.492333	0	0
ath-miR869.1	0	0.914759	0	0	0.972501	0.492333	0.677649	0.394711
ath-miR870	0	0	0	0	0	0	2.03295	0
ath-miR1886.1	0.981034	3.65904	0	0	4.37626	5.41566	4.06589	3.5524
ath-miR1886.3	0	1.82952	0	1.28498	0	0	0	0
ath-miR1887	1.96207	3.65904	1.76872	3.21245	1.45875	0.492333	1.3553	2.36826
ath-miR1888	125.572	149.106	14.1498	6.42491	14.1013	6.40032	15.5859	16.5779
ath-miR2111a, b	0.981034	1.82952	0	0	1.45875	1.477	0.677649	0.394711
ath-miR2112-3p	20.6017	31.1018	0	0	0.972501	0.492333	0.677649	1.57884
ath-miR2112-5p	8.82931	12.8066	5.30616	8.99487	1.945	7.87732	4.06589	10.2625
ath-miR2933a, b	8.82931	3.65904	0	0	2.9175	1.477	4.74354	3.15769
ath-miR2934-3p	33.3552	21.9542	0	1.92747	1.45875	4.92333	1.3553	13.0255
ath-miR2934-5p	0	1.82952	1.76872	0	10.2113	7.87732	11.52	10.6572
ath-miR2939	3.92414	8.23283	8.8436	5.78242	0.972501	1.96933	2.7106	1.97355
ath-miR3434	0.981034	1.82952	0	0.642491	2.43125	3.44633	1.3553	2.36826
ath-miR3440b-3p	0	0	0	0	0	0.984665	0	0.394711
ath-miR3440b-5p	0.981034	0.914759	0	0.642491	1.45875	1.477	1.3553	0.789422
ath-miR4221	0.981034	2.74428	0	0.642491	0	0	0	2.76298
ath-miR4228	0	1.82952	1.76872	0.642491	0.972501	0	2.03295	2.36826
ath-miR4239	0.981034	0.914759	0	0.642491	0	0	0.677649	0
ath-miR4240	0	0	0	0.642491	0	0	0	0
ath-miR5012	35.3172	41.1642	22.9933	5.13993	9.23876	9.35432	8.13179	12.6307
ath-miR5013	0.981034	0	0	0	0.486251	0.492333	0	0.789422
ath-miR5014	2.9431	1.82952	0	0	0.486251	0.492333	0.677649	1.57884
ath-miR5015a	0	0	0	0	0.972501	0	1.3553	0
ath-miR5015b	0	0	0	0	0.486251	0.492333	2.03295	1.57884
ath-miR5016	0.981034	0	0	0	1.45875	0.984665	0	0
ath-miR5017	10.7914	14.6361	7.07488	11.5648	1.45875	1.477	4.06589	2.76298
ath-miR5019	1.96207	4.5738	1.76872	0	1.45875	2.46166	1.3553	3.5524
ath-miR5020b	3.92414	2.74428	7.07488	0.642491	8.26626	4.92333	16.9412	2.36826
ath-miR5022	0	0	1.76872	0	0.486251	0	0	0
ath-miR5023	0.981034	0.914759	0	0	0	0.492333	0	0
ath-miR5025	0.981034	0	0	0	0	0	0	0
ath-miR5026	82.4069	92.3907	8.8436	10.9223	30.1475	14.77	24.3954	14.999
ath-miR5027	0.981034	5.48856	0	0	1.45875	0	1.3553	0
ath-miR5028	2.9431	2.74428	0	1.28498	3.40375	1.96933	4.06589	1.97355
ath-miR5029	1.96207	3.65904	3.53744	1.28498	3.40375	8.36965	6.09884	28.0245
Normalized library Reads	10000000	10000000	10000000	10000000	10000000	10000000	10000000	10000000

## Sheet: Raw Reads
S2 Data. Composition of miRNAs in Col, sdn1 sdn2, hen1, and hen1 sdn1 sdn2.
Proportions of full-length, truncated (sum of truncated-only and truncated-and-tailed), truncated-only, truncated-and-tailed, and tailed-only reads in total reads are shown in separate sheet as indicated.
Raw reads
	hen1-1	hen1-2	hen1 sdn1 sdn2-1	hen1 sdn1 sdn2-2	Col-1	Col-2	sdn1 sdn2-1	sdn1 sdn2-2
ath-miR156a-f	1639	1446	2798	3635	1126	1544	309	623
ath-miR156h	156	341	256	626	213	250	34	60
ath-miR157a-c	1395	1440	1741	2680	1255	1583	221	379
ath-miR158a	147139	200303	240441	345174	192107	268020	47217	87170
ath-miR158b	326	463	307	838	373	467	157	285
ath-miR159a	225800	93210	103906	55153	18072	20976	1643	5095
ath-miR159b	138799	46323	53501	31956	18336	17206	917	1929
ath-miR159c	9483	3478	3880	1761	2873	3337	216	403
ath-miR160a-c	129	105	220	64	341	441	21	16
ath-miR161.1	8541	5906	5681	5930	1079	1132	71	151
ath-miR161.2	5043	6096	4527	8589	8293	9435	651	1377
ath-miR162a, b	5212	3772	4469	5724	11629	14954	1852	2381
ath-miR163	38613	13181	11393	16120	7083	8452	646	1143
ath-miR165a, b	139611	142063	118452	240725	5720	9173	3041	2300
ath-miR166a-g	661535	606996	720666	1034577	50301	112080	16370	9564
ath-miR167a, b	1087	774	896	612	2736	3155	75	170
ath-miR167d	1526	275	1245	360	2421	2873	58	134
ath-miR168a, b	18108	8424	4793	8182	1947	2413	650	583
ath-miR171a	109	275	76	260	270	301	16	58
ath-miR171b, c	419	222	396	309	215	243	23	43
ath-miR172a, b	647	304	457	485	167	181	12	15
ath-miR172c, d	473	348	515	504	106	122	15	41
ath-miR319a, b	357940	74994	141549	71928	42076	64032	5859	10148
ath-miR319c	13405	3158	4471	2610	2707	4206	226	502
ath-miR390a, b	3013	3727	2456	6190	795	1221	124	166
ath-miR391	77	66	296	125	90	134	14	17
ath-miR393a, b	648	525	580	613	5255	5893	122	180
ath-miR394a, b	702	379	968	336	1141	1392	57	245
ath-miR396a	19427	4020	9054	3703	5594	7869	113	244
ath-miR396b	9036	4252	15303	7256	8559	11991	173	239
ath-miR397a	29	100	18	262	184	55	64	49
ath-miR398b, c	7725	3388	5798	7717	2174	1065	158	77
ath-miR402	65	86	65	200	732	1003	48	39
ath-miR403	16140	11711	26275	12326	8530	10334	1884	3493
ath-miR447a, b	176	227	132	320	392	321	15	43
ath-miR447a.2	3811	4751	2277	7169	7869	9611	220	523
ath-miR775	517	265	559	431	228	212	50	89
ath-miR779.2	660	947	420	1180	264	281	28	116
ath-miR780.1	659	444	368	559	224	184	394	839
ath-miR780.2	3383	2935	2364	4355	2229	2536	2156	4173
ath-miR781	257	200	176	252	487	600	11	45
ath-miR827	73	57	93	49	152	324	21	37
ath-miR839	153	111	112	103	518	707	20	42
ath-miR840	105	71	67	93	215	276	18	26
ath-miR845a	55	165	88	669	163	181	28	89
ath-miR845b	70	112	73	313	68	50	24	39
ath-miR858	950	471	483	788	2330	2367	32	80
ath-miR861-3p	257	153	277	144	387	343	17	40
ath-miR868-5p	34	21	17	48	40	68	15	46
ath-miR869.2	4893	214	2478	207	55	53	23	27
ath-miR1886.2	93	111	68	203	314	326	8	33
ath-miR4243	89	280	77	1109	194	200	48	102
ath-miR156g	2	7	5	4	1	2	1	1
ath-miR157d	99	146	199	311	29	21	6	12
ath-miR164a, b	45	29	38	16	18	20	2	6
ath-miR164c	4	3	1	3	14	15	2	3
ath-miR167c	1	1	3	2	1	4	3	0
ath-miR169a	0	6	1	0	5	11	1	3
ath-miR169b, c	9	8	24	11	7	10	1	5
ath-miR169d-g	6	6	1	18	4	11	0	1
ath-miR169h-n	1	12	3	7	2	2	1	4
ath-miR170	8	24	9	33	38	34	4	5
ath-miR172e	10	12	5	10	4	6	0	0
ath-miR173	91	65	142	83	317	303	3	12
ath-miR3933	1	15	0	16	52	46	0	1
ath-miR395a, d, e	40	47	28	16	52	23	0	4
ath-miR395b, c, f	109	52	81	8	53	58	3	1
ath-miR397b	276	292	101	804	584	245	17	11
ath-miR398a	283	106	148	138	349	332	36	9
ath-miR399a	30	14	19	32	12	29	0	2
ath-miR399b, c	620	499	363	419	291	422	11	9
ath-miR399d, e	1	0	0	0	0	0	0	0
ath-miR399f	1	2	0	1	4	6	0	0
ath-miR400	10	13	13	36	21	23	2	10
ath-miR404	1	3	4	4	1	1	0	0
ath-miR405a, b, d	0	0	1	1	0	0	0	0
ath-miR408	347	343	335	633	160	106	18	8
ath-miR447c-5p	1	3	2	4	1	0	1	2
ath-miR472	66	32	37	19	13	14	5	4
ath-miR771	37	108	25	99	158	209	2	4
ath-miR773	94	41	60	35	36	39	7	12
ath-miR774	1	4	1	13	4	8	0	1
ath-miR776	10	23	6	42	386	360	9	7
ath-miR777	14	11	9	22	12	20	0	1
ath-miR778	1	0	0	6	1	1	0	1
ath-miR779.1	3	0	0	3	0	0	0	0
ath-miR783	4	1	0	0	5	3	0	1
ath-miR822	62	69	114	75	92	95	1	2
ath-miR823	78	54	69	35	39	39	4	2
ath-miR824	139	127	105	198	388	449	3	12
ath-miR825	57	32	35	42	34	54	8	12
ath-miR826	1	1	4	0	0	0	0	0
ath-miR829.1	36	51	38	34	0	1	27	97
ath-miR829.2	1	7	8	10	10	9	3	5
ath-miR830	2	2	3	6	5	10	0	0
ath-miR831	0	5	3	3	10	6	2	2
ath-miR832-3p	2	3	3	2	0	0	0	0
ath-miR832-5p	18	17	46	12	0	0	0	0
ath-miR833-3p	1	2	6	0	4	1	0	0
ath-miR833-5p	109	29	64	28	8	13	1	2
ath-miR835-3p	0	1	1	1	0	0	0	0
ath-miR835-5p	0	0	0	0	1	0	0	0
ath-miR837-5p	0	0	1	0	1	0	0	0
ath-miR838	4	1	4	0	2	3	0	0
ath-miR841	43	2	50	6	2	6	3	1
ath-miR841b	15	2	14	6	13	18	2	0
ath-miR842	3	4	4	4	1	0	0	0
ath-miR843	8	11	63	12	7	2	0	1
ath-miR844	0	0	0	2	0	0	0	0
ath-miR846	377	158	454	138	11	11	1	7
ath-miR847	1	3	4	1	0	0	0	0
ath-miR848	38	20	22	29	13	22	1	2
ath-miR850	65	19	38	42	24	44	33	17
ath-miR851-3p	1	5	0	7	13	9	2	0
ath-miR851-5p	104	148	54	248	55	72	24	11
ath-miR852	3	12	16	10	11	11	0	0
ath-miR853	0	2	1	12	4	1	0	1
ath-miR854a-e	1	0	0	5	2	0	0	0
ath-miR856	3	9	4	1	6	3	4	24
ath-miR857	4	7	0	15	1	3	0	0
ath-miR859	11	3	5	40	21	9	1	0
ath-miR860	128	106	57	162	38	41	0	2
ath-miR861-5p	0	1	0	3	0	1	1	0
ath-miR862-3p	2	2	2	3	0	1	0	0
ath-miR862-5p	1	1	2	3	5	6	4	6
ath-miR863-3p	2	0	3	3	1	3	0	0
ath-miR863-5p	4	0	1	0	0	0	0	1
ath-miR864-3p	0	3	1	3	2	0	0	2
ath-miR864-5p	6	1	3	10	3	5	1	3
ath-miR865-3p	0	0	0	0	2	1	1	2
ath-miR865-5p	2	2	2	5	1	0	1	4
ath-miR866-3p	14	17	4	20	3	3	2	11
ath-miR866-5p	27	32	21	62	40	38	1	16
ath-miR867	19	18	11	42	230	156	20	62
ath-miR868-3p	1	1	0	0	1	2	0	0
ath-miR869.1	2	1	1	1	0	1	0	0
ath-miR870	0	0	3	0	0	0	0	0
ath-miR1886.1	9	11	6	9	1	4	0	0
ath-miR1886.3	0	0	0	0	0	2	0	2
ath-miR1887	3	1	2	6	2	4	1	5
ath-miR1888	29	13	23	42	128	163	8	10
ath-miR2111a, b	3	3	1	1	1	2	0	0
ath-miR2112-3p	2	1	1	4	21	34	0	0
ath-miR2112-5p	4	16	6	26	9	14	3	14
ath-miR2933a, b	6	3	7	8	9	4	0	0
ath-miR2934-3p	3	10	2	33	34	24	0	3
ath-miR2934-5p	21	16	17	27	0	2	1	0
ath-miR2939	2	4	4	5	4	9	5	9
ath-miR3434	5	7	2	6	1	2	0	1
ath-miR3440b-3p	0	2	0	1	0	0	0	0
ath-miR3440b-5p	3	3	2	2	1	1	0	1
ath-miR4221	0	0	0	7	1	3	0	1
ath-miR4228	2	0	3	6	0	2	1	1
ath-miR4239	0	0	1	0	1	1	0	1
ath-miR4240	0	0	0	0	0	0	0	1
ath-miR5012	19	19	12	32	36	45	13	8
ath-miR5013	1	1	0	2	1	0	0	0
ath-miR5014	1	1	1	4	3	2	0	0
ath-miR5015a	2	0	2	0	0	0	0	0
ath-miR5015b	1	1	3	4	0	0	0	0
ath-miR5016	3	2	0	0	1	0	0	0
ath-miR5017	3	3	6	7	11	16	4	18
ath-miR5019	3	5	2	9	2	5	1	0
ath-miR5020b	17	10	25	6	4	3	4	1
ath-miR5022	1	0	0	0	0	0	1	0
ath-miR5023	0	1	0	0	1	1	0	0
ath-miR5025	0	0	0	0	1	0	0	0
ath-miR5026	62	30	36	38	84	101	5	17
ath-miR5027	3	0	2	0	1	6	0	0
ath-miR5028	7	4	6	5	3	3	0	2
ath-miR5029	7	17	9	71	2	4	2	2
Library Reads	20565523	20311476	14756907	25335005	10193326	10931838	5653809	15564427
