# Supplementary material for: ARGONAUTE10 promotes the degradation of miR165/6 through the SDN1 and SDN2 exonucleases in Arabidopsis
Source: PLoS Biol. 2017 Feb 23;15(2):e2001272. doi: 10.1371/journal.pbio.2001272 (PMC5322904; doi:10.1371/journal.pbio.2001272)
Supplement: S3 Data — (XLSX) [file pbio.2001272.s011.xlsx]

## Sheet: Full-length
S3 Data. Composition of miRNA forms in hen1 and hen1 heso1.
Proportions of full-length, truncated-only, truncated-and-tailed, and tailed-only reads in total reads are shown in separate sheet as indicated.
Full-length reads/ total reads
	hen1-1	hen1-2	hen1 heso1-1	hen1 heso1-2	Ave (hen1)	Stdev (hen1)	Ave (hen1 heso1)	Stdev (hen1 heso1)	FC_hen1 heso1/hen1	P value
ath-miR156a-f	0.279	0.245	0.156	0.157	0.262	0.0240416	0.1565	0.000707107	0.597328	0.0250167
ath-miR156h	0.135	0.226	0.082	0.109	0.1805	0.0643467	0.0955	0.0190919	0.529086	0.21518
ath-miR157a-c	0.29	0.285	0.344	0.333	0.2875	0.00353553	0.3385	0.00777817	1.17739	0.0137444
ath-miR157d	0.13	0.247	0.111	0.229	0.1885	0.0827315	0.17	0.0834386	0.901857	0.844471
ath-miR158a	0.28	0.28	0.169	0.168	0.28	0	0.1685	0.000707107	0.601786	2.01084e-05
ath-miR158b	0.348	0.38	0.359	0.327	0.364	0.0226274	0.343	0.0226274	0.942308	0.451344
ath-miR159a	0.301	0.293	0.094	0.096	0.297	0.00565685	0.095	0.00141421	0.319865	0.000416366
ath-miR159b	0.263	0.267	0.105	0.106	0.265	0.00282843	0.1055	0.000707107	0.398113	0.000167016
ath-miR159c	0.005	0.003	0	0	0.004	0.00141421	0	0	0	0.057191
ath-miR160a-c	0.211	0.131	0.111	0.12	0.171	0.0565685	0.1155	0.00636396	0.675439	0.301914
ath-miR161.1	0.251	0.229	0.647	0.618	0.24	0.0155563	0.6325	0.0205061	2.63542	0.00214328
ath-miR161.2	0.051	0.051	0.013	0.012	0.051	6.93889e-18	0.0125	0.000707107	0.245098	0.00016862
ath-miR162a, b	0.769	0.768	0.864	0.865	0.7685	0.000707107	0.8645	0.000707107	1.12492	5.42491e-05
ath-miR163	0.024	0.027	0.074	0.07	0.0255	0.00212132	0.072	0.00282843	2.82353	0.00287804
ath-miR165a, b	0.281	0.274	0.318	0.311	0.2775	0.00494975	0.3145	0.00494975	1.13333	0.0174298
ath-miR166a-g	0.224	0.221	0.188	0.187	0.2225	0.00212132	0.1875	0.000707107	0.842697	0.00203459
ath-miR167a, b	0.065	0.066	0.037	0.031	0.0655	0.000707107	0.034	0.00424264	0.519084	0.00919388
ath-miR167d	0.003	0.003	0.005	0.006	0.003	0	0.0055	0.000707107	1.83333	0.0377496
ath-miR168a, b	0.184	0.195	0.233	0.224	0.1895	0.00777817	0.2285	0.00636396	1.2058	0.0316348
ath-miR170	0.429	0.333	0.571	0.339	0.381	0.0678823	0.455	0.164049	1.19423	0.615272
ath-miR171a	0.256	0.269	0.182	0.193	0.2625	0.00919239	0.1875	0.00777817	0.714286	0.0126449
ath-miR171b, b	0.2	0.241	0.147	0.143	0.2205	0.0289914	0.145	0.00282843	0.657596	0.0670299
ath-miR172a, b	0.085	0.078	0.075	0.048	0.0815	0.00494975	0.0615	0.0190919	0.754601	0.287981
ath-miR172c, d	0.065	0.099	0.048	0.106	0.082	0.0240416	0.077	0.0410122	0.939024	0.895401
ath-miR173	0.136	0.19	0.107	0.083	0.163	0.0381838	0.095	0.0169706	0.582822	0.148001
ath-miR319a, b	0.229	0.23	0.277	0.277	0.2295	0.000707107	0.277	0	1.20697	0.000110785
ath-miR319c	0.056	0.058	0.06	0.056	0.057	0.00141421	0.058	0.00282843	1.01754	0.698489
ath-miR390a, b	0.711	0.73	0.895	0.895	0.7205	0.013435	0.895	0	1.24219	0.00295074
ath-miR391	0.028	0.058	0.02	0.026	0.043	0.0212132	0.023	0.00424264	0.534884	0.321156
ath-miR393a, b	0.028	0.027	0.018	0.02	0.0275	0.000707107	0.019	0.00141421	0.690909	0.0168646
ath-miR394a, b	0.38	0.414	0.411	0.399	0.397	0.0240416	0.405	0.00848528	1.02015	0.700608
ath-miR395a, d, e	0.4	0.435	0.3	0.513	0.4175	0.0247487	0.4065	0.150614	0.973653	0.928118
ath-miR395b, c, f	0.522	0.444	0.364	0.386	0.483	0.0551543	0.375	0.0155563	0.776398	0.116651
ath-miR396a	0.085	0.087	0.211	0.197	0.086	0.00141421	0.204	0.00989949	2.37209	0.0035717
ath-miR396b	0.533	0.53	0.546	0.53	0.5315	0.00212132	0.538	0.0113137	1.01223	0.508295
ath-miR398b, c	1	0.936	0.948	0.938	0.968	0.0452548	0.943	0.00707107	0.974174	0.520911
ath-miR399b, c	0.821	0.815	0.96	0.934	0.818	0.00424264	0.947	0.0183848	1.1577	0.0105279
ath-miR400	0.4	0.353	0.417	0.313	0.3765	0.033234	0.365	0.0735391	0.969456	0.858922
ath-miR402	0	0	0	0.003	0	0	0.0015	0.00212132	#DIV/0!	0.42265
ath-miR403	0.493	0.477	0.591	0.587	0.485	0.0113137	0.589	0.00282843	1.21443	0.00622831
ath-miR4243	0.013	0.016	0.042	0.035	0.0145	0.00212132	0.0385	0.00494975	2.65517	0.0242612
ath-miR447a, b	0.042	0.033	0.029	0.025	0.0375	0.00636396	0.027	0.00282843	0.72	0.16664
ath-miR447a.2	0.19	0.189	0.343	0.318	0.1895	0.000707107	0.3305	0.0176777	1.74406	0.00778009
ath-miR771	0.152	0.128	0.068	0.095	0.14	0.0169706	0.0815	0.0190919	0.582143	0.0835572
ath-miR775	0.14	0.144	0.093	0.092	0.142	0.00282843	0.0925	0.000707107	0.651408	0.00173002
ath-miR776	0.057	0.08	0.133	0.099	0.0685	0.0162635	0.116	0.0240416	1.69343	0.146703
ath-miR779.2	0.958	0.929	0.96	0.952	0.9435	0.0205061	0.956	0.00565685	1.01325	0.49337
ath-miR780.1	0.402	0.391	0.429	0.46	0.3965	0.00777817	0.4445	0.0219203	1.12106	0.100088
ath-miR780.2	0.073	0.066	0.089	0.086	0.0695	0.00494975	0.0875	0.00212132	1.25899	0.0419567
ath-miR781	0.403	0.423	0.351	0.307	0.413	0.0141421	0.329	0.0311127	0.79661	0.0737297
ath-miR822	0.385	0.54	0.765	0.708	0.4625	0.109602	0.7365	0.0403051	1.59243	0.0800655
ath-miR824	0.064	0.04	0.155	0.122	0.052	0.0169706	0.1385	0.0233345	2.66346	0.0513817
ath-miR825	0.182	0.129	0.038	0.032	0.1555	0.0374767	0.035	0.00424264	0.22508	0.0456549
ath-miR827	0.755	0.781	0.882	0.854	0.768	0.0183848	0.868	0.019799	1.13021	0.0346159
ath-miR839	0.349	0.359	0.288	0.309	0.354	0.00707107	0.2985	0.0148492	0.84322	0.0412134
ath-miR840	0.138	0.114	0.163	0.153	0.126	0.0169706	0.158	0.00707107	1.25397	0.132915
ath-miR845a	0.135	0.142	0.251	0.195	0.1385	0.00494975	0.223	0.039598	1.61011	0.0957652
ath-miR845b	0.189	0.169	0.228	0.183	0.179	0.0141421	0.2055	0.0318198	1.14804	0.394394
ath-miR850	0.231	0.268	0.091	0.125	0.2495	0.026163	0.108	0.0240416	0.432866	0.0301107
ath-miR858	0.193	0.195	0.198	0.183	0.194	0.00141421	0.1905	0.0106066	0.981959	0.689119
ath-miR860	0.2	0.245	0.444	0.507	0.2225	0.0318198	0.4755	0.0445477	2.13708	0.0226195
ath-miR861-3p	0.853	0.843	0.992	0.982	0.848	0.00707107	0.987	0.00707107	1.16392	0.00257786
ath-miR867	0.107	0.1	0.157	0.115	0.1035	0.00494975	0.136	0.0296985	1.31401	0.266414
ath-miR868-5p	0.071	0.107	0.049	0.045	0.089	0.0254558	0.047	0.00282843	0.52809	0.146229
ath-miR869.2	0.875	0.741	0.545	0.592	0.808	0.0947523	0.5685	0.033234	0.703589	0.0777729
ath-miR1886.2	0.69	0.683	0.574	0.59	0.6865	0.00494975	0.582	0.0113137	0.847779	0.00691015
ath-miR1888	0.037	0.037	0	0.03	0.037	0	0.015	0.0212132	0.405405	0.280138
ath-miR2934-3p	0.053	0.026	0	0.009	0.0395	0.0190919	0.0045	0.00636396	0.113924	0.13309
ath-miR5012	0.727	0.694	0.769	0.8	0.7105	0.0233345	0.7845	0.0219203	1.10415	0.0822136
ath-miR5026	0.276	0.311	0.545	0.436	0.2935	0.0247487	0.4905	0.0770746	1.67121	0.075046
	##				#DIV/0!	#DIV/0!	#DIV/0!	#DIV/0!	#DIV/0!	#DIV/0!
ath-miR156g		0		0.4	0	#DIV/0!	0.4	#DIV/0!	#DIV/0!	#DIV/0!
ath-miR164a, b	0	0.1	0.143	0.159	0.05	0.0707107	0.151	0.0113137	3.02	0.184236
ath-miR164c	0	0	0	0.043	0	0	0.0215	0.0304056	#DIV/0!	0.42265
ath-miR167c	0	0.333	0.667	0.273	0.1665	0.235467	0.47	0.2786	2.82282	0.360414
ath-miR169a	0	0	0.143	0.136	0	0	0.1395	0.00494975	#DIV/0!	0.000628895
ath-miR169b, c	0	0	0	0	0	0	0	0	#DIV/0!	#DIV/0!
ath-miR169d-g		0	0	0	0	#DIV/0!	0	0	#DIV/0!	#DIV/0!
ath-miR169h-n	0	0	0	0.111	0	0	0.0555	0.0784889	#DIV/0!	0.42265
ath-miR172e	0	0	0	0	0	0	0	0	#DIV/0!	#DIV/0!
ath-miR1886.1	0	0.5		0.75	0.25	0.353553	0.75	#DIV/0!	3	#DIV/0!
ath-miR1886.3		1			1	#DIV/0!	#DIV/0!	#DIV/0!	#DIV/0!	#DIV/0!
ath-miR1887	0	0.375	1	0.333	0.1875	0.265165	0.6665	0.47164	3.55467	0.337146
ath-miR2111a, b	0.333	0.2	0	0	0.2665	0.0940452	0	0	0	0.0569945
ath-miR2112-3p	0.25	0.053	0	0.06	0.1515	0.1393	0.03	0.0424264	0.19802	0.359343
ath-miR2112-5p		0.714	1	0.667	0.714	#DIV/0!	0.8335	0.235467	1.16737	#DIV/0!
ath-miR2933a, b		0	0	0.125	0	#DIV/0!	0.0625	0.0883883	#DIV/0!	#DIV/0!
ath-miR2934-5p		0.429	0.381	0.333	0.429	#DIV/0!	0.357	0.0339411	0.832168	#DIV/0!
ath-miR2939	0	0	0	0	0	0	0	0	#DIV/0!	#DIV/0!
ath-miR3434	1	1		0.75	1	0	0.75	#DIV/0!	0.75	#DIV/0!
ath-miR3440b-5p					#DIV/0!	#DIV/0!	#DIV/0!	#DIV/0!	#DIV/0!	#DIV/0!
ath-miR3933	0.1	0.203	0.4	0.333	0.1515	0.072832	0.3665	0.0473762	2.41914	0.0728451
ath-miR397a	1	0.6	0.833	0.742	0.8	0.282843	0.7875	0.0643467	0.984375	0.956947
ath-miR397b	1	0.571	0.571	0.634	0.7855	0.303349	0.6025	0.0445477	0.767027	0.487485
ath-miR398a		0.077	0	0.013	0.077	#DIV/0!	0.0065	0.00919239	0.0844156	#DIV/0!
ath-miR399a	1	0.983	0.938	0.985	0.9915	0.0120208	0.9615	0.033234	0.969743	0.352853
ath-miR399d		0	0	0	0	#DIV/0!	0	0	#DIV/0!	#DIV/0!
ath-miR399e		0	0	0	0	#DIV/0!	0	0	#DIV/0!	#DIV/0!
ath-miR399f	0	0.25	0.6	0.769	0.125	0.176777	0.6845	0.119501	5.476	0.0656434
ath-miR401		0			0	#DIV/0!	#DIV/0!	#DIV/0!	#DIV/0!	#DIV/0!
ath-miR404					#DIV/0!	#DIV/0!	#DIV/0!	#DIV/0!	#DIV/0!	#DIV/0!
ath-miR408	1	0.7	0.63	0.595	0.85	0.212132	0.6125	0.0247487	0.720588	0.256427
ath-miR4221	1	0.5		0.667	0.75	0.353553	0.667	#DIV/0!	0.889333	#DIV/0!
ath-miR4228		0			0	#DIV/0!	#DIV/0!	#DIV/0!	#DIV/0!	#DIV/0!
ath-miR4239	0.5	0.5	0	0.143	0.5	0	0.0715	0.101116	0.143	0.0267313
ath-miR4240					#DIV/0!	#DIV/0!	#DIV/0!	#DIV/0!	#DIV/0!	#DIV/0!
ath-miR447c-5p		0		0	0	#DIV/0!	0	#DIV/0!	#DIV/0!	#DIV/0!
ath-miR472		0.75	0.5	0.558	0.75	#DIV/0!	0.529	0.0410122	0.705333	#DIV/0!
ath-miR5014				1	#DIV/0!	#DIV/0!	1	#DIV/0!	#DIV/0!	#DIV/0!
ath-miR5015a					#DIV/0!	#DIV/0!	#DIV/0!	#DIV/0!	#DIV/0!	#DIV/0!
ath-miR5015b	0	0	0	0.111	0	0	0.0555	0.0784889	#DIV/0!	0.42265
ath-miR5016			0	0	#DIV/0!	#DIV/0!	0	0	#DIV/0!	#DIV/0!
ath-miR5017	0	0	0	0	0	0	0	0	#DIV/0!	#DIV/0!
ath-miR5019	0	0	0	0.077	0	0	0.0385	0.0544472	#DIV/0!	0.42265
ath-miR5020b	0	0.043	0	0.063	0.0215	0.0304056	0.0315	0.0445477	1.46512	0.817699
ath-miR5022					#DIV/0!	#DIV/0!	#DIV/0!	#DIV/0!	#DIV/0!	#DIV/0!
ath-miR5023				0	#DIV/0!	#DIV/0!	0	#DIV/0!	#DIV/0!	#DIV/0!
ath-miR5024		0			0	#DIV/0!	#DIV/0!	#DIV/0!	#DIV/0!	#DIV/0!
ath-miR5025		1			1	#DIV/0!	#DIV/0!	#DIV/0!	#DIV/0!	#DIV/0!
ath-miR5027	0	0	0.182	0.051	0	0	0.1165	0.092631	#DIV/0!	0.21727
ath-miR5028	0.5	0.2	1	0.714	0.35	0.212132	0.857	0.202233	2.44857	0.134246
ath-miR5029		0.5	0.25	0.333	0.5	#DIV/0!	0.2915	0.0586899	0.583	#DIV/0!
ath-miR773	0	0	0	0.08	0	0	0.04	0.0565685	#DIV/0!	0.42265
ath-miR773b				1	#DIV/0!	#DIV/0!	1	#DIV/0!	#DIV/0!	#DIV/0!
ath-miR774	0	0.1	0.75	0.846	0.05	0.0707107	0.798	0.0678823	15.96	0.00847715
ath-miR777	0.375	0.231	0.357	0.224	0.303	0.101823	0.2905	0.0940452	0.958746	0.910183
ath-miR778		0	0.167	0.121	0	#DIV/0!	0.144	0.0325269	#DIV/0!	#DIV/0!
ath-miR779.1				0	#DIV/0!	#DIV/0!	0	#DIV/0!	#DIV/0!	#DIV/0!
ath-miR783	0	0	0.5	0.25	0	0	0.375	0.176777	#DIV/0!	0.095466
ath-miR823	0.5	0.643	0.9	0.705	0.5715	0.101116	0.8025	0.137886	1.4042	0.196238
ath-miR828				0	#DIV/0!	#DIV/0!	0	#DIV/0!	#DIV/0!	#DIV/0!
ath-miR829.1	0	0.05	0.071	0.108	0.025	0.0353553	0.0895	0.026163	3.58	0.173807
ath-miR829.2	0.833	0.765	1	0.792	0.799	0.0480833	0.896	0.147078	1.1214	0.468866
ath-miR830	0.667	0.4		0.625	0.5335	0.188798	0.625	#DIV/0!	1.17151	#DIV/0!
ath-miR830-star	0	0.167		1	0.0835	0.118087	1	#DIV/0!	11.976	#DIV/0!
ath-miR831	0.667	0.375	0	0.313	0.521	0.206475	0.1565	0.221324	0.300384	0.230671
ath-miR833-3p		0.5		0	0.5	#DIV/0!	0	#DIV/0!	0	#DIV/0!
ath-miR833-5p	0	0.4	0	0.083	0.2	0.282843	0.0415	0.0586899	0.2075	0.51896
ath-miR834					#DIV/0!	#DIV/0!	#DIV/0!	#DIV/0!	#DIV/0!	#DIV/0!
ath-miR835-3p		1		0	1	#DIV/0!	0	#DIV/0!	0	#DIV/0!
ath-miR837-3p		0			0	#DIV/0!	#DIV/0!	#DIV/0!	#DIV/0!	#DIV/0!
ath-miR837-5p				0	#DIV/0!	#DIV/0!	0	#DIV/0!	#DIV/0!	#DIV/0!
ath-miR838	1	1	0	0.667	1	0	0.3335	0.47164	0.3335	0.183708
ath-miR841	0	0.333	0	0.167	0.1665	0.235467	0.0835	0.118087	0.501502	0.699476
ath-miR841b	0	0.063	0	0	0.0315	0.0445477	0	0	0	0.42265
ath-miR842	0	0		1	0	0	1	#DIV/0!	#DIV/0!	#DIV/0!
ath-miR843	0	0.75	0.667	0.792	0.375	0.53033	0.7295	0.0883883	1.94533	0.449532
ath-miR844				0	#DIV/0!	#DIV/0!	0	#DIV/0!	#DIV/0!	#DIV/0!
ath-miR846	1	0.737	0.545	0.731	0.8685	0.185969	0.638	0.131522	0.7346	0.288705
ath-miR847		1			1	#DIV/0!	#DIV/0!	#DIV/0!	#DIV/0!	#DIV/0!
ath-miR848	0	0.25	0.188	0.143	0.125	0.176777	0.1655	0.0318198	1.324	0.780043
ath-miR849					#DIV/0!	#DIV/0!	#DIV/0!	#DIV/0!	#DIV/0!	#DIV/0!
ath-miR851-3p	0	0.077	0.25	0.059	0.0385	0.0544472	0.1545	0.135057	4.01299	0.376929
ath-miR851-5p	0.583	0.651	0.2	0.484	0.617	0.0480833	0.342	0.200818	0.554295	0.200341
ath-miR852		0.833	1	1	0.833	#DIV/0!	1	0	1.20048	#DIV/0!
ath-miR853		0	0	0.25	0	#DIV/0!	0.125	0.176777	#DIV/0!	#DIV/0!
ath-miR854a				0	#DIV/0!	#DIV/0!	0	#DIV/0!	#DIV/0!	#DIV/0!
ath-miR854b				0	#DIV/0!	#DIV/0!	0	#DIV/0!	#DIV/0!	#DIV/0!
ath-miR854c				0	#DIV/0!	#DIV/0!	0	#DIV/0!	#DIV/0!	#DIV/0!
ath-miR854d				0	#DIV/0!	#DIV/0!	0	#DIV/0!	#DIV/0!	#DIV/0!
ath-miR854e				0	#DIV/0!	#DIV/0!	0	#DIV/0!	#DIV/0!	#DIV/0!
ath-miR855		0			0	#DIV/0!	#DIV/0!	#DIV/0!	#DIV/0!	#DIV/0!
ath-miR856	0.75	0.368	0.333	0.278	0.559	0.270115	0.3055	0.0388909	0.546512	0.319415
ath-miR857					#DIV/0!	#DIV/0!	#DIV/0!	#DIV/0!	#DIV/0!	#DIV/0!
ath-miR859	0.4	0.095	0	0.026	0.2475	0.215668	0.013	0.0183848	0.0525253	0.265178
ath-miR861-5p		0		1	0	#DIV/0!	1	#DIV/0!	#DIV/0!	#DIV/0!
ath-miR862-3p			1	0.333	#DIV/0!	#DIV/0!	0.6665	0.47164	#DIV/0!	#DIV/0!
ath-miR862-5p	1	0.5	0.111	0.081	0.75	0.353553	0.096	0.0212132	0.128	0.120674
ath-miR863-3p				1	#DIV/0!	#DIV/0!	1	#DIV/0!	#DIV/0!	#DIV/0!
ath-miR863-5p				0	#DIV/0!	#DIV/0!	0	#DIV/0!	#DIV/0!	#DIV/0!
ath-miR864-3p	0	0.2		0	0.1	0.141421	0	#DIV/0!	0	#DIV/0!
ath-miR864-5p	0	0.25		0	0.125	0.176777	0	#DIV/0!	0	#DIV/0!
ath-miR865-3p	0	0	0	0	0	0	0	0	#DIV/0!	#DIV/0!
ath-miR865-5p		0.5		0	0.5	#DIV/0!	0	#DIV/0!	0	#DIV/0!
ath-miR866-3p	0	0	1	0.833	0	0	0.9165	0.118087	#DIV/0!	0.00819863
ath-miR866-5p	0	0	0	0	0	0	0	0	#DIV/0!	#DIV/0!
ath-miR868-3p	1	0.75	0.333	0.25	0.875	0.176777	0.2915	0.0586899	0.333143	0.0473603
ath-miR870			1	1	#DIV/0!	#DIV/0!	1	0	#DIV/0!	#DIV/0!

## Sheet: Truncated-only
S3 Data. Composition of miRNA forms in hen1 and hen1 heso1.
Proportions of full-length, truncated-only, truncated-and-tailed, and tailed-only reads in total reads are shown in separate sheet as indicated.
Truncated-only reads/ total reads
	hen1-1	hen1-2	hen1 heso1-1	hen1 heso1-2	Ave (hen1)	Stdev (hen1)	Ave (hen1 heso1)	Stdev (hen1 heso1)	FC_hen1 heso1/hen1	P value
ath-miR156a-f	0.006	0.006	0.01	0.013	0.006	0	0.0115	0.00212132	1.91667	0.0669922
ath-miR156h	0.011	0.008	0.011	0.017	0.0095	0.00212132	0.014	0.00424264	1.47368	0.311753
ath-miR157a-c	0.02	0.022	0.078	0.089	0.021	0.00141421	0.0835	0.00777817	3.97619	0.00790526
ath-miR157d	0	0	0.056	0.031	0	0	0.0435	0.0176777	#DIV/0!	0.0735765
ath-miR158a	0.101	0.1	0.122	0.12	0.1005	0.000707107	0.121	0.00141421	1.20398	0.00296121
ath-miR158b	0.088	0.103	0.119	0.136	0.0955	0.0106066	0.1275	0.0120208	1.33508	0.105922
ath-miR159a	0.33	0.328	0.833	0.823	0.329	0.00141421	0.828	0.00707107	2.51672	0.000104401
ath-miR159b	0.3	0.297	0.752	0.745	0.2985	0.00212132	0.7485	0.00494975	2.50754	7.15972e-05
ath-miR159c	0.588	0.564	0.919	0.901	0.576	0.0169706	0.91	0.0127279	1.57986	0.00201084
ath-miR160a-c	0.27	0.249	0.553	0.559	0.2595	0.0148492	0.556	0.00424264	2.14258	0.00135371
ath-miR161.1	0.153	0.17	0.126	0.124	0.1615	0.0120208	0.125	0.00141421	0.773994	0.0508268
ath-miR161.2	0.542	0.535	0.803	0.789	0.5385	0.00494975	0.796	0.00989949	1.47818	0.000922466
ath-miR162a, b	0.102	0.101	0.096	0.09	0.1015	0.000707107	0.093	0.00424264	0.916256	0.107731
ath-miR163	0.152	0.151	0.572	0.568	0.1515	0.000707107	0.57	0.00282843	3.76238	2.42651e-05
ath-miR165a, b	0.294	0.279	0.482	0.464	0.2865	0.0106066	0.473	0.0127279	1.65096	0.00392277
ath-miR166a-g	0.557	0.556	0.71	0.705	0.5565	0.000707107	0.7075	0.00353553	1.27134	0.000284953
ath-miR167a, b	0.536	0.542	0.841	0.838	0.539	0.00424264	0.8395	0.00212132	1.55751	0.000124561
ath-miR167d	0.602	0.611	0.877	0.869	0.6065	0.00636396	0.873	0.00565685	1.43941	0.000510013
ath-miR168a, b	0.128	0.131	0.262	0.249	0.1295	0.00212132	0.2555	0.00919239	1.97297	0.00279124
ath-miR170	0.214	0.222	0.214	0.268	0.218	0.00565685	0.241	0.0381838	1.1055	0.48813
ath-miR171a	0.089	0.074	0.263	0.288	0.0815	0.0106066	0.2755	0.0176777	3.38037	0.00559882
ath-miR171b, c	0.077	0.073	0.085	0.081	0.075	0.00282843	0.083	0.00282843	1.10667	0.105573
ath-miR172a, b	0.298	0.368	0.65	0.764	0.333	0.0494975	0.707	0.0806102	2.12312	0.0305283
ath-miR172c, d	0.304	0.445	0.627	0.618	0.3745	0.0997021	0.6225	0.00636396	1.66222	0.0724353
ath-miR173	0.08	0.058	0.03	0.042	0.069	0.0155563	0.036	0.00848528	0.521739	0.118981
ath-miR319a, b	0.259	0.258	0.405	0.4	0.2585	0.000707107	0.4025	0.00353553	1.55706	0.000313317
ath-miR319c	0.396	0.373	0.675	0.642	0.3845	0.0162635	0.6585	0.0233345	1.71261	0.00534472
ath-miR390a, b	0.012	0.006	0.017	0.013	0.009	0.00424264	0.015	0.00282843	1.66667	0.237999
ath-miR391	0.606	0.593	0.647	0.664	0.5995	0.00919239	0.6555	0.0120208	1.09341	0.0346262
ath-miR393a, b	0.203	0.218	0.28	0.279	0.2105	0.0106066	0.2795	0.000707107	1.32779	0.0116601
ath-miR394a, b	0.252	0.254	0.433	0.428	0.253	0.00141421	0.4305	0.00353553	1.70158	0.000230034
ath-miR395a, d, e	0.08	0.07	0.2	0.128	0.075	0.00707107	0.164	0.0509117	2.18667	0.134043
ath-miR395b, c, f	0.217	0.232	0.273	0.295	0.2245	0.0106066	0.284	0.0155563	1.26503	0.0465956
ath-miR396a	0.408	0.428	0.699	0.692	0.418	0.0141421	0.6955	0.00494975	1.66388	0.00145449
ath-miR396b	0.201	0.213	0.398	0.405	0.207	0.00848528	0.4015	0.00494975	1.93961	0.001273
ath-miR398b, c	0	0.025	0.031	0.038	0.0125	0.0176777	0.0345	0.00494975	2.76	0.232195
ath-miR399b, c	0	0.002	0.02	0.027	0.001	0.00141421	0.0235	0.00494975	23.5	0.0251882
ath-miR400	0.1	0.029	0	0.047	0.0645	0.0502046	0.0235	0.033234	0.364341	0.43714
ath-miR402	0.058	0.047	0.261	0.311	0.0525	0.00777817	0.286	0.0353553	5.44762	0.0118056
ath-miR403	0.36	0.374	0.343	0.343	0.367	0.00989949	0.343	0	0.934605	0.0755545
ath-miR4243	0	0.008	0.014	0.01	0.004	0.00565685	0.012	0.00282843	3	0.215535
ath-miR447a, b	0.352	0.34	0.87	0.85	0.346	0.00848528	0.86	0.0141421	2.48555	0.000514372
ath-miR447a.2	0.011	0.013	0.027	0.034	0.012	0.00141421	0.0305	0.00494975	2.54167	0.0366021
ath-miR771	0.413	0.436	0.75	0.748	0.4245	0.0162635	0.749	0.00141421	1.76443	0.00126303
ath-miR775	0.226	0.227	0.56	0.548	0.2265	0.000707107	0.554	0.00848528	2.44592	0.000337804
ath-miR776	0.161	0.16	0.2	0.198	0.1605	0.000707107	0.199	0.00141421	1.23988	0.000842247
ath-miR779.2	0	0.015	0.02	0.017	0.0075	0.0106066	0.0185	0.00212132	2.46667	0.286976
ath-miR780.1	0.255	0.231	0.069	0.064	0.243	0.0169706	0.0665	0.00353553	0.273663	0.00478847
ath-miR780.2	0.027	0.025	0.073	0.075	0.026	0.00141421	0.074	0.00141421	2.84615	0.000866927
ath-miR781	0.129	0.156	0.41	0.403	0.1425	0.0190919	0.4065	0.00494975	2.85263	0.00277906
ath-miR822	0	0.032	0.059	0.062	0.016	0.0226274	0.0605	0.00212132	3.78125	0.109421
ath-miR824	0.014	0.014	0.052	0.091	0.014	0	0.0715	0.0275772	5.10714	0.0983373
ath-miR825	0	0	0	0	0	0	0	0	#DIV/0!	#DIV/0!
ath-miR827	0.058	0.061	0.035	0.056	0.0595	0.00212132	0.0455	0.0148492	0.764706	0.317682
ath-miR839	0.612	0.593	0.676	0.657	0.6025	0.013435	0.6665	0.013435	1.10622	0.0413531
ath-miR840	0.275	0.326	0.286	0.311	0.3005	0.0360624	0.2985	0.0176777	0.993344	0.950264
ath-miR845a	0.075	0.082	0.107	0.133	0.0785	0.00494975	0.12	0.0183848	1.52866	0.0910895
ath-miR845b	0.189	0.208	0.246	0.3	0.1985	0.013435	0.273	0.0381838	1.37531	0.121322
ath-miR850	0	0	0	0.042	0	0	0.021	0.0296985	#DIV/0!	0.42265
ath-miR858	0.327	0.34	0.721	0.734	0.3335	0.00919239	0.7275	0.00919239	2.18141	0.000543888
ath-miR860	0.1	0.102	0.167	0.183	0.101	0.00141421	0.175	0.0113137	1.73267	0.0116627
ath-miR861-3p	0	0	0	0	0	0	0	0	#DIV/0!	#DIV/0!
ath-miR867	0.131	0.121	0.191	0.21	0.126	0.00707107	0.2005	0.013435	1.59127	0.0201397
ath-miR868-5p	0.464	0.287	0.346	0.326	0.3755	0.125158	0.336	0.0141421	0.894807	0.700764
ath-miR869.2	0	0	0	0.01	0	0	0.005	0.00707107	#DIV/0!	0.42265
ath-miR1886.2	0.048	0.033	0.049	0.056	0.0405	0.0106066	0.0525	0.00494975	1.2963	0.28414
ath-miR1888	0.111	0.187	0.091	0.134	0.149	0.0537401	0.1125	0.0304056	0.755034	0.491125
ath-miR2934-3p	0.053	0.052	0	0.027	0.0525	0.000707107	0.0135	0.0190919	0.257143	0.101964
ath-miR5012	0.091	0.02	0	0.044	0.0555	0.0502046	0.022	0.0311127	0.396396	0.506646
ath-miR5026	0	0	0	0.026	0	0	0.013	0.0183848	#DIV/0!	0.42265
	##				#DIV/0!	#DIV/0!	#DIV/0!	#DIV/0!	#DIV/0!	#DIV/0!
ath-miR156g		0		0	0	#DIV/0!	0	#DIV/0!	#DIV/0!	#DIV/0!
ath-miR164a, b	0.667	0.4	0.5	0.383	0.5335	0.188798	0.4415	0.0827315	0.827554	0.592429
ath-miR164c	1	0.5	0.583	0.441	0.75	0.353553	0.512	0.100409	0.682667	0.456454
ath-miR167c	0	0	0.333	0.273	0	0	0.303	0.0424264	#DIV/0!	0.00966113
ath-miR169a	1	0.625	0.429	0.545	0.8125	0.265165	0.487	0.0820244	0.599385	0.239085
ath-miR169b, c	0.6	0.357	0.429	0.571	0.4785	0.171827	0.5	0.100409	1.04493	0.892592
ath-miR169d-g		0.5	0.8	0.773	0.5	#DIV/0!	0.7865	0.0190919	1.573	#DIV/0!
ath-miR169h-n	1	1	1	0.852	1	0	0.926	0.104652	0.926	0.42265
ath-miR172e	0	0	1	1	0	0	1	0	#DIV/0!	#DIV/0!
ath-miR1886.1	0	0		0	0	0	0	#DIV/0!	#DIV/0!	#DIV/0!
ath-miR1886.3		0			0	#DIV/0!	#DIV/0!	#DIV/0!	#DIV/0!	#DIV/0!
ath-miR1887	0	0.125	0	0.556	0.0625	0.0883883	0.278	0.393151	4.448	0.528414
ath-miR2111a, b	0.667	0.8	1	1	0.7335	0.0940452	1	0	1.36333	0.0569945
ath-miR2112-3p	0.5	0.474	0.167	0.26	0.487	0.0183848	0.2135	0.0657609	0.438398	0.0297803
ath-miR2112-5p		0.143	0	0.333	0.143	#DIV/0!	0.1665	0.235467	1.16434	#DIV/0!
ath-miR2933a, b		0.2	1	0.375	0.2	#DIV/0!	0.6875	0.441942	3.4375	#DIV/0!
ath-miR2934-5p		0.143	0.333	0.365	0.143	#DIV/0!	0.349	0.0226274	2.44056	#DIV/0!
ath-miR2939	0.375	0.294	0	0	0.3345	0.0572756	0	0	0	0.0143448
ath-miR3434	0	0		0	0	0	0	#DIV/0!	#DIV/0!	#DIV/0!
ath-miR3440b-5p					#DIV/0!	#DIV/0!	#DIV/0!	#DIV/0!	#DIV/0!	#DIV/0!
ath-miR3933	0.05	0.078	0.4	0.222	0.064	0.019799	0.311	0.125865	4.85938	0.111275
ath-miR397a	0	0	0	0.032	0	0	0.016	0.0226274	#DIV/0!	0.42265
ath-miR397b	0	0.143	0	0.061	0.0715	0.101116	0.0305	0.0431335	0.426573	0.650554
ath-miR398a		0.462	0.625	0.646	0.462	#DIV/0!	0.6355	0.0148492	1.37554	#DIV/0!
ath-miR399a	0	0	0.063	0.015	0	0	0.039	0.0339411	#DIV/0!	0.245663
ath-miR399d		0	1	1	0	#DIV/0!	1	0	#DIV/0!	#DIV/0!
ath-miR399e		0.5	1	1	0.5	#DIV/0!	1	0	2	#DIV/0!
ath-miR399f	0	0	0.2	0.077	0	0	0.1385	0.0869741	#DIV/0!	0.153135
ath-miR401		0			0	#DIV/0!	#DIV/0!	#DIV/0!	#DIV/0!	#DIV/0!
ath-miR404					#DIV/0!	#DIV/0!	#DIV/0!	#DIV/0!	#DIV/0!	#DIV/0!
ath-miR408	0	0.15	0.037	0.116	0.075	0.106066	0.0765	0.0558614	1.02	0.987488
ath-miR4221	0	0		0	0	0	0	#DIV/0!	#DIV/0!	#DIV/0!
ath-miR4228		0			0	#DIV/0!	#DIV/0!	#DIV/0!	#DIV/0!	#DIV/0!
ath-miR4239	0.5	0.5	1	0.857	0.5	0	0.9285	0.101116	1.857	0.0267313
ath-miR4240					#DIV/0!	#DIV/0!	#DIV/0!	#DIV/0!	#DIV/0!	#DIV/0!
ath-miR447c-5p		0		0	0	#DIV/0!	0	#DIV/0!	#DIV/0!	#DIV/0!
ath-miR472		0	0.1	0.07	0	#DIV/0!	0.085	0.0212132	#DIV/0!	#DIV/0!
ath-miR5014				0	#DIV/0!	#DIV/0!	0	#DIV/0!	#DIV/0!	#DIV/0!
ath-miR5015a					#DIV/0!	#DIV/0!	#DIV/0!	#DIV/0!	#DIV/0!	#DIV/0!
ath-miR5015b	0	0	0	0.333	0	0	0.1665	0.235467	#DIV/0!	0.42265
ath-miR5016			1	1	#DIV/0!	#DIV/0!	1	0	#DIV/0!	#DIV/0!
ath-miR5017	0	0.231	0.2	0.069	0.1155	0.163342	0.1345	0.092631	1.1645	0.899331
ath-miR5019	1	0.25	1	0.846	0.625	0.53033	0.923	0.108894	1.4768	0.517792
ath-miR5020b	0	0.043	0	0.063	0.0215	0.0304056	0.0315	0.0445477	1.46512	0.817699
ath-miR5022					#DIV/0!	#DIV/0!	#DIV/0!	#DIV/0!	#DIV/0!	#DIV/0!
ath-miR5023				0	#DIV/0!	#DIV/0!	0	#DIV/0!	#DIV/0!	#DIV/0!
ath-miR5024		0			0	#DIV/0!	#DIV/0!	#DIV/0!	#DIV/0!	#DIV/0!
ath-miR5025		0			0	#DIV/0!	#DIV/0!	#DIV/0!	#DIV/0!	#DIV/0!
ath-miR5027	0	0.111	0.636	0.769	0.0555	0.0784889	0.7025	0.0940452	12.6577	0.0174546
ath-miR5028	0	0	0	0	0	0	0	0	#DIV/0!	#DIV/0!
ath-miR5029		0.167	0	0	0.167	#DIV/0!	0	0	0	#DIV/0!
ath-miR773	0	0.241	0.5	0.531	0.1205	0.170413	0.5155	0.0219203	4.27801	0.0829959
ath-miR773b				0	#DIV/0!	#DIV/0!	0	#DIV/0!	#DIV/0!	#DIV/0!
ath-miR774	1	0.3	0.25	0.154	0.65	0.494975	0.202	0.0678823	0.310769	0.332392
ath-miR777	0.25	0.462	0.643	0.776	0.356	0.149907	0.7095	0.0940452	1.99298	0.10579
ath-miR778		0	0.167	0.333	0	#DIV/0!	0.25	0.11738	#DIV/0!	#DIV/0!
ath-miR779.1				1	#DIV/0!	#DIV/0!	1	#DIV/0!	#DIV/0!	#DIV/0!
ath-miR783	0	0.333	0	0	0.1665	0.235467	0	0	0	0.42265
ath-miR823	0	0	0	0	0	0	0	0	#DIV/0!	#DIV/0!
ath-miR828				1	#DIV/0!	#DIV/0!	1	#DIV/0!	#DIV/0!	#DIV/0!
ath-miR829.1	1	0.8	0.929	0.831	0.9	0.141421	0.88	0.0692965	0.977778	0.874017
ath-miR829.2	0	0	0	0.042	0	0	0.021	0.0296985	#DIV/0!	0.42265
ath-miR830	0	0.2		0.25	0.1	0.141421	0.25	#DIV/0!	2.5	#DIV/0!
ath-miR830-star	0	0.167		0	0.0835	0.118087	0	#DIV/0!	0	#DIV/0!
ath-miR831	0	0.25	0.5	0.563	0.125	0.176777	0.5315	0.0445477	4.252	0.087557
ath-miR833-3p		0		0	0	#DIV/0!	0	#DIV/0!	#DIV/0!	#DIV/0!
ath-miR833-5p	0.667	0.267	1	0.75	0.467	0.282843	0.875	0.176777	1.87366	0.225786
ath-miR834					#DIV/0!	#DIV/0!	#DIV/0!	#DIV/0!	#DIV/0!	#DIV/0!
ath-miR835-3p		0		0	0	#DIV/0!	0	#DIV/0!	#DIV/0!	#DIV/0!
ath-miR837-3p		0			0	#DIV/0!	#DIV/0!	#DIV/0!	#DIV/0!	#DIV/0!
ath-miR837-5p				0	#DIV/0!	#DIV/0!	0	#DIV/0!	#DIV/0!	#DIV/0!
ath-miR838	0	0	0	0	0	0	0	0	#DIV/0!	#DIV/0!
ath-miR841	1	0.222	0	0.167	0.611	0.550129	0.0835	0.118087	0.136661	0.316055
ath-miR841b	0	0.25	0.667	0.5	0.125	0.176777	0.5835	0.118087	4.668	0.0927757
ath-miR842	1	0.5		0	0.75	0.353553	0	#DIV/0!	0	#DIV/0!
ath-miR843	0	0	0.333	0.125	0	0	0.229	0.147078	#DIV/0!	0.158594
ath-miR844				0.5	#DIV/0!	#DIV/0!	0.5	#DIV/0!	#DIV/0!	#DIV/0!
ath-miR846	0	0	0.091	0.058	0	0	0.0745	0.0233345	#DIV/0!	0.0457145
ath-miR847		0			0	#DIV/0!	#DIV/0!	#DIV/0!	#DIV/0!	#DIV/0!
ath-miR848	1	0.375	0.688	0.776	0.6875	0.441942	0.732	0.0622254	1.06473	0.900783
ath-miR849					#DIV/0!	#DIV/0!	#DIV/0!	#DIV/0!	#DIV/0!	#DIV/0!
ath-miR851-3p	0	0.077	0	0	0.0385	0.0544472	0	0	0	0.42265
ath-miR851-5p	0.083	0.116	0.4	0.129	0.0995	0.0233345	0.2645	0.191626	2.65829	0.350263
ath-miR852		0	0	0	0	#DIV/0!	0	0	#DIV/0!	#DIV/0!
ath-miR853		1	0	0	1	#DIV/0!	0	0	0	#DIV/0!
ath-miR854a				0	#DIV/0!	#DIV/0!	0	#DIV/0!	#DIV/0!	#DIV/0!
ath-miR854b				0	#DIV/0!	#DIV/0!	0	#DIV/0!	#DIV/0!	#DIV/0!
ath-miR854c				0	#DIV/0!	#DIV/0!	0	#DIV/0!	#DIV/0!	#DIV/0!
ath-miR854d				0	#DIV/0!	#DIV/0!	0	#DIV/0!	#DIV/0!	#DIV/0!
ath-miR854e				0	#DIV/0!	#DIV/0!	0	#DIV/0!	#DIV/0!	#DIV/0!
ath-miR855		0			0	#DIV/0!	#DIV/0!	#DIV/0!	#DIV/0!	#DIV/0!
ath-miR856	0	0.158	0	0.111	0.079	0.111723	0.0555	0.0784889	0.702532	0.83038
ath-miR857					#DIV/0!	#DIV/0!	#DIV/0!	#DIV/0!	#DIV/0!	#DIV/0!
ath-miR859	0.2	0.286	0.533	0.636	0.243	0.0608112	0.5845	0.072832	2.40535	0.0364969
ath-miR861-5p		0		0	0	#DIV/0!	0	#DIV/0!	#DIV/0!	#DIV/0!
ath-miR862-3p			0	0	#DIV/0!	#DIV/0!	0	0	#DIV/0!	#DIV/0!
ath-miR862-5p	0	0	0.111	0.027	0	0	0.069	0.059397	#DIV/0!	0.242124
ath-miR863-3p				0	#DIV/0!	#DIV/0!	0	#DIV/0!	#DIV/0!	#DIV/0!
ath-miR863-5p				0	#DIV/0!	#DIV/0!	0	#DIV/0!	#DIV/0!	#DIV/0!
ath-miR864-3p	0.4	0.4		0	0.4	0	0	#DIV/0!	0	#DIV/0!
ath-miR864-5p	0	0		0.667	0	0	0.667	#DIV/0!	#DIV/0!	#DIV/0!
ath-miR865-3p	1	1	1	1	1	0	1	0	1	#DIV/0!
ath-miR865-5p		0.5		0.5	0.5	#DIV/0!	0.5	#DIV/0!	1	#DIV/0!
ath-miR866-3p	0.667	0.333	0	0	0.5	0.236174	0	0	0	0.095795
ath-miR866-5p	0	0	0.176	0.067	0	0	0.1215	0.0770746	#DIV/0!	0.155573
ath-miR868-3p	0	0	0.333	0.5	0	0	0.4165	0.118087	#DIV/0!	0.0379208
ath-miR870			0	0					#DIV/0!	#DIV/0!

## Sheet: Truncated-and-Tailed
S3 Data. Composition of miRNA forms in hen1 and hen1 heso1.
Proportions of full-length, truncated-only, truncated-and-tailed, and tailed-only reads in total reads are shown in separate sheet as indicated.
Tuncated-and-tailed reads/ total reads
	hen1-1	hen1-2	hen1 heso1-1	hen1 heso1-2	Ave (hen1)	Stdev (hen1)	Ave (hen1 heso1)	Stdev (hen1 heso1)	FC_hen1 heso1/hen1	P value
ath-miR156a-f	0.023	0.032	0.037	0.044	0.0275	0.00636396	0.0405	0.00494975	1.47273	0.150163
ath-miR156h	0.034	0.013	0.027	0.024	0.0235	0.0148492	0.0255	0.00212132	1.08511	0.867836
ath-miR157a-c	0.086	0.076	0.085	0.094	0.081	0.00707107	0.0895	0.00636396	1.10494	0.333717
ath-miR157d	0	0.039	0.056	0.073	0.0195	0.0275772	0.0645	0.0120208	3.30769	0.16866
ath-miR158a	0.466	0.467	0.669	0.672	0.4665	0.000707107	0.6705	0.00212132	1.4373	6.00676e-05
ath-miR158b	0.337	0.278	0.444	0.442	0.3075	0.0417193	0.443	0.00141421	1.44065	0.0443221
ath-miR159a	0.105	0.109	0.039	0.047	0.107	0.00282843	0.043	0.00565685	0.401869	0.00484734
ath-miR159b	0.095	0.099	0.036	0.043	0.097	0.00282843	0.0395	0.00494975	0.407216	0.00487899
ath-miR159c	0.391	0.416	0.081	0.098	0.4035	0.0176777	0.0895	0.0120208	0.221809	0.00230951
ath-miR160a-c	0.474	0.585	0.33	0.317	0.5295	0.0784889	0.3235	0.00919239	0.610954	0.0663427
ath-miR161.1	0.361	0.35	0.062	0.078	0.3555	0.00777817	0.07	0.0113137	0.196906	0.00115429
ath-miR161.2	0.188	0.195	0.175	0.189	0.1915	0.00494975	0.182	0.00989949	0.950392	0.348688
ath-miR162a, b	0.086	0.095	0.024	0.028	0.0905	0.00636396	0.026	0.00282843	0.287293	0.0057785
ath-miR163	0.719	0.722	0.27	0.275	0.7205	0.00212132	0.2725	0.00353553	0.37821	4.23482e-05
ath-miR165a, b	0.302	0.329	0.124	0.15	0.3155	0.0190919	0.137	0.0183848	0.434231	0.010845
ath-miR166a-g	0.184	0.189	0.073	0.079	0.1865	0.00353553	0.076	0.00424264	0.407507	0.00124662
ath-miR167a, b	0.35	0.342	0.112	0.12	0.346	0.00565685	0.116	0.00565685	0.33526	0.000604367
ath-miR167d	0.392	0.385	0.117	0.124	0.3885	0.00494975	0.1205	0.00494975	0.310167	0.000340937
ath-miR168a, b	0.17	0.185	0.221	0.253	0.1775	0.0106066	0.237	0.0226274	1.33521	0.0780179
ath-miR170	0	0.089	0	0.018	0.0445	0.0629325	0.009	0.0127279	0.202247	0.516133
ath-miR171a	0.156	0.203	0.095	0.113	0.1795	0.033234	0.104	0.0127279	0.579387	0.0954515
ath-miR171b, c	0.538	0.555	0.736	0.739	0.5465	0.0120208	0.7375	0.00212132	1.3495	0.00203592
ath-miR172a, b	0.106	0.082	0.125	0.089	0.094	0.0169706	0.107	0.0254558	1.1383	0.608923
ath-miR172c, d	0.109	0.099	0.12	0.072	0.104	0.00707107	0.096	0.0339411	0.923077	0.77516
ath-miR173	0.148	0.117	0.083	0.097	0.1325	0.0219203	0.09	0.00989949	0.679245	0.129703
ath-miR319a, b	0.052	0.057	0.04	0.046	0.0545	0.00353553	0.043	0.00424264	0.788991	0.0985589
ath-miR319c	0.324	0.376	0.121	0.164	0.35	0.0367696	0.1425	0.0304056	0.407143	0.0254322
ath-miR390a, b	0.003	0.019	0.026	0.031	0.011	0.0113137	0.0285	0.00353553	2.59091	0.172047
ath-miR391	0.338	0.325	0.327	0.306	0.3315	0.00919239	0.3165	0.0148492	0.954751	0.348442
ath-miR393a, b	0.765	0.753	0.702	0.698	0.759	0.00848528	0.7	0.00282843	0.922266	0.0112966
ath-miR394a, b	0.122	0.085	0.033	0.051	0.1035	0.026163	0.042	0.0127279	0.405797	0.0960524
ath-miR395a, d, e	0.12	0.104	0	0.026	0.112	0.0113137	0.013	0.0183848	0.116071	0.0229576
ath-miR395b, c, f	0.087	0.091	0.091	0.091	0.089	0.00282843	0.091	0	1.02247	0.42265
ath-miR396a	0.335	0.306	0.048	0.065	0.3205	0.0205061	0.0565	0.0120208	0.176287	0.00402884
ath-miR396b	0.165	0.152	0.027	0.038	0.1585	0.00919239	0.0325	0.00777817	0.205047	0.0045356
ath-miR398b, c	0	0.025	0.018	0.019	0.0125	0.0176777	0.0185	0.000707107	1.48	0.678827
ath-miR399b, c	0.021	0.03	0.005	0.022	0.0255	0.00636396	0.0135	0.0120208	0.529412	0.338419
ath-miR400	0	0.029	0	0.016	0.0145	0.0205061	0.008	0.0113137	0.551724	0.732569
ath-miR402	0.923	0.933	0.727	0.671	0.928	0.00707107	0.699	0.039598	0.753233	0.0150788
ath-miR403	0.062	0.066	0.041	0.049	0.064	0.00282843	0.045	0.00565685	0.703125	0.0511853
ath-miR4243	0	0.019	0.021	0.024	0.0095	0.013435	0.0225	0.00212132	2.36842	0.309058
ath-miR447a, b	0.507	0.52	0.065	0.097	0.5135	0.00919239	0.081	0.0226274	0.157741	0.00159064
ath-miR447a.2	0.037	0.048	0.033	0.039	0.0425	0.00777817	0.036	0.00424264	0.847059	0.40848
ath-miR771	0.37	0.378	0.182	0.154	0.374	0.00565685	0.168	0.019799	0.449198	0.00495863
ath-miR775	0.323	0.307	0.261	0.27	0.315	0.0113137	0.2655	0.00636396	0.842857	0.0327067
ath-miR776	0	0.021	0	0	0.0105	0.0148492	0	0	0	0.42265
ath-miR779.2	0	0.019	0	0.01	0.0095	0.013435	0.005	0.00707107	0.526316	0.715821
ath-miR780.1	0.157	0.175	0.016	0.04	0.166	0.0127279	0.028	0.0169706	0.168675	0.0116094
ath-miR780.2	0.022	0.034	0.036	0.049	0.028	0.00848528	0.0425	0.00919239	1.51786	0.242848
ath-miR781	0.396	0.379	0.231	0.279	0.3875	0.0120208	0.255	0.0339411	0.658065	0.0349973
ath-miR822	0.077	0.095	0	0	0.086	0.0127279	0	0	0	0.0107752
ath-miR824	0.546	0.542	0.5	0.437	0.544	0.00282843	0.4685	0.0445477	0.861213	0.139192
ath-miR825	0	0	0	0.011	0	0	0.0055	0.00777817	#DIV/0!	0.42265
ath-miR827	0.043	0.029	0.012	0.028	0.036	0.00989949	0.02	0.0113137	0.555556	0.27122
ath-miR839	0.016	0.027	0.007	0.015	0.0215	0.00777817	0.011	0.00565685	0.511628	0.26259
ath-miR840	0.266	0.239	0.102	0.174	0.2525	0.0190919	0.138	0.0509117	0.546535	0.0966803
ath-miR845a	0.316	0.331	0.357	0.398	0.3235	0.0106066	0.3775	0.0289914	1.16692	0.131851
ath-miR845b	0.351	0.461	0.491	0.447	0.406	0.0777817	0.469	0.0311127	1.15517	0.398963
ath-miR850	0.077	0.146	0.091	0.083	0.1115	0.0487904	0.087	0.00565685	0.780269	0.553641
ath-miR858	0.08	0.098	0.017	0.026	0.089	0.0127279	0.0215	0.00636396	0.241573	0.0215079
ath-miR860	0	0.184	0.111	0.127	0.092	0.130108	0.119	0.0113137	1.29348	0.797541
ath-miR861-3p	0	0.014	0	0.013	0.007	0.00989949	0.0065	0.00919239	0.928571	0.963014
ath-miR867	0.595	0.614	0.618	0.59	0.6045	0.013435	0.604	0.019799	0.999173	0.979108
ath-miR868-5p	0	0.172	0.026	0.025	0.086	0.121622	0.0255	0.000707107	0.296512	0.554626
ath-miR869.2	0	0.012	0	0.019	0.006	0.00848528	0.0095	0.013435	1.58333	0.784895
ath-miR1886.2	0.095	0.079	0.025	0.034	0.087	0.0113137	0.0295	0.00636396	0.33908	0.0245476
ath-miR1888	0.593	0.567	0.818	0.672	0.58	0.0183848	0.745	0.103238	1.28448	0.156019
ath-miR2934-3p	0.316	0.442	0.417	0.425	0.379	0.0890955	0.421	0.00565685	1.11082	0.5743
ath-miR5012	0	0	0.154	0.133	0	0	0.1435	0.0148492	#DIV/0!	0.00531134
ath-miR5026	0.034	0.068	0.182	0.137	0.051	0.0240416	0.1595	0.0318198	3.12745	0.0613973
	##		0		#DIV/0!	#DIV/0!	0	#DIV/0!	#DIV/0!	#DIV/0!
ath-miR156g		0		0	0	#DIV/0!	0	#DIV/0!	#DIV/0!	#DIV/0!
ath-miR164a, b	0	0.4	0.357	0.449	0.2	0.282843	0.403	0.0650538	2.015	0.426839
ath-miR164c	0	0.5	0.417	0.516	0.25	0.353553	0.4665	0.0700036	1.866	0.485068
ath-miR167c	0	0	0	0.182	0	0	0.091	0.128693	#DIV/0!	0.42265
ath-miR169a	0	0.25	0.286	0.227	0.125	0.176777	0.2565	0.0417193	2.052	0.41357
ath-miR169b, c	0	0.143	0.286	0.238	0.0715	0.101116	0.262	0.0339411	3.66434	0.127456
ath-miR169d-g		0.5	0.2	0.227	0.5	#DIV/0!	0.2135	0.0190919	0.427	#DIV/0!
ath-miR169h-n	0	0	0	0.037	0	0	0.0185	0.026163	#DIV/0!	0.42265
ath-miR172e	0	0	0	0	0	0	0	0	#DIV/0!	#DIV/0!
ath-miR1886.1	0	0		0.25	0	0	0.25	#DIV/0!	#DIV/0!	#DIV/0!
ath-miR1886.3		0			0	#DIV/0!	#DIV/0!	#DIV/0!	#DIV/0!	#DIV/0!
ath-miR1887	0	0	0	0	0	0	0	0	#DIV/0!	#DIV/0!
ath-miR2111a, b	0	0	0	0	0	0	0	0	#DIV/0!	#DIV/0!
ath-miR2112-3p	0.25	0.368	0.833	0.68	0.309	0.0834386	0.7565	0.108187	2.44822	0.0435823
ath-miR2112-5p		0	0	0	0	#DIV/0!	0	0	#DIV/0!	#DIV/0!
ath-miR2933a, b		0.133	0	0	0.133	#DIV/0!	0	0	0	#DIV/0!
ath-miR2934-5p		0.286	0.048	0.095	0.286	#DIV/0!	0.0715	0.033234	0.25	#DIV/0!
ath-miR2939	0.125	0.118	0	0	0.1215	0.00494975	0	0	0	0.000828788
ath-miR3434	0	0		0	0	0	0	#DIV/0!	#DIV/0!	#DIV/0!
ath-miR3440b-5p					#DIV/0!	#DIV/0!	#DIV/0!	#DIV/0!	#DIV/0!	#DIV/0!
ath-miR3933	0	0.031	0	0	0.0155	0.0219203	0	0	0	0.42265
ath-miR397a	0	0.2	0	0	0.1	0.141421	0	0	0	0.42265
ath-miR397b	0	0	0	0.037	0	0	0.0185	0.026163	#DIV/0!	0.42265
ath-miR398a		0.462	0.375	0.329	0.462	#DIV/0!	0.352	0.0325269	0.761905	#DIV/0!
ath-miR399a	0	0.017	0	0	0.0085	0.0120208	0	0	0	0.42265
ath-miR399d		0.5	0	0	0.5	#DIV/0!	0	0	0	#DIV/0!
ath-miR399e		0.5	0	0	0.5	#DIV/0!	0	0	0	#DIV/0!
ath-miR399f	0	0.25	0	0	0.125	0.176777	0	0	0	0.42265
ath-miR401		1			1	#DIV/0!	#DIV/0!	#DIV/0!	#DIV/0!	#DIV/0!
ath-miR404					#DIV/0!	#DIV/0!	#DIV/0!	#DIV/0!	#DIV/0!	#DIV/0!
ath-miR408	0	0.15	0	0.008	0.075	0.106066	0.004	0.00565685	0.0533333	0.444277
ath-miR4221	0	0.5		0	0.25	0.353553	0	#DIV/0!	0	#DIV/0!
ath-miR4228		0			0	#DIV/0!	#DIV/0!	#DIV/0!	#DIV/0!	#DIV/0!
ath-miR4239	0	0	0	0	0	0	0	0	#DIV/0!	#DIV/0!
ath-miR4240					#DIV/0!	#DIV/0!	#DIV/0!	#DIV/0!	#DIV/0!	#DIV/0!
ath-miR447c-5p		1		0.5	1	#DIV/0!	0.5	#DIV/0!	0.5	#DIV/0!
ath-miR472		0	0	0.07	0	#DIV/0!	0.035	0.0494975	#DIV/0!	#DIV/0!
ath-miR5014				0	#DIV/0!	#DIV/0!	0	#DIV/0!	#DIV/0!	#DIV/0!
ath-miR5015a					#DIV/0!	#DIV/0!	#DIV/0!	#DIV/0!	#DIV/0!	#DIV/0!
ath-miR5015b	0	0	1	0.333	0	0	0.6665	0.47164	#DIV/0!	0.183708
ath-miR5016			0	0	#DIV/0!	#DIV/0!	0	0	#DIV/0!	#DIV/0!
ath-miR5017	0	0.308	0.4	0.655	0.154	0.217789	0.5275	0.180312	3.42532	0.202692
ath-miR5019	0	0.25	0	0.077	0.125	0.176777	0.0385	0.0544472	0.308	0.576391
ath-miR5020b	0	0	0	0.063	0	0	0.0315	0.0445477	#DIV/0!	0.42265
ath-miR5022					#DIV/0!	#DIV/0!	#DIV/0!	#DIV/0!	#DIV/0!	#DIV/0!
ath-miR5023				0	#DIV/0!	#DIV/0!	0	#DIV/0!	#DIV/0!	#DIV/0!
ath-miR5024		1			1	#DIV/0!	#DIV/0!	#DIV/0!	#DIV/0!	#DIV/0!
ath-miR5025		0			0	#DIV/0!	#DIV/0!	#DIV/0!	#DIV/0!	#DIV/0!
ath-miR5027	0	0.111	0	0.077	0.0555	0.0784889	0.0385	0.0544472	0.693694	0.824789
ath-miR5028	0	0	0	0	0	0	0	0	#DIV/0!	#DIV/0!
ath-miR5029		0.167	0	0	0.167	#DIV/0!	0	0	0	#DIV/0!
ath-miR773	0.143	0.138	0	0.044	0.1405	0.00353553	0.022	0.0311127	0.156584	0.0331844
ath-miR773b				0	#DIV/0!	#DIV/0!	0	#DIV/0!	#DIV/0!	#DIV/0!
ath-miR774	0	0.6	0	0	0.3	0.424264	0	0	0	0.42265
ath-miR777	0.125	0.077	0	0	0.101	0.0339411	0	0	0	0.0520923
ath-miR778		1	0.667	0.545	1	#DIV/0!	0.606	0.086267	0.606	#DIV/0!
ath-miR779.1				0	#DIV/0!	#DIV/0!	0	#DIV/0!	#DIV/0!	#DIV/0!
ath-miR783	0.333	0.167	0	0	0.25	0.11738	0	0	0	0.0948087
ath-miR823	0	0	0	0.045	0	0	0.0225	0.0318198	#DIV/0!	0.42265
ath-miR828				0	#DIV/0!	#DIV/0!	0	#DIV/0!	#DIV/0!	#DIV/0!
ath-miR829.1	0	0	0	0	0	0	0	0	#DIV/0!	#DIV/0!
ath-miR829.2	0	0.118	0	0.125	0.059	0.0834386	0.0625	0.0883883	1.05932	0.971217
ath-miR830	0	0.1		0.125	0.05	0.0707107	0.125	#DIV/0!	2.5	#DIV/0!
ath-miR830-star	0	0.167		0	0.0835	0.118087	0	#DIV/0!	0	#DIV/0!
ath-miR831	0.333	0.25	0.5	0.125	0.2915	0.0586899	0.3125	0.265165	1.07204	0.922906
ath-miR833-3p		0		1	0	#DIV/0!	1	#DIV/0!	#DIV/0!	#DIV/0!
ath-miR833-5p	0	0	0	0	0	0	0	0	#DIV/0!	#DIV/0!
ath-miR834					#DIV/0!	#DIV/0!	#DIV/0!	#DIV/0!	#DIV/0!	#DIV/0!
ath-miR835-3p		0		1	0	#DIV/0!	1	#DIV/0!	#DIV/0!	#DIV/0!
ath-miR837-3p		0			0	#DIV/0!	#DIV/0!	#DIV/0!	#DIV/0!	#DIV/0!
ath-miR837-5p				1	#DIV/0!	#DIV/0!	1	#DIV/0!	#DIV/0!	#DIV/0!
ath-miR838	0	0	0	0	0	0	0	0	#DIV/0!	#DIV/0!
ath-miR841	0	0.111	0.2	0.167	0.0555	0.0784889	0.1835	0.0233345	3.30631	0.157621
ath-miR841b	0	0.313	0	0.292	0.1565	0.221324	0.146	0.206475	0.932907	0.965331
ath-miR842	0	0		0	0	0	0	#DIV/0!	#DIV/0!	#DIV/0!
ath-miR843	0	0	0	0.042	0	0	0.021	0.0296985	#DIV/0!	0.42265
ath-miR844				0	#DIV/0!	#DIV/0!	0	#DIV/0!	#DIV/0!	#DIV/0!
ath-miR846	0	0	0	0.038	0	0	0.019	0.0268701	#DIV/0!	0.42265
ath-miR847		0			0	#DIV/0!	#DIV/0!	#DIV/0!	#DIV/0!	#DIV/0!
ath-miR848	0	0.313	0.125	0.082	0.1565	0.221324	0.1035	0.0304056	0.661342	0.769168
ath-miR849					#DIV/0!	#DIV/0!	#DIV/0!	#DIV/0!	#DIV/0!	#DIV/0!
ath-miR851-3p	0	0.077	0	0	0.0385	0.0544472	0	0	0	0.42265
ath-miR851-5p	0.167	0.093	0	0.097	0.13	0.0523259	0.0485	0.0685894	0.373077	0.313275
ath-miR852		0	0	0	0	#DIV/0!	0	0	#DIV/0!	#DIV/0!
ath-miR853		0	1	0.75	0	#DIV/0!	0.875	0.176777	#DIV/0!	#DIV/0!
ath-miR854a				0	#DIV/0!	#DIV/0!	0	#DIV/0!	#DIV/0!	#DIV/0!
ath-miR854b				0	#DIV/0!	#DIV/0!	0	#DIV/0!	#DIV/0!	#DIV/0!
ath-miR854c				0	#DIV/0!	#DIV/0!	0	#DIV/0!	#DIV/0!	#DIV/0!
ath-miR854d				0	#DIV/0!	#DIV/0!	0	#DIV/0!	#DIV/0!	#DIV/0!
ath-miR854e				0	#DIV/0!	#DIV/0!	0	#DIV/0!	#DIV/0!	#DIV/0!
ath-miR855		1			1	#DIV/0!	#DIV/0!	#DIV/0!	#DIV/0!	#DIV/0!
ath-miR856	0	0.105	0.083	0.056	0.0525	0.0742462	0.0695	0.0190919	1.32381	0.783505
ath-miR857					#DIV/0!	#DIV/0!	#DIV/0!	#DIV/0!	#DIV/0!	#DIV/0!
ath-miR859	0.4	0.381	0.133	0.195	0.3905	0.013435	0.164	0.0438406	0.419974	0.0198822
ath-miR861-5p		0		0	0	#DIV/0!	0	#DIV/0!	#DIV/0!	#DIV/0!
ath-miR862-3p			0	0	#DIV/0!	#DIV/0!	0	0	#DIV/0!	#DIV/0!
ath-miR862-5p	0	0	0	0.027	0	0	0.0135	0.0190919	#DIV/0!	0.42265
ath-miR863-3p				0	#DIV/0!	#DIV/0!	0	#DIV/0!	#DIV/0!	#DIV/0!
ath-miR863-5p				0	#DIV/0!	#DIV/0!	0	#DIV/0!	#DIV/0!	#DIV/0!
ath-miR864-3p	0	0		0	0	0	0	#DIV/0!	#DIV/0!	#DIV/0!
ath-miR864-5p	0	0		0	0	0	0	#DIV/0!	#DIV/0!	#DIV/0!
ath-miR865-3p	0	0	0	0	0	0	0	0	#DIV/0!	#DIV/0!
ath-miR865-5p		0		0.5	0	#DIV/0!	0.5	#DIV/0!	#DIV/0!	#DIV/0!
ath-miR866-3p	0	0.167	0	0.167	0.0835	0.118087	0.0835	0.118087	1	1
ath-miR866-5p	0	0.086	0	0.019	0.043	0.0608112	0.0095	0.013435	0.22093	0.526274
ath-miR868-3p	0	0.25	0	0	0.125	0.176777	0	0	0	0.42265
ath-miR870			0	0

## Sheet: Tailed-only
S3 Data. Composition of miRNA forms in hen1 and hen1 heso1.
Proportions of full-length, truncated-only, truncated-and-tailed, and tailed-only reads in total reads are shown in separate sheet as indicated.
Tailed-only reads/ total reads
	hen1-1	hen1-2	hen1 heso1-1	hen1 heso1-2	Ave (hen1)	Stdev (hen1)	Ave (hen1 heso1)	Stdev (hen1 heso1)	FC_hen1 heso1/hen1	P value
ath-miR156a-f	0.69	0.717	0.797	0.787	0.7035	0.0190919	0.792	0.00707107	1.1258	0.0254551
ath-miR156h	0.82	0.752	0.879	0.849	0.786	0.0480833	0.864	0.0212132	1.09924	0.170682
ath-miR157a-c	0.603	0.616	0.493	0.485	0.6095	0.00919239	0.489	0.00565685	0.802297	0.00398766
ath-miR157d	0.87	0.714	0.778	0.667	0.792	0.110309	0.7225	0.0784889	0.912247	0.543304
ath-miR158a	0.153	0.152	0.04	0.04	0.1525	0.000707107	0.04	0	0.262295	1.97525e-05
ath-miR158b	0.227	0.238	0.078	0.096	0.2325	0.00777817	0.087	0.0127279	0.374194	0.00521395
ath-miR159a	0.26	0.266	0.034	0.035	0.263	0.00424264	0.0345	0.000707107	0.131179	0.000177114
ath-miR159b	0.34	0.334	0.107	0.106	0.337	0.00424264	0.1065	0.000707107	0.316024	0.000174055
ath-miR159c	0.006	0.006	0	0	0.006	0	0	0	0	#DIV/0!
ath-miR160a-c	0.046	0.031	0.006	0.003	0.0385	0.0106066	0.0045	0.00212132	0.116883	0.0470618
ath-miR161.1	0.234	0.25	0.166	0.18	0.242	0.0113137	0.173	0.00989949	0.714876	0.0229216
ath-miR161.2	0.218	0.219	0.009	0.009	0.2185	0.000707107	0.009	1.73472e-18	0.0411899	5.69598e-06
ath-miR162a, b	0.042	0.035	0.015	0.017	0.0385	0.00494975	0.016	0.00141421	0.415584	0.0251882
ath-miR163	0.046	0.041	0.054	0.06	0.0435	0.00353553	0.057	0.00424264	1.31034	0.0744519
ath-miR165a, b	0.114	0.107	0.071	0.07	0.1105	0.00494975	0.0705	0.000707107	0.638009	0.00772212
ath-miR166a-g	0.034	0.033	0.029	0.029	0.0335	0.000707107	0.029	0	0.865672	0.0121217
ath-miR167a, b	0.047	0.049	0.01	0.011	0.048	0.00141421	0.0105	0.000707107	0.21875	0.000887705
ath-miR167d	0	0	0	0	0	0	0	0	#DIV/0!	#DIV/0!
ath-miR168a, b	0.514	0.485	0.282	0.272	0.4995	0.0205061	0.277	0.00707107	0.554555	0.00471832
ath-miR170	0.357	0.356	0.214	0.375	0.3565	0.000707107	0.2945	0.113844	0.826087	0.521731
ath-miR171a	0.5	0.451	0.46	0.406	0.4755	0.0346482	0.433	0.0381838	0.91062	0.363951
ath-miR171b, b	0.185	0.131	0.031	0.038	0.158	0.0381838	0.0345	0.00494975	0.218354	0.0453211
ath-miR172a, b	0.511	0.472	0.15	0.099	0.4915	0.0275772	0.1245	0.0360624	0.253306	0.00756426
ath-miR172c, d	0.522	0.356	0.205	0.204	0.439	0.11738	0.2045	0.000707107	0.465831	0.105774
ath-miR173	0.636	0.635	0.78	0.778	0.6355	0.000707107	0.779	0.00141421	1.22581	6.06969e-05
ath-miR319a, b	0.458	0.454	0.277	0.277	0.456	0.00282843	0.277	0	0.607456	0.000124817
ath-miR319c	0.209	0.179	0.142	0.136	0.194	0.0212132	0.139	0.00424264	0.716495	0.0693993
ath-miR390a, b	0.275	0.246	0.062	0.059	0.2605	0.0205061	0.0605	0.00212132	0.232246	0.00527054
ath-miR391	0.028	0.025	0.007	0.004	0.0265	0.00212132	0.0055	0.00212132	0.207547	0.0100505
ath-miR393a, b	0.001	0	0	0.001	0.0005	0.000707107	0.0005	0.000707107	1	1
ath-miR394a, b	0.244	0.246	0.122	0.123	0.245	0.00141421	0.1225	0.000707107	0.5	8.32882e-05
ath-miR395a, d, e	0.4	0.383	0.5	0.333	0.3915	0.0120208	0.4165	0.118087	1.06386	0.793902
ath-miR395b, c, f	0.174	0.232	0.273	0.227	0.203	0.0410122	0.25	0.0325269	1.23153	0.331904
ath-miR396a	0.172	0.178	0.042	0.046	0.175	0.00424264	0.044	0.00282843	0.251429	0.000756672
ath-miR396b	0.102	0.104	0.029	0.026	0.103	0.00141421	0.0275	0.00212132	0.26699	0.000569663
ath-miR398b, c	0	0.013	0.003	0.004	0.0065	0.00919239	0.0035	0.000707107	0.538462	0.690574
ath-miR399b, c	0.158	0.151	0.015	0.017	0.1545	0.00494975	0.016	0.00141421	0.10356	0.000690028
ath-miR400	0.5	0.588	0.583	0.625	0.544	0.0622254	0.604	0.0296985	1.11029	0.343546
ath-miR402	0.019	0.02	0.012	0.015	0.0195	0.000707107	0.0135	0.00212132	0.692308	0.0629574
ath-miR403	0.086	0.082	0.025	0.02	0.084	0.00282843	0.0225	0.00353553	0.267857	0.00269906
ath-miR4243	0.988	0.957	0.924	0.931	0.9725	0.0219203	0.9275	0.00494975	0.953728	0.105352
ath-miR447a, b	0.099	0.105	0.036	0.027	0.102	0.00424264	0.0315	0.00636396	0.308824	0.00583357
ath-miR447a.2	0.762	0.75	0.597	0.61	0.756	0.00848528	0.6035	0.00919239	0.79828	0.0033478
ath-miR771	0.065	0.058	0	0.002	0.0615	0.00494975	0.001	0.00141421	0.0162602	0.00360043
ath-miR775	0.301	0.316	0.086	0.09	0.3085	0.0106066	0.088	0.00282843	0.285251	0.0012369
ath-miR776	0.782	0.736	0.667	0.703	0.759	0.0325269	0.685	0.0254558	0.902503	0.126809
ath-miR779.2	0.042	0.038	0.02	0.02	0.04	0.00282843	0.02	0	0.5	0.00985246
ath-miR780.1	0.186	0.203	0.485	0.436	0.1945	0.0120208	0.4605	0.0346482	2.36761	0.0093711
ath-miR780.2	0.879	0.874	0.802	0.79	0.8765	0.00353553	0.796	0.00848528	0.908157	0.00645673
ath-miR781	0.072	0.043	0.007	0.01	0.0575	0.0205061	0.0085	0.00212132	0.147826	0.0782567
ath-miR822	0.538	0.333	0.176	0.231	0.4355	0.144957	0.2035	0.0388909	0.467279	0.160373
ath-miR824	0.376	0.405	0.293	0.35	0.3905	0.0205061	0.3215	0.0403051	0.823303	0.163621
ath-miR825	0.818	0.871	0.962	0.957	0.8445	0.0374767	0.9595	0.00353553	1.13618	0.0496192
ath-miR827	0.144	0.129	0.071	0.062	0.1365	0.0106066	0.0665	0.00636396	0.487179	0.0152559
ath-miR839	0.023	0.021	0.029	0.019	0.022	0.00141421	0.024	0.00707107	1.09091	0.732739
ath-miR840	0.321	0.322	0.449	0.363	0.3215	0.000707107	0.406	0.0608112	1.26283	0.188353
ath-miR845a	0.474	0.445	0.285	0.273	0.4595	0.0205061	0.279	0.00848528	0.607182	0.00747363
ath-miR845b	0.27	0.162	0.035	0.07	0.216	0.0763675	0.0525	0.0247487	0.243056	0.102363
ath-miR850	0.615	0.561	0.818	0.729	0.588	0.0381838	0.7735	0.0629325	1.31548	0.0705082
ath-miR858	0.399	0.367	0.064	0.057	0.383	0.0226274	0.0605	0.00494975	0.157963	0.00256924
ath-miR860	0.7	0.469	0.278	0.183	0.5845	0.163342	0.2305	0.0671751	0.394354	0.105184
ath-miR861-3p	0.147	0.143	0.008	0.005	0.145	0.00282843	0.0065	0.00212132	0.0448276	0.000325663
ath-miR867	0.167	0.165	0.034	0.085	0.166	0.00141421	0.0595	0.0360624	0.358434	0.0529029
ath-miR868-5p	0.464	0.434	0.576	0.603	0.449	0.0212132	0.5895	0.0190919	1.31292	0.0200132
ath-miR869.2	0.125	0.247	0.455	0.379	0.186	0.086267	0.417	0.0537401	2.24194	0.08468
ath-miR1886.2	0.167	0.205	0.352	0.32	0.186	0.0268701	0.336	0.0226274	1.80645	0.0263434
ath-miR1888	0.259	0.209	0.091	0.164	0.234	0.0353553	0.1275	0.0516188	0.544872	0.137779
ath-miR2934-3p	0.579	0.481	0.583	0.54	0.53	0.0692965	0.5615	0.0304056	1.05943	0.615704
ath-miR5012	0.182	0.286	0.077	0.022	0.234	0.0735391	0.0495	0.0388909	0.211538	0.088383
ath-miR5026	0.69	0.612	0.273	0.393	0.651	0.0551543	0.333	0.0848528	0.511521	0.0470924
	##				#DIV/0!	#DIV/0!	#DIV/0!	#DIV/0!	#DIV/0!	#DIV/0!
ath-miR156g		1		0.6	1	#DIV/0!	0.6	#DIV/0!	0.6	#DIV/0!
ath-miR164a, b	0.333	0.1	0	0.009	0.2165	0.164756	0.0045	0.00636396	0.0207852	0.210629
ath-miR164c	0	0	0	0	0	0	0	0	#DIV/0!	#DIV/0!
ath-miR167c	1	0.667	0	0.273	0.8335	0.235467	0.1365	0.19304	0.163767	0.0836227
ath-miR169a	0	0.125	0.143	0.091	0.0625	0.0883883	0.117	0.0367696	1.872	0.505255
ath-miR169b, c	0.4	0.5	0.286	0.19	0.45	0.0707107	0.238	0.0678823	0.528889	0.0923247
ath-miR169d-g		0	0	0	0	#DIV/0!	0	0	#DIV/0!	#DIV/0!
ath-miR169h-n	0	0	0	0	0	0	0	0	#DIV/0!	#DIV/0!
ath-miR172e	1	1	0	0	1	0	0	0	0	#DIV/0!
ath-miR1886.1	1	0.5		0	0.75	0.353553	0	#DIV/0!	0	#DIV/0!
ath-miR1886.3		0			0	#DIV/0!	#DIV/0!	#DIV/0!	#DIV/0!	#DIV/0!
ath-miR1887	1	0.5	0	0.111	0.75	0.353553	0.0555	0.0784889	0.074	0.113317
ath-miR2111a, b	0	0	0	0	0	0	0	0	#DIV/0!	#DIV/0!
ath-miR2112-3p	0	0.105	0	0	0.0525	0.0742462	0	0	0	0.42265
ath-miR2112-5p		0.143	0	0	0.143	#DIV/0!	0	0	0	#DIV/0!
ath-miR2933a, b		0.667	0	0.5	0.667	#DIV/0!	0.25	0.353553	0.374813	#DIV/0!
ath-miR2934-5p		0.143	0.238	0.206	0.143	#DIV/0!	0.222	0.0226274	1.55245	#DIV/0!
ath-miR2939	0.5	0.588	1	1	0.544	0.0622254	1	0	1.83824	0.00918251
ath-miR3434	0	0		0.25	0	0	0.25	#DIV/0!	#DIV/0!	#DIV/0!
ath-miR3440b-5p					#DIV/0!	#DIV/0!	#DIV/0!	#DIV/0!	#DIV/0!	#DIV/0!
ath-miR3933	0.85	0.688	0.2	0.444	0.769	0.114551	0.322	0.172534	0.418726	0.0926527
ath-miR397a	0	0.2	0.167	0.226	0.1	0.141421	0.1965	0.0417193	1.965	0.452383
ath-miR397b	0	0.286	0.429	0.268	0.143	0.202233	0.3485	0.113844	2.43706	0.337058
ath-miR398a		0	0	0.013	0	#DIV/0!	0.0065	0.00919239	#DIV/0!	#DIV/0!
ath-miR399a	0	0	0	0	0	0	0	0	#DIV/0!	#DIV/0!
ath-miR399d		0.5	0	0	0.5	#DIV/0!	0	0	0	#DIV/0!
ath-miR399e		0	0	0	0	#DIV/0!	0	0	#DIV/0!	#DIV/0!
ath-miR399f	1	0.5	0.2	0.154	0.75	0.353553	0.177	0.0325269	0.236	0.149955
ath-miR401		0			0	#DIV/0!	#DIV/0!	#DIV/0!	#DIV/0!	#DIV/0!
ath-miR404					#DIV/0!	#DIV/0!	#DIV/0!	#DIV/0!	#DIV/0!	#DIV/0!
ath-miR408	0	0	0.333	0.281	0	0	0.307	0.0367696	#DIV/0!	0.00709623
ath-miR4221	0	0		0.333	0	0	0.333	#DIV/0!	#DIV/0!	#DIV/0!
ath-miR4228		1			1	#DIV/0!	#DIV/0!	#DIV/0!	#DIV/0!	#DIV/0!
ath-miR4239	0	0	0	0	0	0	0	0	#DIV/0!	#DIV/0!
ath-miR4240					#DIV/0!	#DIV/0!	#DIV/0!	#DIV/0!	#DIV/0!	#DIV/0!
ath-miR447c-5p		0		0.5	0	#DIV/0!	0.5	#DIV/0!	#DIV/0!	#DIV/0!
ath-miR472		0.25	0.4	0.302	0.25	#DIV/0!	0.351	0.0692965	1.404	#DIV/0!
ath-miR5014				0	#DIV/0!	#DIV/0!	0	#DIV/0!	#DIV/0!	#DIV/0!
ath-miR5015a					#DIV/0!	#DIV/0!	#DIV/0!	#DIV/0!	#DIV/0!	#DIV/0!
ath-miR5015b	1	1	0	0.222	1	0	0.111	0.156978	0.111	0.0152345
ath-miR5016			0	0	#DIV/0!	#DIV/0!	0	0	#DIV/0!	#DIV/0!
ath-miR5017	1	0.462	0.4	0.276	0.731	0.380423	0.338	0.0876812	0.46238	0.290548
ath-miR5019	0	0.5	0	0	0.25	0.353553	0	0	0	0.42265
ath-miR5020b	0.875	0.87	1	0.75	0.8725	0.00353553	0.875	0.176777	1.00287	0.985862
ath-miR5022					#DIV/0!	#DIV/0!	#DIV/0!	#DIV/0!	#DIV/0!	#DIV/0!
ath-miR5023				1	#DIV/0!	#DIV/0!	1	#DIV/0!	#DIV/0!	#DIV/0!
ath-miR5024		0			0	#DIV/0!	#DIV/0!	#DIV/0!	#DIV/0!	#DIV/0!
ath-miR5025		0			0	#DIV/0!	#DIV/0!	#DIV/0!	#DIV/0!	#DIV/0!
ath-miR5027	1	0.778	0.182	0.103	0.889	0.156978	0.1425	0.0558614	0.160292	0.024016
ath-miR5028	0.5	0.8	0	0.286	0.65	0.212132	0.143	0.202233	0.22	0.134246
ath-miR5029		0.167	0.75	0.667	0.167	#DIV/0!	0.7085	0.0586899	4.24251	#DIV/0!
ath-miR773	0.857	0.621	0.5	0.345	0.739	0.166877	0.4225	0.109602	0.571719	0.154217
ath-miR773b				0	#DIV/0!	#DIV/0!	0	#DIV/0!	#DIV/0!	#DIV/0!
ath-miR774	0	0	0	0	0	0	0	0	#DIV/0!	#DIV/0!
ath-miR777	0.25	0.231	0	0	0.2405	0.013435	0	0	0	0.00155669
ath-miR778		0	0	0	0	#DIV/0!	0	0	#DIV/0!	#DIV/0!
ath-miR779.1				0	#DIV/0!	#DIV/0!	0	#DIV/0!	#DIV/0!	#DIV/0!
ath-miR783	0.667	0.5	0.5	0.75	0.5835	0.118087	0.625	0.176777	1.07112	0.808405
ath-miR823	0.5	0.357	0.1	0.25	0.4285	0.101116	0.175	0.106066	0.408401	0.134246
ath-miR828				0	#DIV/0!	#DIV/0!	0	#DIV/0!	#DIV/0!	#DIV/0!
ath-miR829.1	0	0.15	0	0.062	0.075	0.106066	0.031	0.0438406	0.413333	0.642028
ath-miR829.2	0.167	0.118	0	0.042	0.1425	0.0346482	0.021	0.0296985	0.147368	0.0638531
ath-miR830	0.333	0.3		0	0.3165	0.0233345	0	#DIV/0!	0	#DIV/0!
ath-miR830-star	1	0.5		0	0.75	0.353553	0	#DIV/0!	0	#DIV/0!
ath-miR831	0	0.125	0	0	0.0625	0.0883883	0	0	0	0.42265
ath-miR833-3p		0.5		0	0.5	#DIV/0!	0	#DIV/0!	0	#DIV/0!
ath-miR833-5p	0.333	0.333	0	0.167	0.333	0	0.0835	0.118087	0.250751	0.0961257
ath-miR834					#DIV/0!	#DIV/0!	#DIV/0!	#DIV/0!	#DIV/0!	#DIV/0!
ath-miR835-3p		0		0	0	#DIV/0!	0	#DIV/0!	#DIV/0!	#DIV/0!
ath-miR837-3p		1			1	#DIV/0!	#DIV/0!	#DIV/0!	#DIV/0!	#DIV/0!
ath-miR837-5p				0	#DIV/0!	#DIV/0!	0	#DIV/0!	#DIV/0!	#DIV/0!
ath-miR838	0	0	1	0.333	0	0	0.6665	0.47164	#DIV/0!	0.183708
ath-miR841	0	0.333	0.8	0.5	0.1665	0.235467	0.65	0.212132	3.9039	0.163661
ath-miR841b	1	0.375	0.333	0.208	0.6875	0.441942	0.2705	0.0883883	0.393455	0.320863
ath-miR842	0	0.5		0	0.25	0.353553	0	#DIV/0!	0	#DIV/0!
ath-miR843	1	0.25	0	0.042	0.625	0.53033	0.021	0.0296985	0.0336	0.249065
ath-miR844				0.5	#DIV/0!	#DIV/0!	0.5	#DIV/0!	#DIV/0!	#DIV/0!
ath-miR846	0	0.263	0.364	0.173	0.1315	0.185969	0.2685	0.135057	2.04183	0.487986
ath-miR847		0			0	#DIV/0!	#DIV/0!	#DIV/0!	#DIV/0!	#DIV/0!
ath-miR848	0	0.063	0	0	0.0315	0.0445477	0	0	0	0.42265
ath-miR849					#DIV/0!	#DIV/0!	#DIV/0!	#DIV/0!	#DIV/0!	#DIV/0!
ath-miR851-3p	1	0.769	0.75	0.941	0.8845	0.163342	0.8455	0.135057	0.955907	0.819029
ath-miR851-5p	0.167	0.14	0.4	0.29	0.1535	0.0190919	0.345	0.0777817	2.24756	0.0774351
ath-miR852		0.167	0	0	0.167	#DIV/0!	0	0	0	#DIV/0!
ath-miR853		0	0	0	0	#DIV/0!	0	0	#DIV/0!	#DIV/0!
ath-miR854a				1	#DIV/0!	#DIV/0!	1	#DIV/0!	#DIV/0!	#DIV/0!
ath-miR854b				1	#DIV/0!	#DIV/0!	1	#DIV/0!	#DIV/0!	#DIV/0!
ath-miR854c				1	#DIV/0!	#DIV/0!	1	#DIV/0!	#DIV/0!	#DIV/0!
ath-miR854d				1	#DIV/0!	#DIV/0!	1	#DIV/0!	#DIV/0!	#DIV/0!
ath-miR854e				1	#DIV/0!	#DIV/0!	1	#DIV/0!	#DIV/0!	#DIV/0!
ath-miR855		0			0	#DIV/0!	#DIV/0!	#DIV/0!	#DIV/0!	#DIV/0!
ath-miR856	0.25	0.368	0.583	0.556	0.309	0.0834386	0.5695	0.0190919	1.84304	0.0499705
ath-miR857					#DIV/0!	#DIV/0!	#DIV/0!	#DIV/0!	#DIV/0!	#DIV/0!
ath-miR859	0	0.238	0.333	0.143	0.119	0.168291	0.238	0.13435	2	0.516328
ath-miR861-5p		1		0	1	#DIV/0!	0	#DIV/0!	0	#DIV/0!
ath-miR862-3p			0	0.667	#DIV/0!	#DIV/0!	0.3335	0.47164	#DIV/0!	#DIV/0!
ath-miR862-5p	0	0.5	0.778	0.865	0.25	0.353553	0.8215	0.0615183	3.286	0.153121
ath-miR863-3p				0	#DIV/0!	#DIV/0!	0	#DIV/0!	#DIV/0!	#DIV/0!
ath-miR863-5p				1	#DIV/0!	#DIV/0!	1	#DIV/0!	#DIV/0!	#DIV/0!
ath-miR864-3p	0.6	0.4		1	0.5	0.141421	1	#DIV/0!	2	#DIV/0!
ath-miR864-5p	1	0.75		0.333	0.875	0.176777	0.333	#DIV/0!	0.380571	#DIV/0!
ath-miR865-3p	0	0	0	0	0	0	0	0	#DIV/0!	#DIV/0!
ath-miR865-5p		0		0	0	#DIV/0!	0	#DIV/0!	#DIV/0!	#DIV/0!
ath-miR866-3p	0.333	0.5	0	0	0.4165	0.118087	0	0	0	0.0379208
ath-miR866-5p	1	0.914	0.824	0.914	0.957	0.0608112	0.869	0.0636396	0.908046	0.292985
ath-miR868-3p	0	0	0.333	0.25	0	0	0.2915	0.0586899	#DIV/0!	0.0196723
ath-miR870			0	0	#DIV/0!	#DIV/0!	0	0	#DIV/0!	#DIV/0!
