# Supplementary material for: ARGONAUTE10 promotes the degradation of miR165/6 through the SDN1 and SDN2 exonucleases in Arabidopsis
Source: PLoS Biol. 2017 Feb 23;15(2):e2001272. doi: 10.1371/journal.pbio.2001272 (PMC5322904; doi:10.1371/journal.pbio.2001272)
Supplement: S5 Data — (XLSX) [file pbio.2001272.s013.xlsx]

## Sheet: AGO10OE-RPM
S5 Data. sRNA-seq in wild type (WT) and various AGO10 OE lines
RPM	Col (WT)					AGO10OE S2					AGO10OE M1					AGO10OE M2					AGO10OE W1
miRNA	FL	TA	TR	TR-TA	TOTAL	FL	TA	TR	TR-TA	TOTAL	FL	TA	TR	TR-TA	TOTAL	FL	TA	TR	TR-TA	TOTAL	FL	TA	TR	TR-TA	TOTAL
ath-miR156a-3p	56.661	0.902245	4.24055	5.32325	67.127	37.3753	0.512995	3.15125	4.17724	45.2168	43.6352	0.747498	4.95218	5.5128	54.8477	39.2773	0.470951	2.35475	3.48503	45.588	50.8123	0.940969	4.54801	4.70484	61.0061
ath-miR156a-5p	1025.4	211.396	351.244	317.5	1905.54	834.423	125.244	187.976	204.612	1352.26	934.186	108.014	262.279	253.495	1557.97	753.709	58.4921	196.857	214.659	1223.72	1212.59	129.226	410.576	388.698	2141.09
ath-miR156b-3p	19.3983	0.631572	8.02998	7.21796	35.2778	10.4065	0.219855	4.47038	3.29782	18.3946	14.0156	0.560624	7.7553	5.79311	28.1246	12.0563	0.18838	6.6875	3.95599	22.8882	16.7806	0.548898	14.8203	6.19471	38.3445
ath-miR156b-5p	1025.4	211.396	351.244	317.5	1905.54	834.423	125.244	187.976	204.612	1352.26	934.186	108.014	262.279	253.495	1557.97	753.709	58.4921	196.857	214.659	1223.72	1212.59	129.226	410.576	388.698	2141.09
ath-miR156c-3p	82.6457	1.53382	8.66155	10.6465	103.488	84.2044	1.02599	9.08734	11.3592	105.677	81.6642	1.495	11.5862	11.3994	106.145	72.9973	1.22447	6.78169	8.10035	89.1038	77.9436	2.50925	11.6053	9.33127	101.389
ath-miR156c-5p	1025.4	211.396	351.244	317.5	1905.54	834.423	125.244	187.976	204.612	1352.26	934.186	108.014	262.279	253.495	1557.97	753.709	58.4921	196.857	214.659	1223.72	1212.59	129.226	410.576	388.698	2141.09
ath-miR156d-3p	0.360898	0.0902245	2.52629	3.87965	6.85706	0.073285	0.14657	1.39241	3.95739	5.56966	0.654061	0.0934373	2.33593	3.08343	6.16686	0.28257	0.376761	2.35475	4.14437	7.15845	0.313656	0.470484	3.3718	2.66608	6.82202
ath-miR156d-5p	1025.4	211.396	351.244	317.5	1905.54	834.423	125.244	187.976	204.612	1352.26	934.186	108.014	262.279	253.495	1557.97	753.709	58.4921	196.857	214.659	1223.72	1212.59	129.226	410.576	388.698	2141.09
ath-miR156e	1025.4	211.396	351.244	317.5	1905.54	834.423	125.244	187.976	204.612	1352.26	934.186	108.014	262.279	253.495	1557.97	753.709	58.4921	196.857	214.659	1223.72	1212.59	129.226	410.576	388.698	2141.09
ath-miR156f-3p	0.0902245	0.0902245	0	0.0902245	0.270674	0.073285	0	0	0	0.073285	0.280312	0	0	0.0934373	0.373749	0.18838	0	0	0.0941901	0.28257	0.156828	0	0	0.078414	0.235242
ath-miR156f-5p	1025.4	211.396	351.244	317.5	1905.54	834.423	125.244	187.976	204.612	1352.26	934.186	108.014	262.279	253.495	1557.97	753.709	58.4921	196.857	214.659	1223.72	1212.59	129.226	410.576	388.698	2141.09
ath-miR156g	3.24808	0.812021	0.721796	1.53382	6.31572	5.49637	0.952705	0.87942	1.09927	8.42777	4.20468	0.560624	0.840936	1.86875	7.47499	4.42694	1.31866	1.60123	1.03609	8.38292	4.31277	0.39207	1.96035	1.88194	8.54713
ath-miR156h	0	0	0	0	0	0.14657	0.073285	0	0	0.219855	0.0934373	0	0	0	0.0934373	0.18838	0	0	0.0941901	0.28257	0.156828	0	0	0	0.156828
ath-miR156i	0	0	0.812021	0.180449	0.99247	0	0	0.219855	0.219855	0.43971	0	0	0.373749	0.654061	1.02781	0	0	0.470951	0.28257	0.753521	0	0	0.627312	0.235242	0.862554
ath-miR156j	1.08269	0	0.812021	0.360898	2.25561	1.02599	0	0.219855	0.366425	1.61227	0.654061	0	0.373749	0.840936	1.86875	0.847711	0	0.470951	0.376761	1.69542	0.862555	0	0.627312	0.548898	2.03877
ath-miR157a-3p	53.4129	2.52629	3.51876	6.67661	66.1346	85.2304	4.54367	3.15125	10.4798	103.405	89.0458	3.55062	5.60624	11.0256	109.228	45.588	1.13028	2.16637	7.72359	56.6082	150.633	1.01938	6.97885	19.2114	177.843
ath-miR157a-5p	133.442	33.2026	173.412	217.441	557.498	218.902	57.3821	168.409	480.749	925.442	228.735	43.7287	189.024	343.849	805.337	168.035	24.8662	149.103	188.757	530.761	152.907	23.0537	205.288	148.595	529.844
ath-miR157b-3p	53.4129	2.52629	3.51876	6.67661	66.1346	85.2304	4.54367	3.15125	10.4798	103.405	89.0458	3.55062	5.60624	11.0256	109.228	45.588	1.13028	2.16637	7.72359	56.6082	150.633	1.01938	6.97885	19.2114	177.843
ath-miR157b-5p	133.442	33.2026	173.412	217.441	557.498	218.902	57.3821	168.409	480.749	925.442	228.735	43.7287	189.024	343.849	805.337	168.035	24.8662	149.103	188.757	530.761	152.907	23.0537	205.288	148.595	529.844
ath-miR157c-3p	30.947	7.66908	2.43606	16.6915	57.7436	43.0183	9.38048	3.00468	14.7303	70.1338	56.2493	8.03561	5.41936	24.2937	93.998	37.5819	3.57922	3.8618	22.6998	67.7227	62.496	3.52863	4.39119	23.3674	93.7832
ath-miR157c-5p	133.442	33.2026	173.412	217.441	557.498	218.902	57.3821	168.409	480.749	925.442	228.735	43.7287	189.024	343.849	805.337	168.035	24.8662	149.103	188.757	530.761	152.907	23.0537	205.288	148.595	529.844
ath-miR157d	3.15786	1.62404	6.40594	9.47358	20.6614	1.75884	1.53898	4.10396	10.4065	17.8083	2.98999	1.02781	4.0178	8.87654	16.9121	1.8838	0.847711	2.54313	5.18046	10.4551	3.9207	1.17621	7.52775	6.58678	19.2114
ath-miR158a-3p	14875.7	2487.13	8913.82	7886.8	34163.5	9377.18	1099.05	4604.79	4247.16	19328.2	14402.3	1184.69	5837.22	5103.45	26527.7	19456.5	912.702	6453.44	4570.67	31393.3	15996.2	994.133	13028.3	20116.4	50135
ath-miR158a-5p	23.0975	0.270674	1.53382	1.35337	26.2554	49.3208	0.43971	4.83681	4.47038	59.0677	48.494	0.934373	5.60624	3.27031	58.3049	14.2227	0.0941901	1.13028	1.22447	16.6716	19.8388	0.313656	1.56828	1.0978	22.8185
ath-miR158b	57.9241	10.7367	40.2401	32.5711	141.472	38.7678	6.08265	21.6924	19.9335	86.4763	70.5452	5.97999	27.8443	25.6018	129.971	91.8354	6.21655	33.1549	23.5475	154.754	57.4775	3.52863	50.6555	77.2378	188.899
ath-miR159a	7981.53	379.304	3577.22	1630.27	13568.3	4658.51	181.014	1679.47	717.533	7236.53	6421.39	291.244	3072.03	1184.5	10969.2	6719.71	295.098	3065.32	1225.98	11306.1	7873.63	459.506	5555.48	1816.93	15705.5
ath-miR159b-3p	9251.62	442.551	3577.22	2009.84	15281.2	4203.19	245.065	1679.47	963.331	7091.06	4996.47	303.578	3072.03	1508.27	9880.35	5383.63	348.315	3065.32	1538.97	10336.2	6564.2	375.76	5555.48	2057.66	14553.1
ath-miR159b-5p	8.57133	0	0	1.80449	10.3758	18.3945	0.14657	1.09927	2.4184	22.0587	10.8387	0.0934373	0.467187	1.21469	12.614	13.2808	0	0.565141	2.63732	16.4833	4.94009	0	0.156828	0.313656	5.41057
ath-miR159c	66.6759	2.34584	1667.53	821.043	2557.59	23.8176	1.09927	681.33	366.865	1073.11	35.3193	1.58843	1248.14	679.756	1964.8	41.1611	1.41285	1330.44	668.373	2041.39	50.6555	1.25462	2941.55	1223.34	4216.8
ath-miR160a-3p	6.22549	0.180449	1.89472	0.631572	8.93223	15.3898	0.219855	3.37111	0.806135	19.7869	13.5484	0.467187	3.64406	1.21469	18.8743	9.79577	0.0941901	2.8257	0.847711	13.5634	6.66519	0.156828	1.33304	0.78414	8.9392
ath-miR160a-5p	84.0893	2.43606	33.3831	22.917	142.825	34.0775	0.87942	9.23391	6.74222	50.9331	92.2226	2.05562	19.8087	18.1268	132.214	73.6567	2.26056	15.6356	15.9181	107.471	93.548	2.43084	33.326	27.0528	156.358
ath-miR160b	84.0893	2.43606	33.3831	22.917	142.825	34.0775	0.87942	9.23391	6.74222	50.9331	92.2226	2.05562	19.8087	18.1268	132.214	73.6567	2.26056	15.6356	15.9181	107.471	93.548	2.43084	33.326	27.0528	156.358
ath-miR160c-3p	6.13527	0.0902245	2.97741	0.902245	10.1051	5.12995	0	1.09927	0.659565	6.88879	7.0078	0.280312	3.55062	1.02781	11.8665	5.36884	0.28257	2.35475	1.13028	9.13644	7.05726	0.470484	2.58766	1.56828	11.6837
ath-miR160c-5p	84.0893	2.43606	33.3831	22.917	142.825	34.0775	0.87942	9.23391	6.74222	50.9331	92.2226	2.05562	19.8087	18.1268	132.214	73.6567	2.26056	15.6356	15.9181	107.471	93.548	2.43084	33.326	27.0528	156.358
ath-miR161.1	3646.42	18.1351	76.0593	774.668	4515.28	2218.12	7.54835	42.3587	430.036	2698.06	3098.1	14.6697	98.2026	775.717	3986.69	2993.64	12.2447	76.5766	754.369	3836.83	3995.27	23.1321	116.68	903.33	5038.41
ath-miR161.2	19.0374	17.8645	35.7289	30.0448	102.676	19.8602	13.631	32.5385	19.5671	85.5968	31.4884	21.1168	54.5674	29.2459	136.418	27.5977	12.0563	44.8345	19.309	103.797	25.0141	9.56651	79.0414	45.4801	159.102
ath-miR162a-3p	1680.7	164.209	301.53	634.459	2780.9	1642.24	120.627	240.814	535.86	2539.54	2195.4	104.556	331.983	641.073	3273.01	1833.13	81.2861	284.36	611.953	2810.73	2219.82	101.86	345.492	510.319	3177.49
ath-miR162a-5p	8.57133	0	0.270674	1.17292	10.0149	9.01405	0	0.073285	0.73285	9.82019	10.465	0	0.373749	0.186875	11.0256	9.13644	0.0941901	0.18838	0.847711	10.2667	2.82291	0	0.39207	0.470484	3.68546
ath-miR162b-3p	1680.7	164.209	301.53	634.459	2780.9	1642.24	120.627	240.814	535.86	2539.54	2195.4	104.556	331.983	641.073	3273.01	1833.13	81.2861	284.36	611.953	2810.73	2219.82	101.86	345.492	510.319	3177.49
ath-miR162b-5p	8.57133	0	0.270674	1.17292	10.0149	9.01405	0	0.073285	0.73285	9.82019	10.465	0	0.373749	0.186875	11.0256	9.13644	0.0941901	0.18838	0.847711	10.2667	2.82291	0	0.39207	0.470484	3.68546
ath-miR163	485.859	41.9544	97.3523	143.998	769.164	343.413	39.0609	62.8052	116.89	562.169	412.619	29.3393	74.0958	119.693	635.747	504.859	28.3512	87.5968	149.856	770.663	415.046	18.0352	77.6299	103.114	613.825
ath-miR164a	91.0365	2.79696	49.8942	23.0073	166.735	68.8879	1.90541	35.0302	18.6877	124.511	106.238	4.39155	51.0168	25.6953	187.342	75.2579	2.63732	40.9727	17.2368	136.105	85.0008	4.31277	50.2634	23.7595	163.336
ath-miR164b-3p	3.51876	0	0.451123	0.451123	4.42101	27.3353	0.43971	0.58628	3.00468	31.366	26.5362	0.467187	0.934373	3.64406	31.5818	18.6496	0.18838	0.659331	3.01408	22.5114	12.7031	0.470484	0.862555	2.03877	16.0749
ath-miR164b-5p	91.0365	2.79696	49.8942	23.0073	166.735	68.8879	1.90541	35.0302	18.6877	124.511	106.238	4.39155	51.0168	25.6953	187.342	75.2579	2.63732	40.9727	17.2368	136.105	85.0008	4.31277	50.2634	23.7595	163.336
ath-miR164c-3p	11.2781	0	1.80449	1.17292	14.2555	12.8982	0	1.53898	1.68555	16.1227	26.1624	0	2.98999	2.61624	31.7686	19.1206	0	3.01408	2.54313	24.6778	27.3665	0.313656	4.78326	3.21498	35.6784
ath-miR164c-5p	16.1502	0.812021	49.8942	20.481	87.3374	17.4418	0.366425	35.0302	14.5104	67.3488	25.4149	0.840936	51.0168	23.3593	100.632	21.287	0.376761	40.9727	14.9762	77.6127	21.6423	0.548898	50.2634	21.5639	94.0185
ath-miR165a-3p	836.02	45.022	102.946	541.347	1525.34	122.899	4.76352	65.5901	120.7	313.953	245.273	11.96	106.986	194.163	558.382	283.324	13.4692	65.7447	206.276	568.814	457.938	33.0907	187.331	395.991	1074.35
ath-miR165a-5p	45.3829	0.99247	3.51876	17.0524	66.9465	36.2761	1.09927	2.12526	16.1227	55.6233	24.7609	1.12125	2.52281	20.2759	48.6809	25.9023	1.03609	1.8838	15.2588	44.081	17.9568	0.78414	1.6467	16.467	36.8546
ath-miR165b	836.02	45.022	102.946	541.347	1525.34	122.899	4.76352	65.5901	120.7	313.953	245.273	11.96	106.986	194.163	558.382	283.324	13.4692	65.7447	206.276	568.814	457.938	33.0907	187.331	395.991	1074.35
ath-miR166a-3p	3579.57	337.891	267.425	1376.83	5561.72	1576.29	93.4383	297.024	707.86	2674.61	1856.6	141.744	463.916	815.241	3277.5	1867.41	152.494	265.145	778.387	3063.44	2453.34	282.996	908.505	1299.4	4944.24
ath-miR166a-5p	83.187	4.69168	16.3306	18.6765	122.886	187.536	3.07797	27.775	33.418	251.807	108.948	1.77531	13.0812	25.3215	149.126	78.4604	1.97799	9.23063	19.6857	109.355	90.5682	2.66608	15.1339	19.9172	128.285
ath-miR166b-3p	3579.57	337.891	267.425	1376.83	5561.72	1576.29	93.4383	297.024	707.86	2674.61	1856.6	141.744	463.916	815.241	3277.5	1867.41	152.494	265.145	778.387	3063.44	2453.34	282.996	908.505	1299.4	4944.24
ath-miR166b-5p	83.187	4.69168	16.3306	18.6765	122.886	187.536	3.07797	27.775	33.418	251.807	108.948	1.77531	13.0812	25.3215	149.126	78.4604	1.97799	9.23063	19.6857	109.355	90.5682	2.66608	15.1339	19.9172	128.285
ath-miR166c	3579.57	337.891	267.425	1376.83	5561.72	1576.29	93.4383	297.024	707.86	2674.61	1856.6	141.744	463.916	815.241	3277.5	1867.41	152.494	265.145	778.387	3063.44	2453.34	282.996	908.505	1299.4	4944.24
ath-miR166d	3579.57	337.891	267.425	1376.83	5561.72	1576.29	93.4383	297.024	707.86	2674.61	1856.6	141.744	463.916	815.241	3277.5	1867.41	152.494	265.145	778.387	3063.44	2453.34	282.996	908.505	1299.4	4944.24
ath-miR166e-3p	3579.57	337.891	267.425	1376.83	5561.72	1576.29	93.4383	297.024	707.86	2674.61	1856.6	141.744	463.916	815.241	3277.5	1867.41	152.494	265.145	778.387	3063.44	2453.34	282.996	908.505	1299.4	4944.24
ath-miR166e-5p	19.4885	1.26314	3.33831	3.87965	27.9696	49.3941	1.68555	5.27652	9.60033	65.9565	36.4406	1.12125	3.36374	7.38155	48.3071	22.4173	1.03609	2.8257	3.57922	29.8583	35.6	1.96035	4.62643	6.82202	49.0088
ath-miR166f	3579.57	337.891	267.425	1376.83	5561.72	1576.29	93.4383	297.024	707.86	2674.61	1856.6	141.744	463.916	815.241	3277.5	1867.41	152.494	265.145	778.387	3063.44	2453.34	282.996	908.505	1299.4	4944.24
ath-miR166g	3579.57	337.891	267.425	1376.83	5561.72	1576.29	93.4383	297.024	707.86	2674.61	1856.6	141.744	463.916	815.241	3277.5	1867.41	152.494	265.145	778.387	3063.44	2453.34	282.996	908.505	1299.4	4944.24
ath-miR167a-3p	21.2028	1.62404	0.541347	7.39841	30.7666	43.2381	0.58628	0.952705	8.7942	53.5713	40.4584	1.12125	1.30812	8.59623	51.484	31.7421	1.22447	0.753521	8.47711	42.1972	18.5057	0.940969	0.548898	5.25374	25.2493
ath-miR167a-5p	675.421	42.4958	713.947	166.645	1598.51	457.078	17.3685	366.352	85.7434	926.542	697.51	35.3193	540.815	134.176	1407.82	597.636	35.5097	432.144	112.934	1178.22	885.608	87.6669	1165.86	253.356	2392.49
ath-miR167b	675.421	42.4958	713.947	166.645	1598.51	457.078	17.3685	366.352	85.7434	926.542	697.51	35.3193	540.815	134.176	1407.82	597.636	35.5097	432.144	112.934	1178.22	885.608	87.6669	1165.86	253.356	2392.49
ath-miR167c-3p	10.9172	0.0902245	1.44359	3.06763	15.5186	19.8602	0.073285	2.34512	6.37579	28.6544	28.3115	0.186875	1.21469	10.0912	39.8043	31.5537	0.18838	1.22447	9.70158	42.6681	14.585	0	1.17621	3.68546	19.4467
ath-miR167c-5p	3.96988	0.180449	2.07516	2.88718	9.11267	2.27183	0.073285	2.19855	2.85811	7.40177	2.52281	0.0934373	4.48499	3.45718	10.5584	2.73151	0.18838	2.73151	3.76761	9.41901	1.80352	0.156828	3.76387	2.90132	8.62554
ath-miR167d	48.9017	5.1428	721.886	162.224	938.154	15.7563	1.31913	371.115	80.0272	468.218	38.029	2.89656	549.692	126.888	717.506	34.0026	1.78961	439.774	109.072	584.638	56.3797	7.13568	1185.93	237.751	1487.2
ath-miR168a-3p	133.081	3.06763	29.1425	15.8795	181.171	196.33	1.53898	38.841	24.9169	261.627	284.61	1.02781	35.039	36.2537	356.931	217.956	0.941901	27.5977	26.4674	272.963	275.469	3.13656	44.9312	32.7771	356.314
ath-miR168a-5p	133.081	13.9848	45.4732	146.615	339.154	166.943	14.5837	52.5453	214.725	448.797	233.593	17.1925	77.1792	276.481	604.446	193.749	14.3169	60.1875	268.065	536.318	267.078	20.4661	88.5295	206.621	582.695
ath-miR168b-3p	23.6388	4.24055	6.40594	3.60898	37.8943	84.351	4.17724	15.0234	9.23391	112.786	193.135	5.60624	21.0234	21.8643	241.629	153.624	4.89789	18.9322	24.4894	201.943	106.016	6.82202	20.9366	14.2714	148.046
ath-miR168b-5p	133.081	13.9848	45.4732	146.615	339.154	166.943	14.5837	52.5453	214.725	448.797	233.593	17.1925	77.1792	276.481	604.446	193.749	14.3169	60.1875	268.065	536.318	267.078	20.4661	88.5295	206.621	582.695
ath-miR169a-3p	0.270674	0.0902245	0	0.451123	0.812021	0	0	0	0.073285	0.073285	0	0	0	0.280312	0.280312	0.0941901	0	0.0941901	0.0941901	0.28257	0	0	0	0.235242	0.235242
ath-miR169a-5p	0.631572	0.812021	0.451123	0.631572	2.52629	0.14657	0	0.219855	0.29314	0.659565	0.0934373	0.280312	0.467187	0.0934373	0.934374	0.753521	0.376761	0.847711	0.28257	2.26056	0.235242	0.39207	0.705726	0.470484	1.80352
ath-miR169b-3p	0.451123	0	0.360898	0.0902245	0.902246	0.58628	0.073285	0.952705	0.219855	1.83213	1.40156	0.0934373	0.747498	0.0934373	2.33593	1.31866	0.0941901	0.376761	0.28257	2.07218	0.470484	0	0.470484	0.078414	1.01938
ath-miR169b-5p	0.180449	0.180449	0.451123	0.812021	1.62404	0.58628	0	0.219855	0.29314	1.09928	0.373749	0	0.467187	0.280312	1.12125	0.470951	0	0.847711	0.470951	1.78961	0.078414	0	0.705726	0.705726	1.48987
ath-miR169c	0.180449	0.180449	0.451123	0.812021	1.62404	0.58628	0	0.219855	0.29314	1.09928	0.373749	0	0.467187	0.280312	1.12125	0.470951	0	0.847711	0.470951	1.78961	0.078414	0	0.705726	0.705726	1.48987
ath-miR169d	0.180449	0.0902245	0	0.270674	0.541348	0.073285	0	0	0.073285	0.14657	0.0934373	0	0	0	0.0934373	0	0	0	0	0	0.156828	0	0.156828	0.078414	0.39207
ath-miR169e	0.180449	0.0902245	0	0.270674	0.541348	0.073285	0	0	0.073285	0.14657	0.0934373	0	0	0	0.0934373	0	0	0	0	0	0.156828	0	0.156828	0.078414	0.39207
ath-miR169f-3p	27.1576	1.62404	3.51876	9.74425	42.0446	171.707	2.05198	20.0801	20.6664	214.505	159.778	1.77531	23.3593	31.3949	216.308	157.674	1.41285	13.6576	24.9604	197.705	149.379	1.80352	11.7621	19.7603	182.705
ath-miR169f-5p	0.180449	0.0902245	0	0.270674	0.541348	0.073285	0	0	0.073285	0.14657	0.0934373	0	0	0	0.0934373	0	0	0	0	0	0.156828	0	0.156828	0.078414	0.39207
ath-miR169g-3p	0	0	0	0	0	0	0.073285	0	0	0.073285	0	0	0	0	0	0	0	0	0	0	0	0	0.078414	0	0.078414
ath-miR169g-5p	0.180449	0.0902245	0	0.270674	0.541348	0.073285	0	0	0.073285	0.14657	0.0934373	0	0	0	0.0934373	0	0	0	0	0	0.156828	0	0.156828	0.078414	0.39207
ath-miR169h	0.270674	0	0.0902245	1.62404	1.98494	0.073285	0.073285	0.073285	0.29314	0.512995	0.467187	0.560624	0.373749	2.70968	4.11124	0.0941901	0	0.565141	1.50704	2.16637	0.078414	0	0.156828	1.0978	1.33304
ath-miR169i	0.270674	0	0.0902245	1.62404	1.98494	0.073285	0.073285	0.073285	0.29314	0.512995	0.467187	0.560624	0.373749	2.70968	4.11124	0.0941901	0	0.565141	1.50704	2.16637	0.078414	0	0.156828	1.0978	1.33304
ath-miR169j	0.270674	0	0.0902245	1.62404	1.98494	0.073285	0.073285	0.073285	0.29314	0.512995	0.467187	0.560624	0.373749	2.70968	4.11124	0.0941901	0	0.565141	1.50704	2.16637	0.078414	0	0.156828	1.0978	1.33304
ath-miR169k	0.270674	0	0.0902245	1.62404	1.98494	0.073285	0.073285	0.073285	0.29314	0.512995	0.467187	0.560624	0.373749	2.70968	4.11124	0.0941901	0	0.565141	1.50704	2.16637	0.078414	0	0.156828	1.0978	1.33304
ath-miR169l	0.270674	0	0.0902245	1.62404	1.98494	0.073285	0.073285	0.073285	0.29314	0.512995	0.467187	0.560624	0.373749	2.70968	4.11124	0.0941901	0	0.565141	1.50704	2.16637	0.078414	0	0.156828	1.0978	1.33304
ath-miR169m	0.270674	0	0.0902245	1.62404	1.98494	0.073285	0.073285	0.073285	0.29314	0.512995	0.467187	0.560624	0.373749	2.70968	4.11124	0.0941901	0	0.565141	1.50704	2.16637	0.078414	0	0.156828	1.0978	1.33304
ath-miR169n	0.270674	0	0.0902245	1.62404	1.98494	0.073285	0.073285	0.073285	0.29314	0.512995	0.467187	0.560624	0.373749	2.70968	4.11124	0.0941901	0	0.565141	1.50704	2.16637	0.078414	0	0.156828	1.0978	1.33304
ath-miR170-3p	1.08269	0.0902245	0.360898	0.270674	1.80449	0.952705	0.073285	0.29314	0.43971	1.75884	0.747498	0.186875	0.373749	0.186875	1.495	0.470951	0.0941901	0.28257	0.28257	1.13028	1.33304	0.705726	0.705726	0.313656	3.05815
ath-miR170-5p	60.3602	0.99247	10.2856	5.23302	76.8713	49.5406	0.366425	6.22922	3.00468	59.1409	31.3015	0.373749	6.54061	4.7653	42.9812	33.8143	0.18838	4.8037	2.73151	41.5379	37.4819	1.17621	8.15506	4.31277	51.1259
ath-miR171a-3p	39.5183	0.902245	6.85706	5.68415	52.9618	15.3898	0.219855	3.51768	2.27183	21.3992	15.0434	1.12125	3.92437	2.42937	22.5184	11.6796	0.565141	4.42694	2.8257	19.4974	23.7595	1.80352	8.15506	5.09691	38.815
ath-miR171a-5p	60.3602	0.99247	10.2856	5.23302	76.8713	49.5406	0.366425	6.22922	3.00468	59.1409	31.3015	0.373749	6.54061	4.7653	42.9812	33.8143	0.18838	4.8037	2.73151	41.5379	37.4819	1.17621	8.15506	4.31277	51.1259
ath-miR171b-3p	56.3903	24.902	6.04504	15.7893	103.127	32.6851	7.54835	7.10864	10.8462	58.1883	64.0046	8.5028	10.3715	19.8087	102.688	55.3838	1.78961	5.83979	12.904	75.9172	59.5947	2.58766	9.25286	25.563	96.9982
ath-miR171b-5p	2.52629	0.0902245	0.0902245	0.360898	3.06764	2.4184	0.29314	0.073285	0.073285	2.85811	2.14906	0	0.280312	0.186875	2.61625	2.35475	0.0941901	0.0941901	0.376761	2.91989	2.27401	0.078414	0.235242	0.313656	2.90132
ath-miR171c-3p	56.3903	24.902	6.04504	15.7893	103.127	32.6851	7.54835	7.10864	10.8462	58.1883	64.0046	8.5028	10.3715	19.8087	102.688	55.3838	1.78961	5.83979	12.904	75.9172	59.5947	2.58766	9.25286	25.563	96.9982
ath-miR171c-5p	2.16539	0	0.180449	0.180449	2.52629	4.47038	0.073285	0.366425	0.512995	5.42309	2.33593	0.0934373	0.280312	0.373749	3.08343	2.16637	0	0.28257	0.28257	2.73151	2.35242	0.078414	0.156828	0	2.58766
ath-miR172a	29.7741	12.0901	3.60898	7.75931	53.2325	32.0988	14.2173	5.3498	8.35449	60.0204	35.2259	9.34373	4.85874	7.38155	56.8099	31.3653	3.48503	5.46303	5.83979	46.1531	39.8343	3.21498	6.03788	9.4881	58.5753
ath-miR172b-3p	29.7741	12.0901	3.60898	7.75931	53.2325	32.0988	14.2173	5.3498	8.35449	60.0204	35.2259	9.34373	4.85874	7.38155	56.8099	31.3653	3.48503	5.46303	5.83979	46.1531	39.8343	3.21498	6.03788	9.4881	58.5753
ath-miR172b-5p	3.06763	0.721796	0.270674	6.04504	10.1051	2.4184	0.659565	0.14657	4.47038	7.69491	2.2425	0.280312	0.560624	7.28811	10.3715	1.31866	0.376761	0.18838	8.28873	10.1725	2.66608	0.627312	0.470484	4.4696	8.23348
ath-miR172c	1.35337	0.180449	3.60898	6.13527	11.2781	1.97869	0.73285	5.3498	6.00937	14.0707	5.97999	0.654061	4.85874	7.10124	18.594	3.48503	0.470951	5.46303	5.27465	14.6937	3.3718	1.80352	6.03788	9.09603	20.3092
ath-miR172d-3p	1.35337	0.180449	3.60898	6.13527	11.2781	1.97869	0.73285	5.3498	6.00937	14.0707	5.97999	0.654061	4.85874	7.10124	18.594	3.48503	0.470951	5.46303	5.27465	14.6937	3.3718	1.80352	6.03788	9.09603	20.3092
ath-miR172d-5p	0.180449	0	0	0	0.180449	0.512995	0	0	0.073285	0.58628	0.747498	0	0.0934373	0.0934373	0.934373	0.565141	0	0	0	0.565141	0.156828	0	0	0.078414	0.235242
ath-miR172e-3p	0.99247	0.0902245	0	0	1.08269	0.659565	0.073285	0.219855	0.073285	1.02599	1.02781	0.186875	0	0.280312	1.495	0.470951	0	0.376761	0.18838	1.03609	0.78414	0.078414	0.078414	0.156828	1.0978
ath-miR172e-5p	3.06763	0.721796	0.270674	6.04504	10.1051	2.4184	0.659565	0.14657	4.47038	7.69491	2.2425	0.280312	0.560624	7.28811	10.3715	1.31866	0.376761	0.18838	8.28873	10.1725	2.66608	0.627312	0.470484	4.4696	8.23348
ath-miR173-3p	0.270674	0	0.812021	1.08269	2.16538	0.366425	0.073285	0.87942	0.58628	1.90541	0.186875	0	0.934373	0.186875	1.30812	0.376761	0.0941901	1.41285	1.03609	2.91989	0.39207	0	1.25462	1.01938	2.66607
ath-miR173-5p	79.9389	5.86459	30.947	17.2329	133.983	27.9216	1.90541	10.3332	3.95739	44.1176	38.5896	1.21469	13.455	7.38155	60.6408	24.3952	2.07218	12.9982	5.93398	45.3996	44.696	5.95947	21.9559	14.8203	87.4317
ath-miR1886.1	0	0	0	0	0	0.219855	0	0	0	0.219855	0.373749	0	0.186875	0	0.560624	0.0941901	0	0.0941901	0	0.18838	0.078414	0	0	0	0.078414
ath-miR1886.2	4.24055	0.270674	5.59392	0.902245	11.0074	4.54367	0.073285	1.68555	0.659565	6.96207	4.29812	0.0934373	1.58843	0.373749	6.35374	3.76761	0.0941901	1.78961	0.659331	6.31074	5.80264	0.235242	3.45022	1.17621	10.6643
ath-miR1886.3	0	0	0	0	0	0	0	0	0	0	0	0	0	0.280312	0.280312	0	0	0	0	0	0	0	0	0	0
ath-miR1888a	6.13527	2.07516	4.69168	3.51876	16.4209	3.95739	0.73285	2.63826	2.9314	10.2599	4.85874	1.12125	2.80312	1.30812	10.0912	4.89789	0.565141	2.35475	1.60123	9.41901	0	0	0	0	0
ath-miR1888b	0.0902245	0	0	0	0.0902245	0	0	0.073285	0	0.073285	0	0	0	0.0934373	0.0934373	0	0	0	0	0	0	0	0	0	0
ath-miR2111a-3p	0.451123	0	0	0.270674	0.721797	3.00468	0	0	0.219855	3.22453	0.747498	0	0.280312	0.0934373	1.12125	0.28257	0.0941901	0.0941901	0.0941901	0.56514	0.940969	0	0	0.078414	1.01938
ath-miR2111a-5p	0.721796	0	0.721796	1.26314	2.70673	5.71623	0.073285	10.9195	6.8155	23.5245	4.39155	0.186875	4.39155	2.89656	11.8665	2.35475	0.0941901	1.97799	0.847711	5.27464	2.35242	0	7.21409	2.58766	12.1542
ath-miR2111b-3p	0.451123	0	0.0902245	0.0902245	0.631572	2.56497	0	0.073285	0.58628	3.22453	1.58843	0.0934373	0	0	1.68187	0.659331	0	0.0941901	0.18838	0.941901	1.6467	0	0.39207	0.313656	2.35243
ath-miR2111b-5p	0.721796	0	0.721796	1.26314	2.70673	5.71623	0.073285	10.9195	6.8155	23.5245	4.39155	0.186875	4.39155	2.89656	11.8665	2.35475	0.0941901	1.97799	0.847711	5.27464	2.35242	0	7.21409	2.58766	12.1542
ath-miR2112-3p	1.08269	0	0.0902245	0	1.17291	1.75884	0.073285	0.43971	0.14657	2.4184	2.33593	0	0.0934373	0.373749	2.80312	1.50704	0.0941901	0.376761	0.28257	2.26056	3.29339	0.156828	0.313656	0.235242	3.99912
ath-miR2112-5p	0	0	0	0	0	0.512995	0.29314	0	0.14657	0.952705	0.654061	0.186875	0.186875	0.186875	1.21469	0.470951	0.0941901	0	0.18838	0.753521	0.313656	0.078414	0.078414	0.156828	0.627312
ath-miR2933a	0	0	0.0902245	0.0902245	0.180449	0.073285	0	0	0.073285	0.14657	0	0.0934373	0	0.0934373	0.186875	0	0.0941901	0	0	0.0941901	0	0	0	0.078414	0.078414
ath-miR2933b	0	0	0.0902245	0.0902245	0.180449	0.073285	0	0	0.073285	0.14657	0	0.0934373	0	0.0934373	0.186875	0	0.0941901	0	0	0.0941901	0	0	0	0.078414	0.078414
ath-miR2934-3p	0	0	0	0	0	0	0	0	0	0	0	0	0.0934373	0	0.0934373	0	0	0	0	0	0.078414	0	0	0	0.078414
ath-miR2934-5p	0	0	0	0	0	0	0	0	0	0	0	0	0	0	0	0	0	0	0	0	0.156828	0	0	0	0.156828
ath-miR2936	0	0	0	0	0	0	0	0	0	0	0	0	0	0	0	0.0941901	0	0	0.0941901	0.18838	0.078414	0	0	0	0.078414
ath-miR2939	0	0	0	0	0	0	0	0	0	0	0	0	0	0	0	0	0	0	0	0	0	0	0	0	0
ath-miR319a	524.385	146.434	126.765	253.711	1051.3	587.159	154.411	126.783	243.16	1111.51	716.664	113.994	164.917	300.775	1296.35	714.338	79.5907	123.672	270.891	1188.49	519.336	48.6951	138.166	189.919	896.116
ath-miR319b	524.385	146.434	126.765	253.711	1051.3	587.159	154.411	126.783	243.16	1111.51	716.664	113.994	164.917	300.775	1296.35	714.338	79.5907	123.672	270.891	1188.49	519.336	48.6951	138.166	189.919	896.116
ath-miR319c	76.6908	35.6387	45.2927	897.012	1054.63	57.0157	30.34	41.3327	864.47	993.158	52.8855	30.0868	57.9311	870.275	1011.18	49.9208	38.3354	47.9428	1058.32	1194.52	49.5577	20.8581	60.4572	481.07	611.943
ath-miR3434-3p	0.180449	0	0	0	0.180449	0.219855	0	0	0	0.219855	0.280312	0	0.0934373	0	0.373749	0.18838	0	0	0	0.18838	0	0	0	0	0
ath-miR3434-5p	1.62404	0	0	0.0902245	1.71426	4.91009	0	0.14657	0.43971	5.49637	4.20468	0	0.280312	0.560624	5.04562	3.29665	0.0941901	0.18838	0.659331	4.23855	2.74449	0	0.078414	0.78414	3.60704
ath-miR3440b-3p	0.902245	0	0	0.180449	1.08269	0.366425	0	0	0.073285	0.43971	0.560624	0	0	0.0934373	0.654061	0.659331	0	0	0.18838	0.847711	0.940969	0	0	0.156828	1.0978
ath-miR3440b-5p	0.541347	0	0	0	0.541347	0.219855	0	0	0.073285	0.29314	0	0	0	0	0	0.0941901	0	0	0	0.0941901	0	0	0	0	0
ath-miR390a-3p	21.6539	0.541347	12.1803	2.52629	36.9018	83.0319	0.512995	32.905	6.66893	123.119	99.5107	0.934373	38.7765	7.56842	146.79	74.4102	0.753521	24.0185	6.59331	105.776	88.1374	2.35242	46.029	9.40969	145.929
ath-miR390a-5p	86.4351	2.16539	8.30066	35.9996	132.901	188.489	3.07797	11.3592	59.5074	262.434	192.761	4.29812	18.5006	69.1436	284.703	127.628	2.35475	12.1505	49.6382	191.771	162.944	6.82202	18.4273	67.5929	255.786
ath-miR390b-3p	3.06763	0.180449	4.60145	4.51123	12.3608	2.12526	0.219855	8.42777	4.91009	15.683	2.05562	0.467187	9.62404	6.54061	18.6875	2.54313	0.28257	6.59331	6.31074	15.7297	3.76387	0	16.3885	9.4881	29.6405
ath-miR390b-5p	86.4351	2.16539	8.30066	35.9996	132.901	188.489	3.07797	11.3592	59.5074	262.434	192.761	4.29812	18.5006	69.1436	284.703	127.628	2.35475	12.1505	49.6382	191.771	162.944	6.82202	18.4273	67.5929	255.786
ath-miR391-3p	18.496	0.902245	2.07516	4.15033	25.6237	36.4959	2.56497	3.66425	7.98806	50.7132	15.5106	1.02781	1.77531	3.92437	22.2381	11.4912	0.847711	1.60123	3.39084	17.331	17.0943	1.6467	2.35242	4.70484	25.7983
ath-miR391-5p	17.684	0.180449	4.7819	5.23302	27.8794	24.7703	0.29314	6.22922	7.18193	38.4746	12.7075	0.467187	3.64406	3.27031	20.0891	18.2729	0.18838	4.33275	3.76761	26.5616	19.2899	0.78414	5.17533	6.66519	31.9146
ath-miR3932a	0	0	0	0	0	0	0	0	0	0	0	0	0	0	0	0	0	0	0	0	0	0	0	0	0
ath-miR3932b-3p	0	0	0	0	0	0	0	0	0	0	0	0	0	0	0	0	0	0	0	0	0	0	0	0	0
ath-miR3932b-5p	168.179	0.451123	3.42853	29.323	201.382	6.37579	0.073285	0.43971	0.806135	7.69492	5.13905	0.0934373	0.560624	1.21469	7.0078	4.99208	0	0.18838	1.13028	6.31074	48.2246	0.548898	27.837	19.5251	96.1356
ath-miR3933	0	0	0	0	0	0.073285	0	0	0	0.073285	0.186875	0	0	0	0.186875	0.0941901	0	0	0.18838	0.28257	0.39207	0	0.156828	0	0.548898
ath-miR393a-3p	11.5487	0.360898	0.902245	2.16539	14.9772	21.2526	1.09927	2.34512	2.4184	27.1154	23.079	1.12125	2.33593	3.73749	30.2737	16.9542	0.753521	2.07218	2.44894	22.2288	20.6229	0.39207	3.05815	4.54801	28.6211
ath-miR393a-5p	1.89472	0.451123	2.07516	3.42853	7.84953	2.34512	0.073285	1.61227	1.75884	5.78951	3.17687	0.280312	1.86875	1.77531	7.10124	3.10827	0.28257	1.50704	1.31866	6.21654	3.60705	0.627312	2.11718	6.35154	12.7031
ath-miR393b-3p	358.552	7.66908	22.3757	62.3451	450.942	1212.72	23.3779	58.2616	179.255	1473.61	2130	32.9834	105.024	351.605	2619.61	1151.76	20.7218	52.0871	191.771	1416.34	852.988	18.5841	81.5506	148.359	1101.48
ath-miR393b-5p	1.89472	0.451123	2.07516	3.42853	7.84953	2.34512	0.073285	1.61227	1.75884	5.78951	3.17687	0.280312	1.86875	1.77531	7.10124	3.10827	0.28257	1.50704	1.31866	6.21654	3.60705	0.627312	2.11718	6.35154	12.7031
ath-miR394a	78.766	4.96235	2.70674	31.8493	118.284	36.9356	1.61227	0.659565	11.7256	50.933	49.4283	2.80312	2.14906	16.8187	71.1992	38.7121	3.01408	1.78961	14.9762	58.492	88.1374	5.33216	5.48898	45.3233	144.282
ath-miR394b-3p	0	0	0	0	0	0	0	0	0.073285	0.073285	0	0	0	0	0	0	0	0	0.0941901	0.0941901	0	0	0	0.078414	0.078414
ath-miR394b-5p	78.766	4.96235	2.70674	31.8493	118.284	36.9356	1.61227	0.659565	11.7256	50.933	49.4283	2.80312	2.14906	16.8187	71.1992	38.7121	3.01408	1.78961	14.9762	58.492	88.1374	5.33216	5.48898	45.3233	144.282
ath-miR395a	63.7887	1.44359	3.69921	13.6239	82.5554	392.368	11.4325	18.9808	73.5048	496.286	302.643	3.55062	9.34373	49.148	364.685	345.772	4.89789	9.70158	67.0634	427.435	359.607	8.54713	17.5647	74.4933	460.212
ath-miR395b	114.856	4.15033	2.43606	27.5185	148.961	817.934	27.1887	15.0967	150.381	1010.6	308.156	9.06342	8.78311	66.1536	392.156	305.27	6.21655	6.12236	82.8873	400.496	500.046	19.9956	18.3489	127.736	666.126
ath-miR395c	114.856	4.15033	2.43606	27.5185	148.961	817.934	27.1887	15.0967	150.381	1010.6	308.156	9.06342	8.78311	66.1536	392.156	305.27	6.21655	6.12236	82.8873	400.496	500.046	19.9956	18.3489	127.736	666.126
ath-miR395d	63.7887	1.44359	3.69921	13.6239	82.5554	392.368	11.4325	18.9808	73.5048	496.286	302.643	3.55062	9.34373	49.148	364.685	345.772	4.89789	9.70158	67.0634	427.435	359.607	8.54713	17.5647	74.4933	460.212
ath-miR395e	63.7887	1.44359	3.69921	13.6239	82.5554	392.368	11.4325	18.9808	73.5048	496.286	302.643	3.55062	9.34373	49.148	364.685	345.772	4.89789	9.70158	67.0634	427.435	359.607	8.54713	17.5647	74.4933	460.212
ath-miR395f	114.856	4.15033	2.43606	27.5185	148.961	817.934	27.1887	15.0967	150.381	1010.6	308.156	9.06342	8.78311	66.1536	392.156	305.27	6.21655	6.12236	82.8873	400.496	500.046	19.9956	18.3489	127.736	666.126
ath-miR396a-3p	117.923	1.71427	55.5783	16.2404	191.456	92.0459	1.68555	29.2407	8.57434	131.546	62.9767	2.14906	20.7431	9.43717	95.306	35.0387	0.376761	12.3389	5.7456	53.5	33.2476	1.41145	13.4088	6.90044	54.9683
ath-miR396a-5p	338.252	20.7516	533.498	353.68	1246.18	195.598	6.37579	268.003	219.049	689.026	267.604	13.2681	464.29	351.978	1097.14	177.643	8.66549	292.931	260.342	739.581	350.276	25.3277	715.136	505.927	1596.67
ath-miR396b-3p	53.864	1.26314	20.2103	4.60145	79.9389	86.8427	2.4184	31.0728	6.66893	127.003	92.0357	2.33593	28.5918	8.31592	131.279	64.426	1.50704	17.9903	4.89789	88.8212	58.1048	2.03877	18.8978	4.86167	83.903
ath-miR396b-5p	1458.21	28.4207	533.498	399.244	2419.37	1076.48	12.3119	268.003	241.84	1598.63	1526.49	26.3493	464.29	370.479	2387.61	1147.24	18.0845	292.931	270.608	1728.86	2180.07	50.185	715.136	526.394	3471.78
ath-miR397a	0.902245	0.902245	0.99247	6.85706	9.65402	3.95739	0.512995	2.27183	5.12995	11.8722	8.40936	1.02781	7.47498	6.07343	22.9856	11.3028	0.753521	11.0202	7.72359	30.8001	2.97973	0.627312	14.0361	15.6044	33.2475
ath-miR397b	7.84953	3.15786	3.60898	4.60145	19.2178	11.066	1.75884	1.97869	2.56497	17.3685	1.96218	0.747498	0.560624	0.934373	4.20467	0	0	0.0941901	0.0941901	0.18838	12.2326	3.60705	4.15594	4.70484	24.7004
ath-miR398a-3p	91.0365	0.631572	45.7438	709.796	847.208	48.8078	0.43971	34.0042	577.705	660.957	65.2192	0.0934373	37.2815	697.603	800.197	79.1197	0.0941901	34.9445	747.493	861.651	90.7251	0.470484	69.318	700.316	860.83
ath-miR398a-5p	2.61651	0	0.451123	0.180449	3.24808	4.83681	0.073285	0.512995	0.366425	5.78951	4.67187	0	0.467187	0.560624	5.69968	2.63732	0.0941901	0.28257	0.18838	3.20246	2.43084	0	0.313656	0.156828	2.90132
ath-miR398b-3p	5886.88	6.94729	45.7438	709.706	6649.28	5553.68	3.29782	34.0042	577.339	6168.32	5641.18	3.45718	37.2815	698.257	6380.18	5833.67	4.05018	34.9445	747.87	6620.53	5315.37	4.31277	69.318	698.983	6087.98
ath-miR398b-5p	39.3379	2.16539	9.2029	18.9472	69.6534	36.4959	2.12526	6.96207	17.9548	63.538	32.4227	1.40156	7.94217	16.1647	57.9311	32.3072	2.73151	8.75968	18.6496	62.448	29.4053	3.68546	10.6643	14.8987	58.6538
ath-miR398c-3p	5886.88	6.94729	45.7438	709.706	6649.28	5553.68	3.29782	34.0042	577.339	6168.32	5641.18	3.45718	37.2815	698.257	6380.18	5833.67	4.05018	34.9445	747.87	6620.53	5315.37	4.31277	69.318	698.983	6087.98
ath-miR398c-5p	39.3379	2.16539	9.2029	18.9472	69.6534	36.4959	2.12526	6.96207	17.9548	63.538	32.4227	1.40156	7.94217	16.1647	57.9311	32.3072	2.73151	8.75968	18.6496	62.448	29.4053	3.68546	10.6643	14.8987	58.6538
ath-miR399a	2.88718	0	0.451123	1.26314	4.60144	12.5317	0.14657	0.952705	1.53898	15.17	7.0078	0.373749	0.560624	1.495	9.43717	3.95599	0.0941901	0.0941901	0.659331	4.8037	5.25374	0.548898	0.39207	0.862555	7.05726
ath-miR399b	211.216	0.180449	1.98494	40.0597	253.441	894.077	0.366425	5.12995	114.691	1014.26	488.21	0.747498	6.07343	74.8433	569.874	354.343	0.18838	3.01408	60.2817	417.827	411.203	0.548898	5.88105	74.9638	492.597
ath-miR399c-3p	211.216	0.180449	1.98494	40.0597	253.441	894.077	0.366425	5.12995	114.691	1014.26	488.21	0.747498	6.07343	74.8433	569.874	354.343	0.18838	3.01408	60.2817	417.827	411.203	0.548898	5.88105	74.9638	492.597
ath-miR399c-5p	1.17292	0.0902245	0.451123	0.270674	1.98494	1.97869	0.14657	2.27183	0.512995	4.91008	1.30812	0	0.747498	0.186875	2.24249	0.470951	0.0941901	0.659331	0.18838	1.41285	1.88194	0.235242	1.56828	0.470484	4.15595
ath-miR399d	0.631572	0	0.451123	0.541347	1.62404	2.49169	0	1.09927	0.806135	4.3971	2.05562	0	0.560624	0.934373	3.55062	0.470951	0	0	0	0.470951	1.88194	0	0.627312	1.0978	3.60705
ath-miR399e	0	0	0.0902245	0.451123	0.541347	0.073285	0	0.14657	0.366425	0.58628	0	0	0.0934373	0.654061	0.747498	0	0	0.0941901	0	0.0941901	0	0	0.470484	0.470484	0.940968
ath-miR399f	0.99247	0.0902245	0.451123	0.812021	2.34584	4.83681	0.366425	1.17256	1.17256	7.54835	2.98999	0.186875	0.467187	1.21469	4.85874	1.78961	0	0.0941901	0.0941901	1.97799	4.15594	0.705726	0.627312	0.862555	6.35153
ath-miR400	3.60898	0.270674	0.99247	1.62404	6.49616	1.97869	0.073285	0.366425	0.659565	3.07796	2.05562	0.0934373	0.747498	0.467187	3.36374	2.54313	0.18838	1.13028	0.565141	4.42693	4.31277	0.39207	2.19559	1.72511	8.62554
ath-miR402	0.0902245	0.0902245	0.180449	2.88718	3.24808	0	0	0.14657	2.34512	2.49169	0.0934373	0.186875	0.373749	1.86875	2.52281	0.18838	0	0.0941901	1.03609	1.31866	0.156828	0	0.313656	1.17621	1.64669
ath-miR403-3p	544.144	65.503	223.125	646.91	1479.68	389.876	40.1602	210.035	447.258	1087.33	499.142	38.8699	234.808	393.558	1166.38	485.268	19.309	147.219	189.605	841.401	712	21.0934	404.773	333.573	1471.44
ath-miR403-5p	52.5107	0.812021	6.67661	6.31572	66.3151	85.5236	0.659565	9.7469	11.066	106.996	90.167	1.12125	15.4172	10.1847	116.89	70.5484	0.565141	9.5132	8.5713	89.198	89.3136	1.48987	13.8009	8.9392	113.544
ath-miR404	0	0	0	0	0	0	0	0	0	0	0	0	0	0	0	0	0	0.0941901	0	0.0941901	0	0	0	0	0
ath-miR406	0	0	0	0.0902245	0.0902245	0	0	0	0.14657	0.14657	0	0	0	0.186875	0.186875	0	0	0	0.0941901	0.0941901	0	0	0	0.078414	0.078414
ath-miR408-3p	1046.6	6.58639	24.5411	257.591	1335.32	1084.32	4.47038	19.0541	255.838	1363.68	1464.54	8.78311	46.9055	355.342	1875.57	1445.16	8.5713	32.8724	392.773	1879.38	1412.86	11.1348	69.0044	372.624	1865.62
ath-miR408-5p	150.765	3.96988	12.8119	19.8494	187.396	347.078	6.59565	24.9169	40.5266	419.117	275.453	5.41936	22.8921	33.3571	337.122	224.267	4.23856	19.7799	31.1769	279.462	258.139	7.99823	30.4247	37.1683	333.73
ath-miR419	0	0	0	0	0	0	0	0	0	0	0	0	0	0	0	0	0	0	0	0	0	0	0	0	0
ath-miR4221	0.0902245	0	0.180449	0	0.270674	0.14657	0	0.87942	0	1.02599	0.0934373	0	0.280312	0.0934373	0.467187	0.0941901	0	0.565141	0	0.659331	0	0	0.39207	0.078414	0.470484
ath-miR4227	0	0	0	0	0	0	0	0	0	0	0	0	0	0	0	0	0	0	0	0	0	0	0	0	0
ath-miR4228-3p	0.180449	0	0	0.180449	0.360898	0	0	0	0.14657	0.14657	0	0	0	0	0	0.0941901	0	0.0941901	0.565141	0.753521	0.078414	0	0.078414	0.470484	0.627312
ath-miR4228-5p	0	0	0	0.0902245	0.0902245	0	0	0.073285	0	0.073285	0.0934373	0	0	1.21469	1.30813	0	0	0	0.659331	0.659331	0	0	0	0.627312	0.627312
ath-miR4239	0	0	0	0	0	0	0	0	0	0	0.0934373	0	0	0	0.0934373	0	0	0	0	0	0	0	0	0	0
ath-miR4243	0	0	0	0	0	0	0	0	0	0	0	0	0	0	0	0	0	0	0	0	0	0	0	0	0
ath-miR4245	0.0902245	0	0.180449	0.812021	1.08269	0	0	0	1.39241	1.39241	0	0	0	1.40156	1.40156	0.470951	0.0941901	0	3.10827	3.67341	0.078414	0.156828	0.078414	1.25462	1.56828
ath-miR447a-3p	15.7893	1.08269	8.39088	7.66908	32.932	10.553	0.43971	3.81082	3.51768	18.3212	16.1647	1.30812	6.2603	5.60624	29.3394	11.397	0.18838	5.46303	3.76761	20.816	16.467	0.862555	16.7806	5.72423	39.8344
ath-miR447a.2-3p	119.006	12.1803	10.8269	16.06	158.073	68.2283	6.52236	4.10396	7.84149	86.6961	114.834	5.23249	9.90435	13.0812	143.052	113.687	4.23856	11.868	16.2007	145.994	98.9585	3.60705	9.88017	14.5066	126.952
ath-miR447b	15.7893	1.08269	8.39088	7.66908	32.932	10.553	0.43971	3.81082	3.51768	18.3212	16.1647	1.30812	6.2603	5.60624	29.3394	11.397	0.18838	5.46303	3.76761	20.816	16.467	0.862555	16.7806	5.72423	39.8344
ath-miR447c-3p	0	0	0	0	0	0	0	0	0	0	0	0	0	0	0	0	0	0	0	0	0	0	0	0	0
ath-miR447c-5p	0.0902245	0	0	0	0.0902245	0	0	0	0	0	0.0934373	0	0	0	0.0934373	0	0	0	0	0	0.078414	0	0.078414	0	0.156828
ath-miR472-3p	8.21043	0.270674	0.541347	1.71427	10.7367	4.61695	0	0.219855	1.97869	6.8155	4.0178	0.186875	0.747498	1.40156	6.35373	5.36884	0	0.376761	1.31866	7.06426	6.74361	0.156828	1.41145	3.13656	11.4484
ath-miR472-5p	8.93223	0.180449	0.902245	0.902245	10.9172	17.4418	0.219855	0.512995	1.53898	19.7136	14.109	0.280312	0.747498	1.495	16.6318	9.04225	0.0941901	1.41285	0.941901	11.4912	8.46872	0.235242	1.25462	0.705726	10.6643
ath-miR5012	4.51123	0.180449	0.812021	2.43606	7.93976	3.81082	0.073285	0.512995	1.39241	5.78951	5.13905	0.0934373	0.747498	2.52281	8.5028	3.8618	0.0941901	0.941901	2.54313	7.44102	8.15506	0.470484	4.4696	3.84229	16.9374
ath-miR5013	0	0	0	0	0	0	0	0	0	0	0	0	0	0	0	0	0	0	0	0	0	0	0	0	0
ath-miR5014a-3p	0	0	0	0	0	0	0	0	0	0	0	0	0	0	0	0	0	0	0	0	0	0	0	0	0
ath-miR5014a-5p	0	0	0	0	0	0	0	0	0	0	0	0	0	0.0934373	0.0934373	0	0	0	0	0	0	0	0	0	0
ath-miR5014b	1.26314	0	0.812021	0.180449	2.25561	0.73285	0.073285	0.14657	0.073285	1.02599	0.373749	0	0.186875	0	0.560624	0	0	0	0	0	1.80352	0	0.705726	0.078414	2.58766
ath-miR5019	0	0	0	0	0	0.14657	0	0	0	0.14657	0	0	0	0	0	0.0941901	0	0	0	0.0941901	0	0	0	0	0
ath-miR5020a	0	0	0	0.0902245	0.0902245	0	0	0	0.073285	0.073285	0	0	0	0	0	0	0	0	0	0	0	0	0.078414	0.078414	0.156828
ath-miR5020b	0.721796	0.0902245	0.812021	6.04504	7.66908	0.73285	0	0.14657	1.17256	2.05198	0.467187	0	0.560624	0.747498	1.77531	0	0	0	0	0	1.33304	0.39207	1.72511	3.84229	7.29251
ath-miR5020c	0	0	0	0.0902245	0.0902245	0	0	0	0	0	0	0.0934373	0	0.280312	0.373749	0	0.0941901	0	0.376761	0.470951	0	0	0	0	0
ath-miR5023	0.0902245	0	0	0	0.0902245	0.14657	0	0	0.073285	0.219855	0	0	0	0	0	0.0941901	0	0	0.0941901	0.18838	0.078414	0	0	0	0.078414
ath-miR5024-3p	0.902245	0	0	0	0.902245	0.366425	0	0	0.219855	0.58628	0.280312	0	0	0.280312	0.560624	0.28257	0	0	0	0.28257	0.548898	0	0	0	0.548898
ath-miR5024-5p	0.180449	0	0	0	0.180449	0.073285	0	0	0	0.073285	0	0	0	0	0	0	0	0	0	0	0	0	0	0	0
ath-miR5026	554.7	2.88718	6.04504	144.179	707.811	1131.37	3.15125	10.4065	221.394	1366.32	2239.32	6.54061	29.8065	586.226	2861.89	2110.71	9.13644	23.3592	567.59	2710.8	602.612	4.15594	7.52775	163.885	778.181
ath-miR5027	0.451123	0	0.180449	0.0902245	0.721797	0.29314	0	0.219855	0.073285	0.58628	0	0	0	0	0	0	0	0	0	0	0.156828	0.078414	0.235242	0.235242	0.705726
ath-miR5028	0.902245	0	0.0902245	0.0902245	1.08269	1.24584	0	0.219855	0.29314	1.75883	1.58843	0.0934373	0.467187	0.280312	2.42937	1.13028	0	0.0941901	0.0941901	1.31866	0.470484	0	0.078414	0.078414	0.627312
ath-miR5029	0	0	0	0.0902245	0.0902245	0	0	0	0	0	0	0	0	0.0934373	0.0934373	0	0	0	0	0	0	0	0	0	0
ath-miR5595a	9.11268	0	0	1.53382	10.6465	12.605	0	0	2.63826	15.2433	11.2125	0	0.0934373	2.33593	13.6419	10.6435	0	0	1.8838	12.5273	7.91982	0	0.078414	1.41145	9.40968
ath-miR5629	0.0902245	0	0.451123	0	0.541347	0	0	0.366425	0.219855	0.58628	0	0	0.186875	0.186875	0.37375	0	0	0.376761	0.28257	0.659331	0.078414	0	0.313656	0.078414	0.470484
ath-miR5631	0	0	0	0	0	0	0	0	0	0	0	0	0	0	0	0	0	0	0	0	0	0	0	0	0
ath-miR5632-3p	0	0	0	0.0902245	0.0902245	0	0	0	0	0	0	0	0	0.0934373	0.0934373	0	0	0	0.18838	0.18838	0.078414	0	0	0.078414	0.156828
ath-miR5632-5p	0.0902245	0	0	0.180449	0.270674	0.14657	0	0	0	0.14657	0.0934373	0.0934373	0	0.0934373	0.280312	0.28257	0	0	0	0.28257	0.078414	0	0	0	0.078414
ath-miR5633	0	0	0	0	0	0	0	0	0.29314	0.29314	0.280312	0	0.0934373	0.0934373	0.467187	0.470951	0.0941901	0	0.0941901	0.659331	0.313656	0	0	0.078414	0.39207
ath-miR5634	0.451123	0	0.270674	0.180449	0.902246	0.219855	0	0.14657	0	0.366425	0.560624	0	0	0.0934373	0.654061	0.28257	0	0	0	0.28257	0.627312	0	0.078414	0.078414	0.78414
ath-miR5635a	0.180449	0	0	1.89472	2.07517	0.14657	0.073285	0.073285	1.68555	1.97869	0.373749	0	0	4.20468	4.57843	0.28257	0	0	0.847711	1.13028	0.078414	0.078414	0	4.4696	4.62643
ath-miR5635b	0.180449	0	0	1.89472	2.07517	0.14657	0.073285	0.073285	1.68555	1.97869	0.373749	0	0	4.20468	4.57843	0.28257	0	0	0.847711	1.13028	0.078414	0.078414	0	4.4696	4.62643
ath-miR5635c	0.180449	0	0	1.89472	2.07517	0.14657	0.073285	0.073285	1.68555	1.97869	0.373749	0	0	4.20468	4.57843	0.28257	0	0	0.847711	1.13028	0.078414	0.078414	0	4.4696	4.62643
ath-miR5635d	0.180449	0	0	1.89472	2.07517	0.14657	0.073285	0.073285	1.68555	1.97869	0.373749	0	0	4.20468	4.57843	0.28257	0	0	0.847711	1.13028	0.078414	0.078414	0	4.4696	4.62643
ath-miR5636	0	0	0	0	0	0	0	0	0	0	0	0	0	0	0	0	0	0	0.0941901	0.0941901	0	0	0	0.156828	0.156828
ath-miR5637	0.541347	0	0.180449	0.0902245	0.812021	0.806135	0	0.14657	0.14657	1.09928	0.840936	0	0.467187	0.186875	1.495	1.03609	0.0941901	0	0.18838	1.31866	0.862555	0	0.235242	0.078414	1.17621
ath-miR5638a	0	0	0	0	0	0	0	0	0	0	0	0	0	0	0	0.0941901	0	0	0	0.0941901	0	0	0	0	0
ath-miR5638b	0.270674	0	0	0.0902245	0.360899	0.219855	0	0	0	0.219855	0.373749	0	0	0	0.373749	0	0	0	0	0	0.548898	0	0	0.078414	0.627312
ath-miR5639-3p	0.0902245	0	0	0	0.0902245	0	0	0	0	0	0.280312	0	0	0	0.280312	0	0	0	0	0	0	0	0	0	0
ath-miR5639-5p	0.180449	0	0	0	0.180449	0.073285	0	0	0	0.073285	0.186875	0	0	0	0.186875	0.18838	0	0	0	0.18838	0.078414	0	0	0	0.078414
ath-miR5640	0.631572	0	0.180449	0.180449	0.99247	1.24584	0	1.4657	0.659565	3.37111	1.30812	0	2.2425	0.280312	3.83093	2.44894	0	1.69542	0.376761	4.52112	1.01938	0.078414	1.48987	0.235242	2.82291
ath-miR5641	0.0902245	0	0.0902245	0	0.180449	0	0	0	0	0	0	0	0	0	0	0.0941901	0	0	0.0941901	0.18838	0.156828	0	0	0	0.156828
ath-miR5642a	3.87965	1.98494	9.2029	46.0145	61.082	1.90541	1.31913	7.25521	36.5692	47.0489	2.89656	2.61624	9.34373	45.3171	60.1736	3.8618	1.97799	10.7377	51.8988	68.4763	3.13656	1.33304	6.58678	30.3462	41.4026
ath-miR5642b	3.87965	1.98494	9.2029	46.0145	61.082	1.90541	1.31913	7.25521	36.5692	47.0489	2.89656	2.61624	9.34373	45.3171	60.1736	3.8618	1.97799	10.7377	51.8988	68.4763	3.13656	1.33304	6.58678	30.3462	41.4026
ath-miR5643a	4.24055	0.180449	0.631572	11.0976	16.1502	4.17724	0.073285	1.17256	7.25521	12.6783	4.29812	0.186875	2.33593	12.4272	19.2481	4.8037	0	1.97799	8.19454	14.9762	7.8414	0.078414	2.27401	16.7022	26.896
ath-miR5643b	4.24055	0.180449	0.631572	11.0976	16.1502	4.17724	0.073285	1.17256	7.25521	12.6783	4.29812	0.186875	2.33593	12.4272	19.2481	4.8037	0	1.97799	8.19454	14.9762	7.8414	0.078414	2.27401	16.7022	26.896
ath-miR5644	0	0	0	0	0	0	0	0	0	0	0	0	0	0	0	0	0	0	0	0	0	0	0.078414	0.078414	0.156828
ath-miR5645a	0	3.87965	0	1.80449	5.68414	0	2.56497	0.073285	0.952705	3.59096	0	2.98999	0	1.12125	4.11124	0	0.753521	0	0.470951	1.22447	0	3.9207	0.078414	2.27401	6.27312
ath-miR5645b	0	3.87965	0	1.80449	5.68414	0	2.56497	0.073285	0.952705	3.59096	0	2.98999	0	1.12125	4.11124	0	0.753521	0	0.470951	1.22447	0	3.9207	0.078414	2.27401	6.27312
ath-miR5645c	0	0.0902245	0.0902245	2.43606	2.61651	0	0.073285	0	2.27183	2.34511	0.0934373	0	0	2.70968	2.80312	0	0	0.0941901	0.659331	0.753521	0.078414	0	0.078414	2.43084	2.58767
ath-miR5645d	0	3.87965	0	1.80449	5.68414	0	2.56497	0.073285	0.952705	3.59096	0	2.98999	0	1.12125	4.11124	0	0.753521	0	0.470951	1.22447	0	3.9207	0.078414	2.27401	6.27312
ath-miR5645e	0	3.87965	0	1.80449	5.68414	0	2.56497	0.073285	0.952705	3.59096	0	2.98999	0	1.12125	4.11124	0	0.753521	0	0.470951	1.22447	0	3.9207	0.078414	2.27401	6.27312
ath-miR5645f	0	3.87965	0	1.80449	5.68414	0	2.56497	0.073285	0.952705	3.59096	0	2.98999	0	1.12125	4.11124	0	0.753521	0	0.470951	1.22447	0	3.9207	0.078414	2.27401	6.27312
ath-miR5646	0	0.451123	0	0.0902245	0.541347	0	0.43971	0	0.073285	0.512995	0	0.186875	0	0.0934373	0.280312	0	0.659331	0	0.0941901	0.753521	0	0.156828	0.078414	0.078414	0.313656
ath-miR5647	0	0	0.0902245	0.0902245	0.180449	0.073285	0	0.14657	0.073285	0.29314	0	0	0.0934373	0.186875	0.280312	0	0	0	0	0	0.156828	0	0.235242	0.39207	0.78414
ath-miR5648-3p	0	0	0	0	0	0	0	0	0	0	0.0934373	0	0	0	0.0934373	0	0	0	0	0	0	0	0.078414	0	0.078414
ath-miR5648-5p	0.812021	0	0.180449	0.0902245	1.08269	0	0	0	0	0	0.0934373	0	0	0.186875	0.280312	0.0941901	0	0	0	0.0941901	0.470484	0	0	0	0.470484
ath-miR5649a	0	0	0	0	0	0.14657	0	0	0.073285	0.219855	0	0	0	0.0934373	0.0934373	0	0	0	0	0	0	0	0	0.078414	0.078414
ath-miR5649b	0	0	0	0	0	0.14657	0	0	0.073285	0.219855	0	0	0	0.0934373	0.0934373	0	0	0	0	0	0	0	0	0.078414	0.078414
ath-miR5650	8.12021	0.0902245	1.80449	0.541347	10.5563	10.9927	0.14657	1.09927	0.87942	13.118	8.59623	0.280312	1.40156	1.30812	11.5862	11.5854	0.0941901	1.60123	0.753521	14.0343	5.0185	0.078414	0.235242	0.235242	5.5674
ath-miR5651	7.39841	0.0902245	0.451123	0.270674	8.21043	9.08734	0.073285	0.43971	0.366425	9.96676	1.40156	0.0934373	0.186875	0	1.68187	7.06426	0.0941901	0.753521	0.18838	8.10035	0	0	0	0	0
ath-miR5652	0.180449	0	0	0.180449	0.360898	0.073285	0	0	0.073285	0.14657	0.373749	0	0	0.0934373	0.467186	0.0941901	0	0	0	0.0941901	0.705726	0	0	0.235242	0.940968
ath-miR5653	0.360898	0.0902245	0.99247	0.180449	1.62404	0.87942	0	1.02599	0.14657	2.05198	0.560624	0	1.68187	1.495	3.73749	0.659331	0	1.31866	0.847711	2.8257	1.01938	0	1.17621	0.313656	2.50925
ath-miR5654-3p	8.57133	0	1.98494	0.902245	11.4585	5.12995	0	1.09927	0.58628	6.8155	6.54061	0	1.12125	0.560624	8.22248	7.06426	0	1.31866	0.847711	9.23063	8.78237	0.078414	2.97973	0.705726	12.5462
ath-miR5654-5p	0.631572	0	0.0902245	0	0.721797	0.87942	0	0.14657	0.073285	1.09928	1.495	0	0.373749	0.280312	2.14906	1.60123	0	0.18838	0	1.78961	0.470484	0	0.39207	0	0.862554
ath-miR5655	0.0902245	0	0	0	0.0902245	0.073285	0	0	0	0.073285	0	0	0	0	0	0.0941901	0	0	0	0.0941901	0	0	0	0	0
ath-miR5656	0.0902245	0	0	0	0.0902245	0	0	0	0	0	0	0	0	0.186875	0.186875	0	0	0.0941901	0	0.0941901	0	0	0.156828	0	0.156828
ath-miR5657	0	0	0.0902245	0.631572	0.721797	0	0	0.073285	1.39241	1.46569	0.0934373	0	0.280312	1.58843	1.96218	0	0	0	1.13028	1.13028	0	0	0.078414	0.548898	0.627312
ath-miR5658	0	0	0	0	0	0	0	0.073285	0	0.073285	0	0	0.0934373	0	0.0934373	0	0	0	0	0	0	0	0	0	0
ath-miR5659	1.44359	0	0.180449	0.541347	2.16539	1.09927	0	0.219855	0.73285	2.05198	1.40156	0	0.467187	0.654061	2.52281	1.31866	0	0.18838	0.659331	2.16637	1.25462	0	0.235242	0.548898	2.03876
ath-miR5660	0	0	0	0	0	0	0	0	0	0	0	0	0	0	0	0	0	0	0	0	0	0	0	0	0
ath-miR5661	0.180449	0	0	0	0.180449	0.219855	0	0	0.073285	0.29314	0.0934373	0	0	0	0.0934373	0	0	0	0	0	0	0	0	0	0
ath-miR5662	0	0	0	0.0902245	0.0902245	0	0	0	0.073285	0.073285	0	0	0	0.186875	0.186875	0	0	0	0	0	0	0	0.156828	1.17621	1.33304
ath-miR5663-3p	0.270674	0	0.0902245	0.0902245	0.451123	0.366425	0.14657	0	0.073285	0.58628	0.373749	0	0	0.467187	0.840936	0.18838	0	0.0941901	0.0941901	0.37676	0.313656	0	0.078414	0.235242	0.627312
ath-miR5663-5p	5.5037	0.0902245	2.25561	0.360898	8.21043	7.40178	0.14657	2.34512	0.43971	10.3332	5.88655	0	3.08343	0.560624	9.5306	4.89789	0.0941901	2.35475	0.470951	7.81778	7.13568	0.156828	3.68546	0.39207	11.37
ath-miR5664	0	0	0	0.0902245	0.0902245	0	0	0	0	0	0.0934373	0	0	0.0934373	0.186875	0	0	0	0	0	0	0	0	0	0
ath-miR5665	0	0	0	0	0	0	0	0	0	0	0	0	0	0	0	0	0	0	0	0	0	0	0	0.078414	0.078414
ath-miR5666	0	0	0	0	0	0	0	0	0	0	0	0	0	0.0934373	0.0934373	0	0	0	0	0	0	0	0	0	0
ath-miR5995b	9.11268	0	0	1.53382	10.6465	12.605	0	0	2.63826	15.2433	11.2125	0	0.0934373	2.33593	13.6419	10.6435	0	0	1.8838	12.5273	7.91982	0	0.078414	1.41145	9.40968
ath-miR5996	12.6314	0.360898	1.08269	1.17292	15.2479	1.09927	0	0.14657	0.219855	1.46569	1.12125	0	0.373749	0.186875	1.68187	0.565141	0	0	0	0.565141	3.21498	0.156828	0.78414	0.235242	4.39119
ath-miR5997	0	0	0.270674	0	0.270674	0.073285	0	0.073285	0	0.14657	0.0934373	0	0.280312	0.0934373	0.467187	0.0941901	0	0.0941901	0.0941901	0.28257	0.156828	0	0.078414	0	0.235242
ath-miR5998a	0.0902245	0	0	0.0902245	0.180449	0.073285	0	0	0.14657	0.219855	0.0934373	0	0	0.0934373	0.186875	0.0941901	0	0	0	0.0941901	0	0	0	0.156828	0.156828
ath-miR5998b	0.0902245	0	0	0.0902245	0.180449	0.073285	0	0	0.14657	0.219855	0.0934373	0	0	0.0934373	0.186875	0.0941901	0	0	0	0.0941901	0	0	0	0.156828	0.156828
ath-miR5999	0.180449	0	0	0	0.180449	0	0	0	0.219855	0.219855	0.0934373	0	0	0.186875	0.280312	0.0941901	0	0	0	0.0941901	0.078414	0.078414	0	0.156828	0.313656
ath-miR771	0.0902245	0	0	0	0.0902245	0.073285	0	0.073285	0	0.14657	0.0934373	0	0.373749	0	0.467186	0	0	0.18838	0	0.18838	0	0	0	0	0
ath-miR773a	0.451123	11.639	0.812021	47.1874	60.0895	0.073285	1.83212	0.14657	9.01405	11.066	0.186875	2.52281	0.654061	13.2681	16.6318	0.18838	1.97799	0.28257	11.4912	13.9401	0.548898	5.41057	3.45022	21.5639	30.9736
ath-miR773b-3p	0	0.0902245	0	0.270674	0.360899	0	0	0	0.14657	0.14657	0	0	0	0.0934373	0.0934373	0	0.0941901	0	0.0941901	0.18838	0	0	0	0.235242	0.235242
ath-miR774a	0	0	0	0	0	0.073285	0	0.073285	0	0.14657	0	0	0	0	0	0.18838	0	0.18838	0	0.37676	0	0	0	0	0
ath-miR775	26.7967	1.98494	7.66908	24.2704	60.7211	5.42309	0.512995	1.75884	4.54367	12.2386	15.604	1.40156	5.69968	16.2581	38.9633	15.1646	0.659331	4.70951	15.2588	35.7922	24.2299	2.82291	18.5841	49.9497	95.5866
ath-miR776	0	0	0	0	0	0	0	0	0	0	0	0	0.0934373	0	0.0934373	0	0	0	0.0941901	0.0941901	0	0	0	0	0
ath-miR777	0.541347	0	0	0	0.541347	0.219855	0	0	0	0.219855	0.0934373	0	0	0	0.0934373	0.28257	0	0	0.0941901	0.37676	0.078414	0	0	0	0.078414
ath-miR778	0	0	0	0	0	0.073285	0	0	0	0.073285	0	0	0	0	0	0	0	0	0	0	0	0	0	0	0
ath-miR779.1	0	0.180449	0.0902245	1.44359	1.71426	0	0.073285	0	0.366425	0.43971	0	0	0	0.280312	0.280312	0	0	0	0.376761	0.376761	0	0.078414	0.078414	1.01938	1.17621
ath-miR779.2	13.4435	0.180449	0.721796	2.70674	17.0525	17.1487	0.14657	1.09927	4.25053	22.6451	52.0446	0.280312	1.68187	12.614	66.6208	42.4797	0.376761	2.16637	11.5854	56.6082	33.326	0.39207	1.0978	8.86079	43.6767
ath-miR780.1	0.541347	0	0	0.270674	0.812021	0.14657	0	0	0	0.14657	0.186875	0	0.0934373	0.0934373	0.37375	0.18838	0	0	0.18838	0.37676	0.078414	0	0	0	0.078414
ath-miR780.2	0.0902245	0	0	0.180449	0.270674	0	0	0	0.073285	0.073285	0.186875	0	0.467187	0.0934373	0.747499	0	0	0	0.0941901	0.0941901	0.156828	0	0	0.313656	0.470484
ath-miR781a	27.8794	0	10.0149	7.57886	45.4732	16.7823	0	4.3971	9.01405	30.1934	16.9122	0.0934373	5.41936	6.82092	29.2459	16.5775	0.0941901	6.21655	7.72359	30.6118	18.8978	0.235242	8.86079	8.46872	36.4626
ath-miR781b	27.8794	0	10.0149	7.57886	45.4732	16.7823	0	4.3971	9.01405	30.1934	16.9122	0.0934373	5.41936	6.82092	29.2459	16.5775	0.0941901	6.21655	7.72359	30.6118	18.8978	0.235242	8.86079	8.46872	36.4626
ath-miR782	0	0	0	0	0	0	0	0	0	0	0.0934373	0	0	0	0.0934373	0	0	0	0	0	0	0	0	0	0
ath-miR8121	0.0902245	0	0	0.0902245	0.180449	0.73285	0	0.073285	0	0.806135	0	0	0.0934373	0	0.0934373	0.0941901	0.18838	0	0	0.28257	0.156828	0	0.078414	0	0.235242
ath-miR8165	0	0.0902245	0.0902245	0.902245	1.08269	0	0.073285	0.219855	0.806135	1.09928	0	0.0934373	0	1.12125	1.21469	0	0.0941901	0.0941901	1.8838	2.07218	0.313656	0.078414	0.156828	3.99912	4.54802
ath-miR8166	0.180449	0	0.270674	1.17292	1.62404	0.43971	0	0.73285	1.24584	2.4184	0.747498	0	0.934373	1.40156	3.08343	0.470951	0	0.28257	1.69542	2.44894	0.156828	0	0.548898	1.17621	1.88194
ath-miR8167a	0.360898	0	0.360898	2.52629	3.24809	0.366425	0	0.219855	1.31913	1.90541	0.186875	0	0.280312	1.21469	1.68188	0.28257	0	0.659331	1.60123	2.54313	0.156828	0	0.156828	1.96035	2.27401
ath-miR8167b	0.360898	0	0.360898	2.52629	3.24809	0.366425	0	0.219855	1.31913	1.90541	0.186875	0	0.280312	1.21469	1.68188	0.28257	0	0.659331	1.60123	2.54313	0.156828	0	0.156828	1.96035	2.27401
ath-miR8167c	0.360898	0	0.360898	2.52629	3.24809	0.366425	0	0.219855	1.31913	1.90541	0.186875	0	0.280312	1.21469	1.68188	0.28257	0	0.659331	1.60123	2.54313	0.156828	0	0.156828	1.96035	2.27401
ath-miR8167d	0.360898	0	0.360898	2.52629	3.24809	0.366425	0	0.219855	1.31913	1.90541	0.186875	0	0.280312	1.21469	1.68188	0.28257	0	0.659331	1.60123	2.54313	0.156828	0	0.156828	1.96035	2.27401
ath-miR8167e	0.360898	0	0.360898	2.52629	3.24809	0.366425	0	0.219855	1.31913	1.90541	0.186875	0	0.280312	1.21469	1.68188	0.28257	0	0.659331	1.60123	2.54313	0.156828	0	0.156828	1.96035	2.27401
ath-miR8167f	0.360898	0	0.360898	2.52629	3.24809	0.366425	0	0.219855	1.31913	1.90541	0.186875	0	0.280312	1.21469	1.68188	0.28257	0	0.659331	1.60123	2.54313	0.156828	0	0.156828	1.96035	2.27401
ath-miR8168	0.0902245	0	0	0.0902245	0.180449	0.14657	0	0.14657	0.219855	0.512995	0.560624	0	0.280312	0.186875	1.02781	0	0	0.18838	0.565141	0.753521	0.156828	0	0.156828	0.156828	0.470484
ath-miR8169	0.360898	0.180449	0.451123	1.53382	2.52629	0.366425	0	0.14657	0.43971	0.952705	0.467187	0.0934373	0.373749	2.05562	2.98999	0.941901	0	0.470951	0.565141	1.97799	0.313656	0	0.940969	1.96035	3.21497
ath-miR8170-3p	0.270674	0	0	0	0.270674	0.073285	0	0	0.073285	0.14657	0.0934373	0	0	0	0.0934373	0	0	0	0.18838	0.18838	0.078414	0	0	0	0.078414
ath-miR8170-5p	0	0	0	0	0	0.073285	0	0	0	0.073285	0	0	0	0	0	0	0	0	0	0	0	0	0	0	0
ath-miR8171	0.0902245	0	0	0.451123	0.541347	0.14657	0	0.073285	0.58628	0.806135	0	0	0.0934373	0.373749	0.467186	0	0	0	0.470951	0.470951	0.548898	0	0	1.01938	1.56828
ath-miR8172	0.180449	0.541347	0.270674	0.270674	1.26314	0.14657	0.87942	0.659565	0.073285	1.75884	0	0.280312	0.0934373	0.0934373	0.467187	0	0.0941901	0.18838	0	0.28257	0.235242	0.235242	0.862555	0.156828	1.48987
ath-miR8173	0.0902245	0	0	0.0902245	0.180449	0.073285	0	0.14657	0.43971	0.659565	0.0934373	0.0934373	0.0934373	0.280312	0.560624	0.18838	0	0.0941901	0.376761	0.659331	0	0	0	0	0
ath-miR8174	0.360898	0	0.180449	1.17292	1.71427	0.43971	0	0.219855	0.952705	1.61227	0.280312	0	0.560624	1.77531	2.61625	0.470951	0.0941901	0.0941901	1.03609	1.69542	0.548898	0.078414	0.39207	2.11718	3.13656
ath-miR8175	2.07516	0	0.270674	0.812021	3.15786	0.806135	0	0	0	0.806135	1.30812	0	0.0934373	0.0934373	1.49499	1.69542	0	0.0941901	0.28257	2.07218	1.0978	0.078414	0.078414	0.078414	1.33304
ath-miR8177	0	0	0	0.0902245	0.0902245	0	0	0	0	0	0	0	0	0.0934373	0.0934373	0	0	0	0.0941901	0.0941901	0	0	0	0.078414	0.078414
ath-miR8178	0	0	0	0	0	0	0	0	0	0	0	0	0	0	0	0	0	0	0	0	0	0	0	0	0
ath-miR8179	0.451123	0	0.0902245	0.0902245	0.631572	0.14657	0	0	0.073285	0.219855	0.186875	0	0	0.186875	0.37375	0.0941901	0	0.0941901	0.28257	0.47095	0.235242	0	0.078414	0.078414	0.39207
ath-miR8180	0.0902245	0.180449	0.0902245	3.42853	3.78943	0	0.43971	0	1.75884	2.19855	0	0.373749	0.186875	2.70968	3.2703	0.0941901	0.565141	0.18838	1.8838	2.73151	0.156828	1.01938	0.235242	3.68546	5.09691
ath-miR8181	0	0	0	0	0	0.073285	0	0	0	0.073285	0	0	0	0	0	0	0	0	0	0	0	0	0	0	0
ath-miR8182	0.180449	0	0	0	0.180449	0.073285	0	0	0.073285	0.14657	0	0	0	0	0	0	0	0	0	0	0	0	0	0	0
ath-miR8183	1.35337	0	0	0.0902245	1.44359	1.97869	0	0.14657	0.659565	2.78483	49.8021	0.560624	11.2125	12.4272	74.0024	4.05018	0.0941901	0.753521	1.31866	6.21655	78.3356	1.80352	21.8775	22.7401	124.757
ath-miR8184	0	0	0	0	0	0	0	0	0	0	0	0	0.186875	0.0934373	0.280312	0.0941901	0	0.18838	0	0.28257	0	0	0	0	0
ath-miR822-3p	2.43606	0.0902245	0.451123	2.16539	5.1428	0.806135	0.073285	0.073285	1.31913	2.27183	0.934373	0.186875	0.280312	0.654061	2.05562	1.13028	0	0.0941901	1.03609	2.26056	0.78414	0.156828	0.078414	1.0978	2.11718
ath-miR822-5p	55.4881	1.62404	3.96988	10.0149	71.0969	30.9263	0.512995	2.12526	5.64294	39.2075	30.8343	0.560624	4.0178	6.16686	41.5796	27.5977	0.565141	3.10827	5.7456	37.0167	27.0528	1.0978	4.23436	4.70484	37.0898
ath-miR823	3.33831	0.180449	1.44359	1.17292	6.13527	2.4184	0.073285	0.806135	0.219855	3.51768	4.67187	0.186875	1.96218	0.560624	7.38155	3.01408	0.28257	1.41285	0.470951	5.18045	5.48898	0.156828	3.29339	0.627312	9.56651
ath-miR824-3p	39.6988	1.35337	2.61651	2.79696	46.4656	110.074	0.806135	5.20323	7.18193	123.265	80.0758	2.80312	4.20468	7.47498	94.5586	80.25	3.01408	5.27465	5.7456	94.2843	71.2784	4.31277	6.1163	4.62643	86.3339
ath-miR824-5p	18.1351	1.89472	2.34584	2.97741	25.3531	38.9876	1.17256	5.3498	4.91009	50.4201	38.4962	1.30812	4.67187	6.44717	50.9234	32.3072	1.78961	5.08627	4.89789	44.081	35.8352	4.31277	4.07753	7.52775	51.7533
ath-miR825	24.2704	8.21043	3.06763	2.61651	38.165	17.0754	3.73753	1.39241	2.63826	24.8436	44.1958	5.69968	8.59623	8.12905	66.6208	43.5158	3.67341	4.89789	7.44102	59.5281	59.0458	35.8352	8.70396	13.3304	116.915
ath-miR826a	0.451123	0	0.0902245	0	0.541347	3.73753	0	0.073285	0.29314	4.10396	2.42937	0	0	0.186875	2.61625	0.470951	0	0	0.0941901	0.565141	0.705726	0	0	0	0.705726
ath-miR826b	0	0	0	0	0	0	0	0	0	0	0	0	0	0	0	0	0	0	0	0	0	0	0	0	0
ath-miR827	28.8718	2.61651	0.451123	4.96235	36.9018	50.5666	2.9314	0.952705	8.57434	63.025	20.3693	0.840936	0.0934373	3.45718	24.7609	17.4252	0.470951	0.470951	2.35475	20.7219	75.5911	5.09691	1.01938	11.1348	92.8422
ath-miR828	0.360898	0	0.270674	0.0902245	0.721797	0.659565	0	0.43971	0	1.09928	0.280312	0	0.467187	0.0934373	0.840936	0.28257	0	0.28257	0	0.56514	0.39207	0.078414	0.235242	0.156828	0.862554
ath-miR829-3p.1	3.24808	0.812021	2.34584	0.721796	7.12774	5.20323	0.952705	1.68555	1.4657	9.30719	3.92437	0.934373	1.58843	0.840936	7.28811	3.95599	1.13028	1.22447	0.659331	6.97007	3.29339	0.313656	1.56828	0.78414	5.95947
ath-miR829-3p.2	2.07516	0.0902245	0.541347	0	2.70673	3.07797	0	0.29314	0.219855	3.59097	3.08343	0	0.186875	0.280312	3.55062	2.26056	0.0941901	0.18838	0.18838	2.73151	1.96035	0.078414	0.313656	0.235242	2.58766
ath-miR829-5p	7.66908	0.180449	6.04504	0.902245	14.7968	24.4772	0.219855	9.60033	1.61227	35.9097	19.9956	0.0934373	5.88655	1.21469	27.1903	14.9762	0.0941901	4.42694	0.847711	20.345	9.95858	0	3.52863	1.0978	14.585
ath-miR830-3p	0	0	0.270674	0	0.270674	0.29314	0	0	0	0.29314	0.186875	0	0	0	0.186875	0.0941901	0	0	0	0.0941901	0.313656	0	0	0	0.313656
ath-miR830-5p	0.180449	0.180449	0	0	0.360898	0.219855	0	0	0.14657	0.366425	0.186875	0	0	0	0.186875	0	0	0	0	0	0.313656	0.156828	0	0.078414	0.548898
ath-miR831-3p	0.902245	0	0	0	0.902245	1.97869	0	0.073285	0.14657	2.19855	5.69968	0	0.0934373	0.467187	6.2603	3.10827	0	0	0.376761	3.48503	3.52863	0	0.078414	0.705726	4.31277
ath-miR831-5p	0	0	0	0	0	0.073285	0	0.073285	0.073285	0.219855	0.280312	0	0.0934373	0.0934373	0.467187	0.0941901	0	0.0941901	0.0941901	0.28257	0.078414	0	0	0.078414	0.156828
ath-miR832-3p	0	0	0	0	0	0	0	0	0	0	0	0	0	0	0	0	0	0	0	0	0	0	0	0	0
ath-miR832-5p	0	0	0	0	0	0	0	0	0	0	0	0	0	0	0	0	0	0	0	0	0	0	0	0	0
ath-miR833a-3p	0.360898	0	0.0902245	0	0.451122	0.512995	0	0	0.14657	0.659565	0.467187	0	0.0934373	0	0.560624	0.18838	0	0	0	0.18838	0.470484	0	0.078414	0	0.548898
ath-miR833a-5p	2.43606	0	2.07516	0.541347	5.05257	1.24584	0.219855	0.659565	0.512995	2.63826	0.934373	0	1.40156	0.560624	2.89656	0.847711	0	2.16637	0.565141	3.57922	1.72511	0	2.82291	0.78414	5.33216
ath-miR833b	0.902245	0.180449	0.180449	0.0902245	1.35337	1.68555	0	0.219855	0.14657	2.05198	0.934373	0.0934373	0.0934373	0.0934373	1.21468	0.847711	0.0941901	0.0941901	0.0941901	1.13028	1.0978	0.862555	0.235242	0.313656	2.50925
ath-miR834	0.0902245	0	0	0	0.0902245	0	0	0	0	0	0	0	0	0	0	0	0	0	0	0	0	0	0.078414	0	0.078414
ath-miR835-3p	0.0902245	0	0	0	0.0902245	0	0	0	0	0	0	0	0	0	0	0	0	0	0	0	0	0	0	0	0
ath-miR835-5p	0	0	0	0	0	0.14657	0	0	0	0.14657	0	0.0934373	0	0.0934373	0.186875	0.28257	0	0.0941901	0	0.37676	0.078414	0	0	0	0.078414
ath-miR836	0	0	0	0	0	0	0	0	0	0	0	0	0	0	0	0	0	0	0	0	0	0	0	0	0
ath-miR837-3p	1.62404	0	0.180449	0.451123	2.25561	2.85811	0	0.58628	0.29314	3.73753	2.14906	0.0934373	0.373749	0.186875	2.80312	1.97799	0	0.753521	0.565141	3.29665	1.48987	0	0.156828	0.313656	1.96035
ath-miR837-5p	0.180449	0	0.180449	0	0.360898	0	0.073285	0.073285	0.073285	0.219855	0.280312	0	0.0934373	0	0.373749	0	0	0.28257	0	0.28257	0.235242	0.078414	0.313656	0	0.627312
ath-miR838	2.97741	0	0.541347	0.0902245	3.60898	0.73285	0	0	0.073285	0.806135	1.30812	0	0.186875	0.186875	1.68187	1.41285	0	0.0941901	0.18838	1.69542	1.96035	0	0.548898	0.235242	2.74449
ath-miR839-5p	0.360898	0	0	0.0902245	0.451122	0.14657	0	0	0	0.14657	0.467187	0	0	0.0934373	0.560624	1.03609	0	0	0.376761	1.41285	0.235242	0	0	0.078414	0.313656
ath-miR840-3p	3.60898	0.541347	0.902245	5.1428	10.1954	3.95739	0.512995	1.09927	4.98338	10.553	5.69968	1.58843	1.495	9.81092	18.594	4.70951	2.16637	1.13028	9.04225	17.0484	6.50837	1.48987	2.90132	9.72334	20.6229
ath-miR840-5p	7.12774	1.35337	2.43606	2.70674	13.6239	33.1248	2.63826	6.15594	9.67362	51.5926	27.7509	2.52281	5.60624	5.97999	41.8599	25.9023	1.78961	4.61532	4.23856	36.5458	13.8793	1.0978	3.9207	3.29339	22.1912
ath-miR841a-3p	1.17292	0	0.721796	0.270674	2.16539	0.14657	0.14657	0.14657	0.073285	0.512995	0.840936	0	0.373749	0.280312	1.495	0.18838	0	0.0941901	0	0.28257	0.78414	0	1.0978	0.39207	2.27401
ath-miR841a-5p	0.812021	0	0.451123	0.541347	1.80449	0.073285	0	0	0.073285	0.14657	0	0	0.186875	0.0934373	0.280312	0.0941901	0	0	0	0.0941901	0.470484	0.078414	0.156828	0.313656	1.01938
ath-miR841b-3p	0.270674	0	0	0.0902245	0.360899	0.219855	0	0.073285	0	0.29314	0.0934373	0	0	0	0.0934373	0.18838	0	0	0	0.18838	0.235242	0	0	0	0.235242
ath-miR841b-5p	0.0902245	0	0.180449	0	0.270674	0	0	0	0	0	0	0	0	0	0	0.0941901	0	0	0	0.0941901	0	0	0	0.078414	0.078414
ath-miR842	0.360898	0.0902245	0	0.451123	0.902246	0.512995	0	0	0.219855	0.73285	0.654061	0.0934373	0	0.467187	1.21469	0.376761	0	0.0941901	0.18838	0.659331	0.940969	0	0	0.313656	1.25463
ath-miR843	15.4284	0.631572	5.1428	2.25561	23.4584	1.75884	0	0.14657	0.219855	2.12527	27.8443	0.840936	12.5206	4.29812	45.504	19.4032	0.659331	5.65141	1.8838	27.5977	483.893	13.5656	95.1947	51.7533	644.407
ath-miR844-3p	3.87965	0.0902245	0.631572	0.902245	5.50369	3.51768	0	0.73285	0.29314	4.54367	1.40156	0.0934373	0.560624	0.467187	2.52281	3.20246	0	0.659331	0.376761	4.23855	3.21498	0.548898	1.48987	0.627312	5.88106
ath-miR844-5p	0.0902245	0.0902245	0.0902245	1.44359	1.71426	0	0	0	1.39241	1.39241	0.186875	0	0	1.495	1.68188	0.0941901	0	0.18838	1.41285	1.69542	0.078414	0	0	1.96035	2.03876
ath-miR845a	36.4507	0	0.270674	3.87965	40.601	26.0162	0.073285	0.219855	2.05198	28.3613	50.643	0.0934373	0.560624	6.35374	57.6508	0.18838	0	0.0941901	0	0.28257	49.7929	0.156828	0.862555	5.5674	56.3797
ath-miR845b	0.812021	0	0	0.0902245	0.902246	0.659565	0	0.073285	0.073285	0.806135	0.186875	0	0	0.186875	0.37375	0	0	0	0	0	0.235242	0	0.078414	0	0.313656
ath-miR846-3p	265.711	12.7217	5.68415	26.4358	310.553	131.547	4.98338	4.47038	15.7563	156.757	252.281	8.31592	6.2603	27.7509	294.608	337.86	6.49912	11.2086	40.8785	396.446	190.154	10.1938	5.88105	18.8194	225.048
ath-miR846-5p	5.32325	0.631572	1.89472	1.71427	9.56381	3.81082	0.659565	0.73285	0.87942	6.08265	4.48499	0.560624	1.96218	2.33593	9.34372	6.02817	0.847711	2.73151	3.57922	13.1866	3.52863	1.33304	1.25462	0.470484	6.58677
ath-miR847	1.71427	0	0.631572	0.451123	2.79697	0.58628	0	0.073285	0.073285	0.73285	1.02781	0.0934373	0	0	1.12125	1.03609	0	0	0.0941901	1.13028	1.96035	0.078414	0.39207	0.156828	2.58766
ath-miR848	2.16539	0	1.71427	0.812021	4.69168	1.31913	0	0.43971	0.29314	2.05198	1.58843	0.0934373	0.467187	0.373749	2.5228	1.13028	0.18838	0.659331	0.376761	2.35475	0.940969	0	0.470484	0.235242	1.6467
ath-miR849	0	0	0.0902245	0	0.0902245	0	0	0	0	0	0	0	0	0	0	0	0	0	0	0	0	0	0	0	0
ath-miR850	0.99247	2.88718	0.631572	3.78943	8.30065	0.87942	1.4657	0.512995	2.19855	5.05666	1.02781	2.14906	1.30812	4.0178	8.50279	1.78961	0.941901	1.03609	1.50704	5.27464	2.35242	3.52863	1.41145	3.13656	10.4291
ath-miR851-3p	0	0	0	0	0	0.073285	0	0	0	0.073285	0	0	0	0	0	0	0	0	0	0	0	0	0	0	0
ath-miR851-5p	0	0	0	0	0	0.14657	0	0	0	0.14657	0.280312	0	0.0934373	0.0934373	0.467187	0.0941901	0.0941901	0.0941901	0.0941901	0.37676	0.156828	0	0.156828	0.156828	0.470484
ath-miR852	5.41347	0	0	5.68415	11.0976	3.37111	0	0.073285	3.73753	7.18192	6.07343	0.186875	0.373749	5.41936	12.0534	4.42694	0.0941901	0.18838	3.8618	8.57131	6.66519	0	0.235242	5.72423	12.6247
ath-miR853	0.0902245	0	0	0.0902245	0.180449	0.14657	0.073285	0.14657	0.073285	0.43971	0.0934373	0	0.186875	0.373749	0.654061	0.18838	0.0941901	0.18838	0	0.47095	0.235242	0.313656	0.313656	0.078414	0.940968
ath-miR855	0	0	0	0	0	0	0	0	0	0	0	0	0	0	0	0	0	0	0	0	0	0	0	0.078414	0.078414
ath-miR856	0	0	0	0	0	0	0	0	0	0	0	0	0	0	0	0	0	0	0	0	0	0	0	0	0
ath-miR857	4.15033	0.360898	1.62404	1.71427	7.84954	5.12995	0.29314	1.02599	2.34512	8.7942	9.81092	0.654061	3.17687	3.36374	17.0056	11.2086	0.847711	3.67341	2.35475	18.0845	7.44933	0.705726	3.21498	4.23436	15.6044
ath-miR858a	54.0445	7.57886	5.32325	28.6914	95.638	38.0349	10.1866	8.72091	22.3519	79.2943	30.9277	5.69968	5.79311	20.3693	62.7898	30.4234	4.52113	8.19454	20.1567	63.2958	44.3824	5.41057	11.4485	25.3277	86.5692
ath-miR858b	66.9466	0.451123	5.95482	8.12021	81.4728	38.328	0.43971	2.49169	4.3971	45.6565	30.2737	0.186875	4.0178	4.95218	39.4306	27.7861	0.0941901	2.35475	4.89789	35.1329	35.6784	0.705726	5.80264	5.95947	48.1462
ath-miR859	0.270674	0	0.0902245	0	0.360899	0.219855	0	0	0	0.219855	2.33593	0	0.467187	0.467187	3.2703	4.33275	0.28257	0.941901	0.470951	6.02817	0.156828	0	0	0.156828	0.313656
ath-miR860	2.25561	0.180449	0.99247	0.360898	3.78943	0.952705	0.073285	0.366425	0.14657	1.53899	0.840936	0	0.280312	0.373749	1.495	1.13028	0	1.22447	0.28257	2.63732	1.0978	0.078414	0.705726	0.078414	1.96035
ath-miR861-3p	3.33831	0	0	0.902245	4.24055	3.44439	0	0.14657	1.09927	4.69023	11.119	0.0934373	0.280312	1.96218	13.4549	5.93398	0	0.470951	0.565141	6.97007	6.03788	0	0.39207	0.705726	7.13568
ath-miR861-5p	0	0	0	0	0	0.219855	0	0	0.073285	0.29314	0.186875	0	0	0	0.186875	0	0	0	0	0	0.078414	0	0.078414	0	0.156828
ath-miR862-3p	0	0	0.0902245	0.360898	0.451122	0.14657	0	0	0.14657	0.29314	0.467187	0	0.0934373	0.280312	0.840936	0	0	0	0.376761	0.376761	0	0.078414	0	0.470484	0.548898
ath-miR862-5p	0.360898	0	0	0.0902245	0.451122	0.58628	0.073285	0	0.14657	0.806135	1.02781	0	0.280312	0.280312	1.58843	1.13028	0	0	0.0941901	1.22447	0.705726	0	0.313656	0.548898	1.56828
ath-miR863-3p	0.902245	0.0902245	0.270674	0	1.26314	0.512995	0	0.14657	0	0.659565	0.373749	0.0934373	0	0	0.467186	0.18838	0.0941901	0	0	0.28257	1.25462	0.156828	0.235242	0.156828	1.80352
ath-miR863-5p	3.42853	0.721796	0.270674	2.34584	6.76684	0.219855	0.43971	0.073285	1.39241	2.12526	2.52281	1.02781	0.280312	1.77531	5.60624	2.91989	1.69542	0.28257	2.35475	7.25263	2.27401	1.25462	0.39207	1.72511	5.64581
ath-miR864-3p	0	0	0	0	0	0.073285	0	0	0	0.073285	0	0	0	0	0	0.28257	0	0	0	0.28257	0	0	0	0	0
ath-miR864-5p	0.0902245	0.0902245	0.360898	0.0902245	0.631572	0	0	0.073285	0.073285	0.14657	0.0934373	0	0	0	0.0934373	0.0941901	0.0941901	0	0	0.18838	0.078414	0	0.470484	0.235242	0.78414
ath-miR865-3p	0	0	0	0	0	0	0.073285	0	0.073285	0.14657	0	0	0	0	0	0	0	0	0	0	0	0	0	0.078414	0.078414
ath-miR865-5p	1.35337	0.0902245	0.0902245	0.180449	1.71427	1.31913	0.073285	0.219855	0.29314	1.90541	1.495	0	0.186875	0.373749	2.05562	1.03609	0.18838	0.18838	0.376761	1.78961	2.27401	0	0.156828	0.078414	2.50925
ath-miR866-3p	6.76684	0.270674	0.451123	0.631572	8.12021	19.7137	0.43971	1.68555	1.39241	23.2314	23.5462	0.934373	0.840936	1.77531	27.0968	34.9445	1.13028	1.60123	2.26056	39.9366	8.62555	0.235242	0.548898	0.78414	10.1938
ath-miR866-5p	0	0.0902245	0.902245	0.812021	1.80449	0	0	0.512995	0.58628	1.09928	0.0934373	0	1.02781	0.280312	1.40156	0	0	0.753521	0.470951	1.22447	0.078414	0.078414	0.39207	0.470484	1.01938
ath-miR868-3p	0	0	0	0	0	0	0	0	0	0	0	0	0	0	0	0	0	0	0	0	0	0	0.156828	0	0.156828
ath-miR868-5p	0.360898	0	0	0	0.360898	0	0	0	0.073285	0.073285	0.280312	0.186875	0	0.186875	0.654062	0.376761	0	0	0	0.376761	0	0.235242	0	0.078414	0.313656
ath-miR869.1	0.270674	0	0.180449	0.541347	0.99247	0.43971	0	0	0.512995	0.952705	1.495	0	0.654061	3.92437	6.07343	1.41285	0	0.753521	3.95599	6.12236	0.235242	0	0.78414	1.25462	2.274
ath-miR869.2	5.86459	0.451123	3.78943	0.360898	10.466	4.54367	0.219855	1.53898	0.58628	6.88879	14.2025	0.373749	16.7253	2.89656	34.1981	16.7658	0.28257	18.3671	3.29665	38.7121	3.45022	0	4.07753	0.627312	8.15506
ath-miR870-3p	0.541347	0	0	0	0.541347	0.219855	0	0	0	0.219855	0.373749	0	0	0	0.373749	0.18838	0	0	0.0941901	0.28257	0.156828	0	0	0	0.156828
ath-miR870-5p	0	0	0.0902245	0.0902245	0.180449	0	0	0	0	0	0.0934373	0	0.0934373	0	0.186875	0	0	0	0	0	0.078414	0	0	0	0.078414
