# Supplementary material for: ARGONAUTE10 promotes the degradation of miR165/6 through the SDN1 and SDN2 exonucleases in Arabidopsis
Source: PLoS Biol. 2017 Feb 23;15(2):e2001272. doi: 10.1371/journal.pbio.2001272 (PMC5322904; doi:10.1371/journal.pbio.2001272)
Supplement: S6 Data — (XLSX) [file pbio.2001272.s014.xlsx]

## Sheet: Full-length
S6 Data. Composition of miRNA forms in Col and AGO10 OE S1
Proportions of full-length, truncated-only, truncated-and-tailed, and tailed-only reads in total reads are shown in separate sheet as indicated.
Full-length reads/ total reads
	Col_1	Col_2	Col_3	Ave (Col)	Stdev	AGO10 OE_1	AGO10 OE_2	AGO10 OE_3	Ave (AGO10 OE)	Stdev	FC_AGO10 OE/ Col	P value
ath-miR156a-f	0.564	0.398	0.482	0.481333	0.083002	0.478	0.38	0.572	0.476667	0.0960069	0.990305	0.952274
ath-miR156g	0.643	0.636	0	0.426333	0.369232	0	0	0.333	0.111	0.192258	0.26036	0.259745
ath-miR156h	0			0	#DIV/0!	1	0.333	0.667	0.666667	0.3335	#DIV/0!	#DIV/0!
ath-miR157a-c	0.615	0.48	0.573	0.556	0.0690869	0.488	0.44	0.529	0.485667	0.0445459	0.873501	0.212484
ath-miR157d	0.507	0.373	0.364	0.414667	0.0800895	0.415	0.379	0.348	0.380667	0.0335311	0.918006	0.534821
ath-miR158a	0.433	0.321	0.428	0.394	0.0632693	0.332	0.319	0.451	0.367333	0.0727484	0.932318	0.656904
ath-miR158b	0.47	0.407	0.277	0.384667	0.0984192	0.422	0.408	0.354	0.394667	0.0359073	1.026	0.876705
ath-miR159a	0.935	0.655	0.894	0.828	0.151218	0.882	0.587	0.908	0.792333	0.178298	0.956924	0.804651
ath-miR159b	0.804	0.473	0.591	0.622667	0.167757	0.627	0.408	0.69	0.575	0.148017	0.923448	0.730806
ath-miR159c	0.003	0.007	0.002	0.004	0.00264575	0.003	0.007	0.005	0.005	0.002	1.25	0.629095
ath-miR160a-c	0.667	0.364	0.667	0.566	0.174937	0.413	0.417	0.636	0.488667	0.12761	0.863369	0.569676
ath-miR161.1	0.814	0.657	0.792	0.754333	0.0850078	0.746	0.574	0.851	0.723667	0.139844	0.959346	0.761776
ath-miR161.2	0.214	0.084	0.158	0.152	0.0652074	0.143	0.069	0.146	0.119333	0.0436157	0.785088	0.510671
ath-miR162a,b	0.81	0.781	0.787	0.792667	0.015308	0.748	0.762	0.819	0.776333	0.0376076	0.979394	0.524336
ath-miR163	0.27	0.05	0.381	0.233667	0.168465	0.062	0.039	0.401	0.167333	0.202688	0.71612	0.685382
ath-miR164a,b	0.864	0.833	0.923	0.873333	0.0457202	0.7	0.455	1	0.718333	0.272962	0.822519	0.386965
ath-miR164c	0	0.667	0	0.222333	0.385093	0.286	0	0	0.0953333	0.165122	0.428786	0.627344
ath-miR165a,b	0.936	0.89	0.856	0.894	0.0401497	0.618	0.576	0.73	0.641333	0.0796074	0.717375	0.00799541
ath-miR166a-g	0.943	0.857	0.893	0.897667	0.0431895	0.523	0.443	0.616	0.527333	0.0865814	0.587449	0.00268583
ath-miR167a,b	0.718	0.248	0.681	0.549	0.261329	0.576	0.254	0.863	0.564333	0.304668	1.02793	0.950421
ath-miR167c	0.522	0	0.2	0.240667	0.263365	0.333	0.167	0.333	0.277667	0.0958401	1.15374	0.830345
ath-miR167d	0.584	0.139	0.92	0.547667	0.391766	0.215	0.055	0.885	0.385	0.440341	0.702982	0.65758
ath-miR168a,b	0.507	0.23	0.723	0.486667	0.247128	0.411	0.208	0.744	0.454333	0.270615	0.933562	0.885943
ath-miR169a	0.947	0.667	0.728	0.780667	0.147242	0.5	0.5	0.605	0.535	0.0606218	0.685312	0.0556772
ath-miR169b,c	0	0	0.056	0.0186667	0.0323316	0.077	0.1	0.069	0.082	0.0160935	4.39286	0.0385011
ath-miR169h-n	0.583	0.5	0.478	0.520333	0.0553745	0.355	0.429	0.5	0.428	0.0725052	0.82255	0.154482
ath-miR170	1	1	1	1	0	1	1	1	1	0	1	#DIV/0!
ath-miR171a	0.954	0.921	0.921	0.932	0.0190526	0.921	0.711	0.931	0.854333	0.124231	0.916667	0.344758
ath-miR171b,c	0.203	0.188	0.3	0.230333	0.0607975	0.135	0.2	0.211	0.182	0.0410731	0.790159	0.317547
ath-miR172a,b	0	0	0.8	0.266667	0.46188	0.5	0	1	0.5	0.5	1.875	0.584639
ath-miR172c,d	0	0	1	0.333333	0.57735	1	0		0.5	0.707107	1.5	0.78878
ath-miR172e		0		0	#DIV/0!	0		1	0.5	0.707107	#DIV/0!	#DIV/0!
ath-miR173	0.727	0.349	0.655	0.577	0.200709	0.346	0.357	0.583	0.428667	0.13377	0.742923	0.346825
ath-miR319a,b	0.524	0.525	0.7	0.583	0.101326	0.56	0.542	0.681	0.594333	0.0755932	1.01944	0.884122
ath-miR319c	0.266	0.111	0.459	0.278667	0.174345	0.167	0.096	0.362	0.208333	0.137733	0.747608	0.61266
ath-miR390a,b	0.973	0.959	0.984	0.972	0.01253	0.972	0.931	0.966	0.956333	0.0221435	0.983882	0.346279
ath-miR391	0.571	0.111	1	0.560667	0.44459	0.111	0	0.75	0.287	0.404793	0.511891	0.474587
ath-miR393a,b	0.126	0.063	0.486	0.225	0.228217	0.041	0.023	0.4	0.154667	0.212655	0.687407	0.716052
ath-miR394a,b	0.897	0.667	0.92	0.828	0.139904	0.733	0.5	0.853	0.695333	0.179489	0.839775	0.369747
ath-miR395a,d,e	0.793	0.667	0.714	0.724667	0.0636736	0.556	0.882		0.719	0.230517	0.99218	0.968077
ath-miR395b,c,f	0.902	0.636	0.909	0.815667	0.155635	0.929	0.773	1	0.900667	0.116122	1.10421	0.490561
ath-miR396a	0.832	0.42	0.954	0.735333	0.279817	0.645	0.406	0.93	0.660333	0.262336	0.898005	0.751883
ath-miR396b	0.781	0.571	0.755	0.702333	0.114479	0.495	0.522	0.793	0.603333	0.16481	0.859041	0.44098
ath-miR397a	0.467	0.505	0.813	0.595	0.189747	0.589	0.528	0.571	0.562667	0.0313422	0.945658	0.785375
ath-miR397b	0.945	0.724	0.922	0.863667	0.1215	0.901	0.66	0.911	0.824	0.142116	0.954072	0.731896
ath-miR398a	0	0	0	0	0	0.005	0.009	0	0.00466667	0.00450925	#DIV/0!	0.147518
ath-miR398b,c	0.936	0.939	0.969	0.948	0.0182483	0.921	0.926	0.983	0.943333	0.0344432	0.995077	0.845852
ath-miR399a	0.995	0.95	1	0.981667	0.0275379	0.96	1	1	0.986667	0.023094	1.00509	0.821429
ath-miR399b,c	0.927	0.829	0.982	0.912667	0.0775005	0.955	0.778	0.96	0.897667	0.103665	0.983565	0.850704
ath-miR399d	1		1	1	0	0.462			0.462	#DIV/0!	0.462	#DIV/0!
ath-miR399e	1		0	0.5	0.707107	0			0	#DIV/0!	0	#DIV/0!
ath-miR399f	0.882	0.5	0.75	0.710667	0.194014	0.667	0.667		0.667	0	0.938555	0.782404
ath-miR400	0.909	0.75	0.947	0.868667	0.10451	0.703	0.455	0.875	0.677667	0.211143	0.780123	0.232937
ath-miR402	0	0	0	0	0	0.013	0	0	0.00433333	0.00750555	#DIV/0!	0.373901
ath-miR403	0.575	0.466	0.642	0.561	0.0888313	0.447	0.417	0.699	0.521	0.154881	0.928699	0.717758
ath-miR408	0.953	0.863	0.98	0.932	0.0612617	0.946	0.905	0.942	0.931	0.0226053	0.998927	0.980109
ath-miR447a,b	0.444	0	0.333	0.259	0.231065	0.2	0	0	0.0666667	0.11547	0.2574	0.266686
ath-miR447a.2	0.809	0.283	0.853	0.648333	0.317152	0.553	0.351	0.781	0.561667	0.215131	0.866324	0.715254
ath-miR472	1	0.923	1	0.974333	0.044456	1	1	1	1	0	1.02634	0.373901
ath-miR773	0.006	0.02	0	0.00866667	0.0102632	0.016	0	0	0.00533333	0.0092376	0.615385	0.69733
ath-miR774			1	1	#DIV/0!	0	0		0	0	0	#DIV/0!
ath-miR775	0.228	0.156	0.216	0.2	0.0385746	0.186	0.205	0.32	0.237	0.0725052	1.185	0.478799
ath-miR777	1	0	1	0.666667	0.57735	0		1	0.5	0.707107	0.75	0.78878
ath-miR779.2	0.963	0.989	0.99	0.980667	0.015308	0.957	0.978	1	0.978333	0.0215019	0.997621	0.885719
ath-miR780.2			0	0	#DIV/0!		0	0.5	0.25	0.353553	#DIV/0!	#DIV/0!
ath-miR781	0.852	0.552	0.722	0.708667	0.150444	0.595	0.333	0.864	0.597333	0.265508	0.842897	0.561768
ath-miR783	0			0	#DIV/0!	1			1	#DIV/0!	#DIV/0!	#DIV/0!
ath-miR822	0.972	0.941	0.618	0.843667	0.196047	0.745	0.5	0.587	0.610667	0.124203	0.723825	0.157035
ath-miR823	0.905	0.6	1	0.835	0.208986	0.938	0.667	1	0.868333	0.177094	1.03992	0.843372
ath-miR824	0.926	0.5	0.9	0.775333	0.2388	0.846	0.5	0.793	0.713	0.186357	0.919604	0.739528
ath-miR825	0.331	0.272	0.333	0.312	0.0346554	0.263	0.24	0.353	0.285333	0.0597188	0.91453	0.540157
ath-miR827	0.872	0.761	0.4	0.677667	0.246788	0.708	0.808	1	0.838667	0.148396	1.23758	0.387695
ath-miR828	0		1	0.5	0.707107		0		0	#DIV/0!	0	#DIV/0!
ath-miR829.1	0.013	0.024	0.002	0.013	0.011	0.015	0	0.003	0.006	0.00793725	0.461538	0.421937
ath-miR829.2	1	1	0.8	0.933333	0.11547	1		1	1	0	1.07143	0.495025
ath-miR830	1	0		0.5	0.707107		1	1	1	0	2	0.42265
ath-miR831	1	1		1	0				#DIV/0!	#DIV/0!	#DIV/0!	#DIV/0!
ath-miR833-5p	0.833			0.833	#DIV/0!	0.857		0.75	0.8035	0.0756604	0.964586	#DIV/0!
ath-miR835-5p	1			1	#DIV/0!				#DIV/0!	#DIV/0!	#DIV/0!	#DIV/0!
ath-miR837-3p		1		1	#DIV/0!	1			1	#DIV/0!	1	#DIV/0!
ath-miR837-5p	1			1	#DIV/0!	1		1	1	0	1	#DIV/0!
ath-miR838	1	0.75	1	0.916667	0.144338	1	1		1	0	1.09091	0.495025
ath-miR839	0.944	1	1	0.981333	0.0323316			0.667	0.667	#DIV/0!	0.679688	#DIV/0!
ath-miR840	0.252	0.147	0	0.133	0.126582	0.247	0.04	0.214	0.167	0.111216	1.25564	0.744342
ath-miR841	0.867	0.563	0.5	0.643333	0.196246	0.529	0.5	0.75	0.593	0.136737	0.921762	0.733945
ath-miR841b	1	0		0.5	0.707107				#DIV/0!	#DIV/0!	#DIV/0!	#DIV/0!
ath-miR842	0.727	0.875	1	0.867333	0.136661	0.5	0.4	1	0.633333	0.321455	0.730208	0.310452
ath-miR843	0.903	0.8	0.75	0.817667	0.078015	0.429	1	1	0.809667	0.329667	0.990216	0.969334
ath-miR844			0.5	0.5	#DIV/0!	0		0	0	0	0	#DIV/0!
ath-miR845a	1	0	0	0.333333	0.57735	0.273	0.2	0.25	0.241	0.0373229	0.723	0.795918
ath-miR846	0.931	0.673	0.948	0.850667	0.154098	0.759	0.535	0.887	0.727	0.178168	0.854624	0.414628
ath-miR847	1	0		0.5	0.707107			1	1	#DIV/0!	2	#DIV/0!
ath-miR848	0.5	0		0.25	0.353553	0.286	0.5	0.5	0.428667	0.123553	1.71467	0.453226
ath-miR849			0	0	#DIV/0!				#DIV/0!	#DIV/0!	#DIV/0!	#DIV/0!
ath-miR850	0.328	0.238	0	0.188667	0.169474	0.226	0.314	0.455	0.331667	0.115518	1.75795	0.293711
ath-miR851-5p				#DIV/0!	#DIV/0!	1		1	1	0	#DIV/0!	#DIV/0!
ath-miR852	1	1		1	0	0.917		1	0.9585	0.0586899	0.9585	0.42265
ath-miR853		1		1	#DIV/0!		0		0	#DIV/0!	0	#DIV/0!
ath-miR857	0.6	1	1	0.866667	0.23094	0	0		0	0	0	0.0151017
ath-miR858	0.479	0.173	0.553	0.401667	0.201458	0.179	0.11	0.391	0.226667	0.146439	0.564315	0.290488
ath-miR859			1	1	#DIV/0!			1	1	#DIV/0!	1	#DIV/0!
ath-miR860	1	0.8	1	0.933333	0.11547	0.929	0.75	0.833	0.837333	0.0895786	0.897143	0.318742
ath-miR861-3p	0.849	0.971	1	0.94	0.0801311	0.839	0.758	0.909	0.835333	0.0755667	0.888652	0.175121
ath-miR862-5p	0.667		1	0.8335	0.235467	0.5	0.5	1	0.666667	0.288675	0.79984	0.549896
ath-miR863-3p		0		0	#DIV/0!	1	1	1	1	0	#DIV/0!	#DIV/0!
ath-miR863-5p	0	0	1	0.333333	0.57735	0.333	0		0.1665	0.235467	0.4995	0.734277
ath-miR864-5p	1	0		0.5	0.707107	1	0		0.5	0.707107	1	1
ath-miR865-5p		1		1	#DIV/0!	0.5	1		0.75	0.353553	0.75	#DIV/0!
ath-miR866-3p	0.5	0.667		0.5835	0.118087	0.444	0	0	0.148	0.256344	0.253642	0.118765
ath-miR869.2	0.98	1	1	0.993333	0.011547	0.982	0.9	1	0.960667	0.0533042	0.967114	0.358143
ath-miR1886.1	1	1		1	0	1	0		0.5	0.707107	0.5	0.42265
ath-miR1886.2	0.943	0.757	0.977	0.892333	0.118429	0.846	0.839	0.98	0.888333	0.0794628	0.995517	0.963584
ath-miR1886.3		0		0	#DIV/0!			0.667	0.667	#DIV/0!	#DIV/0!	#DIV/0!
ath-miR1888	0.111	0.148	0	0.0863333	0.0770216	0.056	0	0.286	0.114	0.151565	1.32046	0.792031
ath-miR2111a,b	0.625	0.3	1	0.641667	0.350297	0.227	0.4		0.3135	0.122329	0.488571	0.309547
ath-miR2112-3p	1	1		1	0	1		1	1	0	1	#DIV/0!
ath-miR2112-5p	0.6	1	0.5	0.7	0.264575		1	1	1	0	1.42857	0.225538
ath-miR2933a,b	0	0	0	0	0	0.5	0	0	0.166667	0.288675	#DIV/0!	0.373901
ath-miR2934-5p	1			1	#DIV/0!			1	1	#DIV/0!	1	#DIV/0!
ath-miR3434	1	1	0	0.666667	0.57735	1	1	1	1	0	1.5	0.373901
ath-miR3440b-3p			1	1	#DIV/0!				#DIV/0!	#DIV/0!	#DIV/0!	#DIV/0!
ath-miR3440b-5p	1	1		1	0				#DIV/0!	#DIV/0!	#DIV/0!	#DIV/0!
ath-miR4221	1			1	#DIV/0!				#DIV/0!	#DIV/0!	#DIV/0!	#DIV/0!
ath-miR4228	0	0		0	0	0	0		0	0	#DIV/0!	#DIV/0!
ath-miR5012	0.889	0.875	1	0.921333	0.068486	0.8	0.727	0.9	0.809	0.0868504	0.878075	0.153373
ath-miR5020b	0.5			0.5	#DIV/0!	0.5		0	0.25	0.353553	0.5	#DIV/0!
ath-miR5027				#DIV/0!	#DIV/0!				#DIV/0!	#DIV/0!	#DIV/0!	#DIV/0!
ath-miR5028	1			1	#DIV/0!	1		1	1	0	1	#DIV/0!
ath-miR5029	1			1	#DIV/0!				#DIV/0!	#DIV/0!	#DIV/0!	#DIV/0!

## Sheet: Truncated-only
S6 Data. Composition of miRNA forms in Col and AGO10 OE S1
Proportions of full-length, truncated-only, truncated-and-tailed, and tailed-only reads in total reads are shown in separate sheet as indicated.
Truncated-only reads/ total reads
	Col_1	Col_2	Col_3	Ave (Col)	Stdev	AGO10 OE_1	AGO10 OE_2	AGO10 OE_3	Ave (AGO10 OE)	Stdev	FC_AGO10 OE/ Col	P value
ath-miR156a-f	0.004	0.007	0.007	0.006	0.00173205	0.006	0.012	0.006	0.008	0.0034641	1.33333	0.421648
ath-miR156g	0	0	0	0	0	0	0	0	0	0	#DIV/0!	#DIV/0!
ath-miR156h	0			0	#DIV/0!	0	0	0	0	0	#DIV/0!	#DIV/0!
ath-miR157a-c	0.012	0.02	0.014	0.0153333	0.00416333	0.009	0.019	0.009	0.0123333	0.0057735	0.804348	0.505845
ath-miR157d	0.042	0.127	0.247	0.138667	0.102997	0.094	0.121	0.077	0.0973333	0.0221886	0.701923	0.534112
ath-miR158a	0.109	0.132	0.088	0.109667	0.0220076	0.147	0.142	0.084	0.124333	0.035019	1.13374	0.572298
ath-miR158b	0.12	0.121	0.076	0.105667	0.025697	0.12	0.124	0.031	0.0916667	0.0525769	0.867508	0.699866
ath-miR159a	0.044	0.268	0.094	0.135333	0.117581	0.088	0.311	0.075	0.158	0.132661	1.16749	0.835573
ath-miR159b	0.113	0.357	0.343	0.271	0.137011	0.239	0.392	0.232	0.287667	0.0904231	1.0615	0.868955
ath-miR159c	0.645	0.734	0.883	0.754	0.120254	0.701	0.754	0.814	0.756333	0.0565361	1.00309	0.977194
ath-miR160a-c	0.067	0.364	0.111	0.180667	0.160288	0.304	0.333	0.182	0.273	0.0801311	1.51107	0.422596
ath-miR161.1	0.1	0.135	0.064	0.0996667	0.0355012	0.134	0.154	0.062	0.116667	0.0483873	1.17057	0.649383
ath-miR161.2	0.545	0.576	0.677	0.599333	0.0690242	0.553	0.581	0.652	0.595333	0.0510327	0.993326	0.93955
ath-miR162a,b	0.054	0.067	0.104	0.075	0.0259422	0.044	0.06	0.11	0.0713333	0.0344287	0.951111	0.890005
ath-miR163	0.518	0.757	0.497	0.590667	0.144431	0.781	0.764	0.419	0.654667	0.20427	1.10835	0.680604
ath-miR164a,b	0	0.167	0	0.0556667	0.0964175	0.067	0.182	0	0.083	0.0920489	1.49102	0.740409
ath-miR164c	0	0.333	0	0.111	0.192258	0.286	0.667	0	0.317667	0.334626	2.86186	0.40615
ath-miR165a,b	0.01	0.034	0.025	0.023	0.0121244	0.157	0.173	0.111	0.147	0.032187	6.3913	0.00335244
ath-miR166a-g	0.024	0.075	0.038	0.0456667	0.0263502	0.307	0.368	0.287	0.320667	0.042194	7.0219	0.000664772
ath-miR167a,b	0.187	0.521	0.16	0.289333	0.201083	0.266	0.596	0.094	0.318667	0.25511	1.10138	0.883287
ath-miR167c	0.087	0.6	0	0.229	0.324227	0.259	0.167	0.333	0.253	0.0831625	1.1048	0.907155
ath-miR167d	0.241	0.626	0.039	0.302	0.298216	0.516	0.747	0.083	0.448667	0.337082	1.48565	0.602603
ath-miR168a,b	0.043	0.249	0.047	0.113	0.117796	0.099	0.295	0.03	0.141333	0.137478	1.25074	0.799752
ath-miR169a	0.053	0	0.158	0.0703333	0.0804135	0.333	0.125	0.209	0.222333	0.104639	3.16114	0.116787
ath-miR169b,c	0.091	0	0.5	0.197	0.266321	0.308	0.1	0.31	0.239333	0.12067	1.21489	0.814341
ath-miR169d-g	1	1		1	0				#DIV/0!	#DIV/0!	#DIV/0!	#DIV/0!
ath-miR169h-n	0.25	0.5	0.5	0.416667	0.144338	0.548	0.571	0.5	0.539667	0.0362261	1.2952	0.225516
ath-miR170	0	0	0	0	0	0	0	0	0	0	#DIV/0!	#DIV/0!
ath-miR171a	0	0	0.026	0.00866667	0.0150111	0	0.026	0	0.00866667	0.0150111	1	1
ath-miR171b,c	0.027	0.083	0.133	0.081	0.0530283	0.078	0.153	0.053	0.0946667	0.0520416	1.16872	0.765975
ath-miR172a,b	0.333	0.5	0	0.277667	0.254551	0	0.667	0	0.222333	0.385093	0.80072	0.84567
ath-miR172c,d	1	1	0	0.666667	0.57735	0	1		0.5	0.707107	0.75	0.78878
ath-miR172e		1		1	#DIV/0!	1		0	0.5	0.707107	0.5	#DIV/0!
ath-miR173	0.03	0.093	0	0.041	0.0474658	0.154	0.143	0.028	0.108333	0.0697878	2.64228	0.239188
ath-miR319a,b	0.126	0.14	0.073	0.113	0.0353412	0.142	0.137	0.068	0.115667	0.0413562	1.0236	0.936417
ath-miR319c	0.12	0.271	0.189	0.193333	0.0755932	0.264	0.275	0.206	0.248333	0.037072	1.28448	0.321097
ath-miR390a,b	0.002	0.005	0.008	0.005	0.003	0.001	0	0.003	0.00133333	0.00152753	0.266667	0.132286
ath-miR391	0.286	0.667	0	0.317667	0.334626	0.889	0.5	0.25	0.546333	0.32201	1.71983	0.441799
ath-miR393a,b	0.141	0.117	0.2	0.152667	0.0427122	0.215	0.122	0.26	0.199	0.0703776	1.30349	0.384848
ath-miR394a,b	0.038	0.083	0.04	0.0536667	0.0254231	0.081	0.194	0.053	0.109333	0.0746481	2.03727	0.288569
ath-miR395a,d,e	0.19	0.222	0.286	0.232667	0.0488808	0.222	0		0.111	0.156978	0.477077	0.271023
ath-miR395b,c,f	0.078	0.273	0.091	0.147333	0.109024	0.024	0.136	0	0.0533333	0.0725902	0.361991	0.281738
ath-miR396a	0.09	0.418	0.026	0.178	0.210295	0.204	0.378	0.037	0.206333	0.170512	1.15918	0.864975
ath-miR396b	0.138	0.322	0.179	0.213	0.0965971	0.323	0.351	0.149	0.274333	0.109441	1.28795	0.507079
ath-miR397a	0.011	0.038	0	0.0163333	0.0195533	0.027	0.032	0	0.0196667	0.0172143	1.20408	0.835463
ath-miR397b	0.02	0.079	0.035	0.0446667	0.0306649	0.024	0.06	0.044	0.0426667	0.018037	0.955224	0.927115
ath-miR398a	0.099	0.347	0.25	0.232	0.124976	0.178	0.396	0.5	0.358	0.164329	1.5431	0.350088
ath-miR398b,c	0.006	0.02	0.007	0.011	0.00781025	0.013	0.025	0.009	0.0156667	0.00832666	1.42424	0.518014
ath-miR399a	0.005	0.05	0	0.0183333	0.0275379	0.023	0	0	0.00766667	0.0132791	0.418182	0.578238
ath-miR399b,c	0.012	0.092	0.018	0.0406667	0.0445571	0.008	0.185	0	0.0643333	0.104577	1.58197	0.736628
ath-miR399d	0		0	0	0	0.308			0.308	#DIV/0!	#DIV/0!	#DIV/0!
ath-miR399e	0		0	0	0	0.667			0.667	#DIV/0!	#DIV/0!	#DIV/0!
ath-miR399f	0.059	0.25	0.25	0.186333	0.110274	0.19	0		0.095	0.13435	0.509839	0.461674
ath-miR400	0	0.125	0	0.0416667	0.0721688	0	0.136	0.031	0.0556667	0.0712765	1.336	0.822807
ath-miR401				#DIV/0!	#DIV/0!				#DIV/0!	#DIV/0!	#DIV/0!	#DIV/0!
ath-miR402	0.102	0.047	0	0.0496667	0.0510523	0.053	0.06	0.125	0.0793333	0.0397031	1.59732	0.471372
ath-miR403	0.217	0.394	0.15	0.253667	0.126065	0.39	0.439	0.14	0.323	0.160365	1.27332	0.587689
ath-miR408	0.011	0.048	0.005	0.0213333	0.0232881	0.009	0.021	0.027	0.019	0.00916515	0.890625	0.879539
ath-miR447a,b	0.111	0.5	0.333	0.314667	0.195147	0.6	0.125	0.2	0.308333	0.255359	0.979873	0.974407
ath-miR447a.2	0.009	0.019	0.029	0.019	0.01	0.05	0.018	0	0.0226667	0.0253246	1.19298	0.827016
ath-miR447c-3p				#DIV/0!	#DIV/0!				#DIV/0!	#DIV/0!	#DIV/0!	#DIV/0!
ath-miR447c-5p				#DIV/0!	#DIV/0!				#DIV/0!	#DIV/0!	#DIV/0!	#DIV/0!
ath-miR472	0	0	0	0	0	0	0	0	0	0	#DIV/0!	#DIV/0!
ath-miR771				#DIV/0!	#DIV/0!			0	0	#DIV/0!	#DIV/0!	#DIV/0!
ath-miR773	0.023	0	0.059	0.0273333	0.0297377	0.048	0.083	0.063	0.0646667	0.0175594	2.36585	0.134458
ath-miR773b				#DIV/0!	#DIV/0!	0			0	#DIV/0!	#DIV/0!	#DIV/0!
ath-miR774			0	0	#DIV/0!	1	0		0.5	0.707107	#DIV/0!	#DIV/0!
ath-miR774b				#DIV/0!	#DIV/0!				#DIV/0!	#DIV/0!	#DIV/0!	#DIV/0!
ath-miR775	0.041	0.094	0.039	0.058	0.0311929	0.071	0.064	0.027	0.054	0.0236432	0.931034	0.868104
ath-miR776				#DIV/0!	#DIV/0!				#DIV/0!	#DIV/0!	#DIV/0!	#DIV/0!
ath-miR777	0	1	0	0.333333	0.57735	1		0	0.5	0.707107	1.5	0.78878
ath-miR778				#DIV/0!	#DIV/0!				#DIV/0!	#DIV/0!	#DIV/0!	#DIV/0!
ath-miR779.1	0			0	#DIV/0!				#DIV/0!	#DIV/0!	#DIV/0!	#DIV/0!
ath-miR779.2	0	0	0	0	0	0	0	0	0	0	#DIV/0!	#DIV/0!
ath-miR780.1				#DIV/0!	#DIV/0!				#DIV/0!	#DIV/0!	#DIV/0!	#DIV/0!
ath-miR780.2			0	0	#DIV/0!		0	0	0	0	#DIV/0!	#DIV/0!
ath-miR781	0.098	0.276	0.222	0.198667	0.0912652	0.238	0.481	0.136	0.285	0.177237	1.43456	0.494912
ath-miR782				#DIV/0!	#DIV/0!				#DIV/0!	#DIV/0!	#DIV/0!	#DIV/0!
ath-miR783	0			0	#DIV/0!	0			0	#DIV/0!	#DIV/0!	#DIV/0!
ath-miR822	0	0	0.059	0.0196667	0.0340637	0	0.045	0.065	0.0366667	0.0332916	1.86441	0.56991
ath-miR823	0	0	0	0	0	0	0	0	0	0	#DIV/0!	#DIV/0!
ath-miR824	0.037	0	0.05	0.029	0.0259422	0.038	0	0.103	0.047	0.0520865	1.62069	0.620512
ath-miR825	0	0	0	0	0	0	0	0	0	0	#DIV/0!	#DIV/0!
ath-miR826				#DIV/0!	#DIV/0!				#DIV/0!	#DIV/0!	#DIV/0!	#DIV/0!
ath-miR827	0.053	0.022	0.4	0.158333	0.209863	0.167	0.077	0	0.0813333	0.0835843	0.513684	0.586667
ath-miR828	0		0	0	0		0		0	#DIV/0!	#DIV/0!	#DIV/0!
ath-miR829.1	0.972	0.952	0.996	0.973333	0.0220303	0.974	0.985	0.994	0.984333	0.0100167	1.0113	0.475147
ath-miR829.2	0	0	0	0	0	0		0	0	0	#DIV/0!	#DIV/0!
ath-miR830	0	1		0.5	0.707107		0	0	0	0	0	0.42265
ath-miR833-5p	0.167			0.167	#DIV/0!	0		0.25	0.125	0.176777	0.748503	#DIV/0!
ath-miR839	0.056	0	0	0.0186667	0.0323316			0	0	#DIV/0!	0	#DIV/0!
ath-miR840	0.405	0.456	0	0.287	0.249854	0.403	0.46	0.286	0.383	0.0887074	1.33449	0.564584
ath-miR841	0.022	0.063	0	0.0283333	0.0319739	0.118	0	0	0.0393333	0.0681273	1.38824	0.812619
ath-miR841b	0	0		0	0				#DIV/0!	#DIV/0!	#DIV/0!	#DIV/0!
ath-miR842	0.091	0	0	0.0303333	0.0525389	0	0.2	0	0.0666667	0.11547	2.1978	0.645869
ath-miR843	0	0.1	0.25	0.116667	0.125831	0.143	0	0	0.0476667	0.0825611	0.408571	0.471585
ath-miR844			0	0	#DIV/0!	0		0	0	0	#DIV/0!	#DIV/0!
ath-miR845a	0	0	0.333	0.111	0.192258	0.182	0.2	0	0.127333	0.110641	1.14715	0.904671
ath-miR845b				#DIV/0!	#DIV/0!				#DIV/0!	#DIV/0!	#DIV/0!	#DIV/0!
ath-miR846	0.021	0.061	0.009	0.0303333	0.0272274	0.041	0.111	0.023	0.0583333	0.0464901	1.92308	0.418929
ath-miR847	0	0		0	0			0	0	#DIV/0!	#DIV/0!	#DIV/0!
ath-miR848	0.5	1		0.75	0.353553	0.714	0.5	0.5	0.571333	0.123553	0.761778	0.453226
ath-miR849			0	0	#DIV/0!				#DIV/0!	#DIV/0!	#DIV/0!	#DIV/0!
ath-miR850	0.066	0.111	0	0.059	0.0558301	0.065	0.086	0	0.0503333	0.0448367	0.853107	0.844196
ath-miR851-3p				#DIV/0!	#DIV/0!				#DIV/0!	#DIV/0!	#DIV/0!	#DIV/0!
ath-miR851-5p				#DIV/0!	#DIV/0!	0		0	0	0	#DIV/0!	#DIV/0!
ath-miR857	0.1	0	0	0.0333333	0.057735	0	1		0.5	0.707107	15	0.301864
ath-miR858	0.299	0.63	0.368	0.432333	0.174626	0.507	0.603	0.391	0.500333	0.106157	1.15729	0.59527
ath-miR859			0	0	#DIV/0!			0	0	#DIV/0!	#DIV/0!	#DIV/0!
ath-miR860	0	0.2	0	0.0666667	0.11547	0	0.25	0.167	0.139	0.12733	2.085	0.506466
ath-miR861-3p	0	0	0	0	0	0	0	0	0	0	#DIV/0!	#DIV/0!
ath-miR861-5p				#DIV/0!	#DIV/0!				#DIV/0!	#DIV/0!	#DIV/0!	#DIV/0!
ath-miR862-3p				#DIV/0!	#DIV/0!				#DIV/0!	#DIV/0!	#DIV/0!	#DIV/0!
ath-miR862-5p	0		0	0	0	0	0	0	0	0	#DIV/0!	#DIV/0!
ath-miR863-3p		0		0	#DIV/0!	0	0	0	0	0	#DIV/0!	#DIV/0!
ath-miR863-5p	0	0	0	0	0	0	0		0	0	#DIV/0!	#DIV/0!
ath-miR864-3p				#DIV/0!	#DIV/0!				#DIV/0!	#DIV/0!	#DIV/0!	#DIV/0!
ath-miR864-5p	0	0		0	0	0	1		0.5	0.707107	#DIV/0!	0.42265
ath-miR865-3p				#DIV/0!	#DIV/0!				#DIV/0!	#DIV/0!	#DIV/0!	#DIV/0!
ath-miR865-5p		0		0	#DIV/0!	0	0		0	0	#DIV/0!	#DIV/0!
ath-miR866-3p	0.25	0.333		0.2915	0.0586899	0.333	0	0.5	0.277667	0.254551	0.952544	0.947163
ath-miR866-5p	0	0.111	0	0.037	0.0640859	0.167	0		0.0835	0.118087	2.25676	0.595091
ath-miR867				#DIV/0!	#DIV/0!			0	0	#DIV/0!	#DIV/0!	#DIV/0!
ath-miR868-3p				#DIV/0!	#DIV/0!				#DIV/0!	#DIV/0!	#DIV/0!	#DIV/0!
ath-miR868-5p		0		0	#DIV/0!				#DIV/0!	#DIV/0!	#DIV/0!	#DIV/0!
ath-miR869.1				#DIV/0!	#DIV/0!			1	1	#DIV/0!	#DIV/0!	#DIV/0!
ath-miR869.2	0	0	0	0	0	0	0	0	0	0	#DIV/0!	#DIV/0!
ath-miR870				#DIV/0!	#DIV/0!	0			0	#DIV/0!	#DIV/0!	#DIV/0!
ath-miR1886.1	0	0		0	0	0	0		0	0	#DIV/0!	#DIV/0!
ath-miR1886.2	0	0.108	0	0.036	0.0623538	0.051	0.065	0	0.0386667	0.0342101	1.07407	0.951336
ath-miR1886.3		0		0	#DIV/0!			0	0	#DIV/0!	#DIV/0!	#DIV/0!
ath-miR1887				#DIV/0!	#DIV/0!				#DIV/0!	#DIV/0!	#DIV/0!	#DIV/0!
ath-miR1888	0.167	0.111	0.667	0.315	0.306124	0.222	0.067	0.286	0.191667	0.112607	0.608466	0.548271
ath-miR2111a,b	0.313	0.5	0	0.271	0.252632	0.364	0.4		0.382	0.0254558	1.40959	0.597869
ath-miR2112-3p	0	0		0	0	0		0	0	0	#DIV/0!	#DIV/0!
ath-miR2112-5p	0.2	0	0	0.0666667	0.11547		0	0	0	0	0	0.495025
ath-miR2933a,b	0.5	0	0	0.166667	0.288675	0.5	1	1	0.833333	0.288675	5	0.0474207
ath-miR5026	0.008	0.031	0.065	0.0346667	0.0286764	0.012	0.062	0.045	0.0396667	0.0254231	1.14423	0.832295
ath-miR5027				#DIV/0!	#DIV/0!				#DIV/0!	#DIV/0!	#DIV/0!	#DIV/0!
ath-miR5028	0			0	#DIV/0!	0		0	0	0	#DIV/0!	#DIV/0!
ath-miR5029	0			0	#DIV/0!				#DIV/0!	#DIV/0!	#DIV/0!	#DIV/0!

## Sheet: Truncated-and-tailed
S6 Data. Composition of miRNA forms in Col and AGO10 OE S1
Proportions of full-length, truncated-only, truncated-and-tailed, and tailed-only reads in total reads are shown in separate sheet as indicated.
Truncated-and-Tailed reads/ total reads
	Col_1	Col_2	Col_3	Ave (Col)	Stdev	AGO10 OE_1	AGO10 OE_2	AGO10 OE_3	Ave (AGO10 OE)	Stdev	FC_AGO10 OE/ Col	P value
ath-miR156a-f	0.008	0.008	0.013	0.00966667	0.00288675	0.01	0.015	0.017	0.014	0.00360555	1.44828	0.179488
ath-miR156g	0	0.182	0	0.0606667	0.105078	0	0	0	0	0	0	0.373901
ath-miR156h	0			0	#DIV/0!	0	0.333	0	0.111	0.192258	#DIV/0!	#DIV/0!
ath-miR157a-c	0.014	0.019	0.026	0.0196667	0.00602771	0.022	0.03	0.022	0.0246667	0.0046188	1.25424	0.317755
ath-miR157d	0.013	0.034	0	0.0156667	0.0171561	0.041	0.03	0	0.0236667	0.0212211	1.51064	0.638332
ath-miR158a	0.271	0.336	0.266	0.291	0.0390512	0.313	0.326	0.273	0.304	0.0276225	1.04467	0.662353
ath-miR158b	0.151	0.233	0.151	0.178333	0.0473427	0.226	0.229	0.126	0.193667	0.0586202	1.08598	0.742279
ath-miR159a	0.014	0.034	0.007	0.0183333	0.0140119	0.018	0.042	0.01	0.0233333	0.0166533	1.27273	0.711013
ath-miR159b	0.036	0.045	0.024	0.035	0.0105357	0.049	0.053	0.029	0.0436667	0.0128582	1.24762	0.41758
ath-miR159c	0.344	0.245	0.113	0.234	0.115892	0.288	0.226	0.177	0.230333	0.0556267	0.98433	0.962966
ath-miR160a-c	0.183	0.091	0.167	0.147	0.0491528	0.217	0.25	0.182	0.216333	0.0340049	1.47166	0.114902
ath-miR161.1	0.048	0.156	0.05	0.0846667	0.0617846	0.074	0.207	0.039	0.106667	0.088636	1.25984	0.742128
ath-miR161.2	0.117	0.162	0.09	0.123	0.0363731	0.161	0.169	0.113	0.147667	0.0302875	1.20054	0.417758
ath-miR162a,b	0.096	0.114	0.068	0.0926667	0.0231805	0.152	0.149	0.047	0.116	0.0597746	1.2518	0.562669
ath-miR163	0.153	0.161	0.069	0.127667	0.050964	0.125	0.164	0.121	0.136667	0.0237557	1.0705	0.795339
ath-miR164a,b	0.091	0	0.077	0.056	0.049	0.1	0.091	0	0.0636667	0.0553203	1.1369	0.866133
ath-miR164c	0.667	0	1	0.555667	0.509211	0.429	0.333	0	0.254	0.225147	0.457109	0.401141
ath-miR165a,b	0.04	0.052	0.08	0.0573333	0.0205264	0.162	0.166	0.111	0.146333	0.0306649	2.55233	0.0139466
ath-miR166a-g	0.027	0.052	0.038	0.039	0.01253	0.148	0.157	0.079	0.128	0.0426732	3.28205	0.0256753
ath-miR167a,b	0.083	0.171	0.139	0.131	0.0445421	0.124	0.132	0.036	0.0973333	0.0532666	0.743003	0.448283
ath-miR167c	0.087	0	0.2	0.0956667	0.100281	0.037	0.167	0	0.068	0.0877097	0.710801	0.737266
ath-miR167d	0.109	0.183	0.036	0.109333	0.0735006	0.237	0.165	0.032	0.144667	0.104002	1.32317	0.655938
ath-miR168a,b	0.026	0.056	0.005	0.029	0.025632	0.037	0.087	0.035	0.053	0.0294618	1.82759	0.347103
ath-miR169a	0	0.333	0.07	0.134333	0.175574	0.083	0.125	0.186	0.131333	0.0517912	0.977667	0.978714
ath-miR169b,c	0	0.143	0.222	0.121667	0.112527	0.077	0.1	0.276	0.151	0.108862	1.2411	0.761817
ath-miR169d-g	0	0		0	0				#DIV/0!	#DIV/0!	#DIV/0!	#DIV/0!
ath-miR169h-n	0.083	0	0	0.0276667	0.0479201	0.032	0	0	0.0106667	0.0184752	0.385542	0.597118
ath-miR170	0	0	0	0	0	0	0	0	0	0	#DIV/0!	#DIV/0!
ath-miR171a	0.009	0.026	0.026	0.0203333	0.00981495	0.01	0.105	0.069	0.0613333	0.0479618	3.01639	0.220513
ath-miR171b,c	0.108	0.208	0.067	0.127667	0.0725282	0.383	0.506	0.395	0.428	0.0678159	3.35248	0.00634501
ath-miR172a,b	0	0	0	0	0	0	0	0	0	0	#DIV/0!	#DIV/0!
ath-miR172c,d	0	0	0	0	0	0	0		0	0	#DIV/0!	#DIV/0!
ath-miR172e		0		0	#DIV/0!	0		0	0	0	#DIV/0!	#DIV/0!
ath-miR173	0.061	0.186	0.138	0.128333	0.0630582	0.077	0.179	0.083	0.113	0.0572364	0.880519	0.770727
ath-miR319a,b	0.039	0.031	0.021	0.0303333	0.0090185	0.045	0.04	0.022	0.0356667	0.0120968	1.17582	0.573482
ath-miR319c	0.13	0.191	0.133	0.151333	0.0343851	0.205	0.25	0.191	0.215333	0.0308275	1.42291	0.0743261
ath-miR390a,b	0.017	0.016	0	0.011	0.00953939	0.015	0.029	0.018	0.0206667	0.00737111	1.87879	0.237207
ath-miR391	0.095	0.222	0	0.105667	0.111384	0	0	0	0	0	0	0.175697
ath-miR393a,b	0.696	0.75	0.286	0.577333	0.253743	0.744	0.802	0.34	0.628667	0.251669	1.08891	0.815778
ath-miR394a,b	0.013	0.042	0.04	0.0316667	0.0161967	0.07	0.083	0.04	0.0643333	0.022053	2.03158	0.10749
ath-miR395a,d,e	0	0.028	0	0.00933333	0.0161658	0.111	0.118		0.1145	0.00494975	12.2679	0.00338441
ath-miR395b,c,f	0.016	0.051	0	0.0223333	0.0260832	0.048	0.091	0	0.0463333	0.0455229	2.07463	0.47252
ath-miR396a	0.046	0.101	0.007	0.0513333	0.0472264	0.093	0.113	0.012	0.0726667	0.0534821	1.41558	0.631865
ath-miR396b	0.07	0.078	0.047	0.065	0.0160935	0.148	0.105	0.05	0.101	0.0491223	1.55385	0.294178
ath-miR397a	0.13	0.086	0.063	0.093	0.0340441	0.096	0.136	0	0.0773333	0.0698952	0.831541	0.744665
ath-miR397b	0.019	0.039	0.019	0.0256667	0.011547	0.022	0.052	0.022	0.032	0.0173205	1.24675	0.62609
ath-miR398a	0.899	0.653	0.75	0.767333	0.123913	0.808	0.575	0.375	0.586	0.216709	0.763684	0.27677
ath-miR398b,c	0.057	0.037	0.022	0.0386667	0.0175594	0.06	0.037	0.006	0.0343333	0.0270986	0.887931	0.827605
ath-miR399a	0	0	0	0	0	0.017	0	0	0.00566667	0.00981495	#DIV/0!	0.373901
ath-miR399b,c	0.051	0.066	0	0.039	0.0345977	0.037	0	0	0.0123333	0.021362	0.316239	0.31943
ath-miR399d	0		0	0	0	0.077			0.077	#DIV/0!	#DIV/0!	#DIV/0!
ath-miR399e	0		1	0.5	0.707107	0.333			0.333	#DIV/0!	0.666	#DIV/0!
ath-miR399f	0	0	0	0	0	0.048	0		0.024	0.0339411	#DIV/0!	0.272228
ath-miR400	0.018	0	0	0.006	0.0103923	0	0.045	0	0.015	0.0259808	2.5	0.607168
ath-miR401				#DIV/0!	#DIV/0!				#DIV/0!	#DIV/0!	#DIV/0!	#DIV/0!
ath-miR402	0.881	0.919	1	0.933333	0.060781	0.933	0.91	0.875	0.906	0.0292062	0.970714	0.521343
ath-miR403	0.032	0.045	0.037	0.038	0.00655744	0.036	0.04	0.035	0.037	0.00264575	0.973684	0.818549
ath-miR408	0.011	0.01	0.01	0.0103333	0.00057735	0.011	0.009	0.004	0.008	0.00360555	0.774194	0.33046
ath-miR447a,b	0.222	0.333	0.333	0.296	0.0640859	0.2	0.875	0.6	0.558333	0.339424	1.88626	0.2587
ath-miR447a.2	0.019	0.038	0	0.019	0.019	0.045	0.072	0.063	0.06	0.0137477	3.15789	0.0388548
ath-miR447c-3p				#DIV/0!	#DIV/0!				#DIV/0!	#DIV/0!	#DIV/0!	#DIV/0!
ath-miR447c-5p				#DIV/0!	#DIV/0!				#DIV/0!	#DIV/0!	#DIV/0!	#DIV/0!
ath-miR472	0	0	0	0	0	0	0	0	0	0	#DIV/0!	#DIV/0!
ath-miR771				#DIV/0!	#DIV/0!			0	0	#DIV/0!	#DIV/0!	#DIV/0!
ath-miR773	0.006	0.02	0.118	0.048	0.0610246	0.095	0.111	0.063	0.0896667	0.0244404	1.86806	0.33392
ath-miR773b				#DIV/0!	#DIV/0!	0			0	#DIV/0!	#DIV/0!	#DIV/0!
ath-miR774			0	0	#DIV/0!	0	1		0.5	0.707107	#DIV/0!	#DIV/0!
ath-miR774b				#DIV/0!	#DIV/0!				#DIV/0!	#DIV/0!	#DIV/0!	#DIV/0!
ath-miR775	0.372	0.344	0.392	0.369333	0.0241109	0.343	0.346	0.32	0.336333	0.0142244	0.91065	0.110719
ath-miR776				#DIV/0!	#DIV/0!				#DIV/0!	#DIV/0!	#DIV/0!	#DIV/0!
ath-miR777	0	0	0	0	0	0		0	0	0	#DIV/0!	#DIV/0!
ath-miR778				#DIV/0!	#DIV/0!				#DIV/0!	#DIV/0!	#DIV/0!	#DIV/0!
ath-miR779.1	0			0	#DIV/0!				#DIV/0!	#DIV/0!	#DIV/0!	#DIV/0!
ath-miR779.2	0.031	0.011	0.01	0.0173333	0.0118462	0.036	0.011	0	0.0156667	0.0184481	0.903846	0.901602
ath-miR780.1				#DIV/0!	#DIV/0!				#DIV/0!	#DIV/0!	#DIV/0!	#DIV/0!
ath-miR780.2			0	0	#DIV/0!		0	0	0	0	#DIV/0!	#DIV/0!
ath-miR781	0.033	0.138	0	0.057	0.0720625	0.143	0.148	0	0.097	0.0840417	1.70175	0.565372
ath-miR782				#DIV/0!	#DIV/0!				#DIV/0!	#DIV/0!	#DIV/0!	#DIV/0!
ath-miR783	0			0	#DIV/0!	0			0	#DIV/0!	#DIV/0!	#DIV/0!
ath-miR822	0.014	0	0.029	0.0143333	0.0145029	0	0	0.043	0.0143333	0.0248261	1	1
ath-miR823	0	0	0	0	0	0	0	0	0	0	#DIV/0!	#DIV/0!
ath-miR824	0	0.5	0	0.166667	0.288675	0.077	0.167	0.103	0.115667	0.0463177	0.694	0.777607
ath-miR825	0	0.01	0.167	0.059	0.0936643	0.011	0.027	0	0.0126667	0.0135769	0.214689	0.444231
ath-miR826				#DIV/0!	#DIV/0!				#DIV/0!	#DIV/0!	#DIV/0!	#DIV/0!
ath-miR827	0.043	0.022	0	0.0216667	0.0215019	0.042	0.038	0	0.0266667	0.0231805	1.23077	0.797719
ath-miR828	0		0	0	0		1		1	#DIV/0!	#DIV/0!	#DIV/0!
ath-miR829.1	0.015	0	0.001	0.00533333	0.0083865	0.011	0.008	0.001	0.00666667	0.0051316	1.25	0.82583
ath-miR829.2	0	0	0.2	0.0666667	0.11547	0		0	0	0	0	0.495025
ath-miR833-5p	0			0	#DIV/0!	0.143		0	0.0715	0.101116	#DIV/0!	#DIV/0!
ath-miR838	0	0.25	0	0.0833333	0.144338	0	0		0	0	0	0.495025
ath-miR839	0	0	0	0	0			0.333	0.333	#DIV/0!	#DIV/0!	#DIV/0!
ath-miR840	0.189	0.294	0.667	0.383333	0.25121	0.26	0.381	0.429	0.356667	0.0870881	0.930435	0.870523
ath-miR841	0.022	0	0	0.00733333	0.0127017	0.059	0	0	0.0196667	0.0340637	2.68182	0.588372
ath-miR841b	0	0		0	0				#DIV/0!	#DIV/0!	#DIV/0!	#DIV/0!
ath-miR842	0	0	0	0	0	0.125	0.2	0	0.108333	0.101036	#DIV/0!	0.136852
ath-miR843	0.065	0	0	0.0216667	0.0375278	0.429	0	0	0.143	0.247683	6.6	0.448729
ath-miR844			0	0	#DIV/0!	0		0	0	0	#DIV/0!	#DIV/0!
ath-miR845a	0	1	0.333	0.444333	0.509211	0.273	0.4	0.5	0.391	0.113767	0.87997	0.868076
ath-miR845b				#DIV/0!	#DIV/0!				#DIV/0!	#DIV/0!	#DIV/0!	#DIV/0!
ath-miR846	0.013	0	0.017	0.01	0.00888819	0.028	0.02	0.033	0.027	0.00655744	2.7	0.0560498
ath-miR847	0	0		0	0			0	0	#DIV/0!	#DIV/0!	#DIV/0!
ath-miR848	0	0		0	0	0	0	0	0	0	#DIV/0!	#DIV/0!
ath-miR849			0	0	#DIV/0!				#DIV/0!	#DIV/0!	#DIV/0!	#DIV/0!
ath-miR850	0.262	0.175	0.333	0.256667	0.0791349	0.323	0.229	0.182	0.244667	0.0717937	0.953247	0.855246
ath-miR851-3p				#DIV/0!	#DIV/0!				#DIV/0!	#DIV/0!	#DIV/0!	#DIV/0!
ath-miR851-5p				#DIV/0!	#DIV/0!	0		0	0	0	#DIV/0!	#DIV/0!
ath-miR852	0	0		0	0	0		0	0	0	#DIV/0!	#DIV/0!
ath-miR853		0		0	#DIV/0!		1		1	#DIV/0!	#DIV/0!	#DIV/0!
ath-miR858	0.103	0.099	0	0.0673333	0.0583467	0.224	0.096	0.043	0.121	0.0930537	1.79703	0.445038
ath-miR859			0	0	#DIV/0!			0	0	#DIV/0!	#DIV/0!	#DIV/0!
ath-miR860	0	0	0	0	0	0	0	0	0	0	#DIV/0!	#DIV/0!
ath-miR861-3p	0.019	0	0	0.00633333	0.0109697	0	0.03	0	0.01	0.0173205	1.57895	0.772205
ath-miR861-5p				#DIV/0!	#DIV/0!				#DIV/0!	#DIV/0!	#DIV/0!	#DIV/0!
ath-miR862-3p				#DIV/0!	#DIV/0!				#DIV/0!	#DIV/0!	#DIV/0!	#DIV/0!
ath-miR862-5p	0.333		0	0.1665	0.235467	0.5	0.5	0	0.333333	0.288675	2.002	0.549896
ath-miR863-3p		1		1	#DIV/0!	0	0	0	0	0	0	#DIV/0!
ath-miR863-5p	0	0	0	0	0	0	0		0	0	#DIV/0!	#DIV/0!
ath-miR864-3p				#DIV/0!	#DIV/0!				#DIV/0!	#DIV/0!	#DIV/0!	#DIV/0!
ath-miR864-5p	0	0		0	0	0	0		0	0	#DIV/0!	#DIV/0!
ath-miR865-3p				#DIV/0!	#DIV/0!				#DIV/0!	#DIV/0!	#DIV/0!	#DIV/0!
ath-miR865-5p		0		0	#DIV/0!	0	0		0	0	#DIV/0!	#DIV/0!
ath-miR866-3p	0.25	0		0.125	0.176777	0	0.25	0	0.0833333	0.144338	0.666667	0.78878
ath-miR866-5p	0	0	0	0	0	0	0		0	0	#DIV/0!	#DIV/0!
ath-miR867				#DIV/0!	#DIV/0!			0	0	#DIV/0!	#DIV/0!	#DIV/0!
ath-miR868-3p				#DIV/0!	#DIV/0!				#DIV/0!	#DIV/0!	#DIV/0!	#DIV/0!
ath-miR868-5p		0		0	#DIV/0!				#DIV/0!	#DIV/0!	#DIV/0!	#DIV/0!
ath-miR869.1				#DIV/0!	#DIV/0!			0	0	#DIV/0!	#DIV/0!	#DIV/0!
ath-miR869.2	0.02	0	0	0.00666667	0.011547	0	0	0	0	0	0	0.373901
ath-miR870				#DIV/0!	#DIV/0!	0			0	#DIV/0!	#DIV/0!	#DIV/0!
ath-miR1886.1	0	0		0	0	0	1		0.5	0.707107	#DIV/0!	0.42265
ath-miR1886.2	0.038	0.027	0	0.0216667	0.0195533	0.026	0.065	0	0.0303333	0.0327159	1.4	0.713786
ath-miR1886.3		0		0	#DIV/0!			0.333	0.333	#DIV/0!	#DIV/0!	#DIV/0!
ath-miR1887				#DIV/0!	#DIV/0!				#DIV/0!	#DIV/0!	#DIV/0!	#DIV/0!
ath-miR1888	0.389	0.556	0.333	0.426	0.116013	0.389	0.467	0.286	0.380667	0.0907873	0.893584	0.622264
ath-miR2111a,b	0.063	0.2	0	0.0876667	0.102256	0.364	0		0.182	0.257387	2.07605	0.587143
ath-miR2112-3p	0	0		0	0	0		0	0	0	#DIV/0!	#DIV/0!
ath-miR2112-5p	0.2	0	0	0.0666667	0.11547		0	0	0	0	0	0.495025
ath-miR2933a,b	0	0	0	0	0	0	0	0	0	0	#DIV/0!	#DIV/0!
ath-miR5012	0.056	0	0	0.0186667	0.0323316	0.1	0	0	0.0333333	0.057735	1.78571	0.720585
ath-miR5020b	0			0	#DIV/0!	0.5		0	0.25	0.353553	#DIV/0!	#DIV/0!
ath-miR5026	0.074	0.153	0.032	0.0863333	0.0614356	0.062	0.079	0.045	0.062	0.017	0.718147	0.544637
ath-miR5027				#DIV/0!	#DIV/0!				#DIV/0!	#DIV/0!	#DIV/0!	#DIV/0!
ath-miR5028	0			0	#DIV/0!	0		0	0	0	#DIV/0!	#DIV/0!
ath-miR5029	0			0	#DIV/0!				#DIV/0!	#DIV/0!	#DIV/0!	#DIV/0!

## Sheet: Tailed-only
S6 Data. Composition of miRNA forms in Col and AGO10 OE S1
Proportions of full-length, truncated-only, truncated-and-tailed, and tailed-only reads in total reads are shown in separate sheet as indicated.
Tailed-only reads/ total reads
	Col_1	Col_2	Col_3	Ave (Col)	Stdev	AGO10 OE_1	AGO10 OE_2	AGO10 OE_3	Ave (AGO10 OE)	Stdev	FC_AGO10 OE/ Col	P value
ath-miR156a-f	0.425	0.586	0.497	0.502667	0.0806494	0.505	0.593	0.404	0.500667	0.0945745	0.996021	0.9791
ath-miR156g	0.357	0.182	1	0.513	0.430735	1	1	0.667	0.889	0.192258	1.73294	0.239514
ath-miR156h	1			1	#DIV/0!	0	0.333	0.333	0.222	0.192258	0.222	#DIV/0!
ath-miR157a-c	0.359	0.481	0.386	0.408667	0.0640807	0.481	0.511	0.439	0.477	0.0361663	1.16721	0.183008
ath-miR157d	0.438	0.466	0.39	0.431333	0.0384361	0.45	0.47	0.574	0.498	0.0665733	1.15456	0.207483
ath-miR158a	0.186	0.211	0.217	0.204667	0.0164418	0.207	0.213	0.192	0.204	0.0108167	0.996743	0.956028
ath-miR158b	0.258	0.239	0.496	0.331	0.14321	0.233	0.239	0.486	0.319333	0.144369	0.964753	0.925624
ath-miR159a	0.006	0.037	0.004	0.0156667	0.0185023	0.012	0.056	0.007	0.025	0.0269629	1.59574	0.646973
ath-miR159b	0.047	0.123	0.042	0.0706667	0.0453909	0.085	0.146	0.049	0.0933333	0.049034	1.32075	0.588394
ath-miR159c	0.004	0.008	0.002	0.00466667	0.00305505	0.004	0.01	0.003	0.00566667	0.00378594	1.21429	0.739799
ath-miR160a-c	0.033	0.182	0.056	0.0903333	0.0802143	0.043	0	0	0.0143333	0.0248261	0.158672	0.192026
ath-miR161.1	0.037	0.053	0.091	0.0603333	0.0277369	0.046	0.059	0.046	0.0503333	0.00750555	0.834254	0.579162
ath-miR161.2	0.124	0.178	0.075	0.125667	0.0515202	0.142	0.181	0.088	0.137	0.0467012	1.09019	0.791721
ath-miR162a,b	0.035	0.036	0.041	0.0373333	0.00321455	0.052	0.023	0.025	0.0333333	0.0161967	0.892857	0.696354
ath-miR163	0.045	0.015	0.042	0.034	0.0165227	0.021	0.017	0.045	0.0276667	0.0151438	0.813725	0.650159
ath-miR164a,b	0.045	0	0	0.015	0.0259808	0.133	0.182	0	0.105	0.0941754	7	0.185799
ath-miR164c	0.333	0	0	0.111	0.192258	0	0	1	0.333333	0.57735	3.003	0.561214
ath-miR165a,b	0.009	0.019	0.02	0.016	0.00608276	0.055	0.078	0.037	0.0566667	0.0205508	3.54167	0.0303146
ath-miR166a-g	0.005	0.014	0.025	0.0146667	0.0100167	0.019	0.03	0.015	0.0213333	0.00776745	1.45455	0.413841
ath-miR167a,b	0.009	0.06	0.021	0.03	0.0266646	0.034	0.009	0.007	0.0166667	0.0150444	0.555556	0.492635
ath-miR167c	0.304	0.4	0.6	0.434667	0.151014	0.37	0.5	0.333	0.401	0.0877097	0.922546	0.755223
ath-miR167d	0.062	0.052	0.005	0.0396667	0.0304357	0.032	0.033	0	0.0216667	0.0187705	0.546218	0.432483
ath-miR168a,b	0.421	0.462	0.215	0.366	0.132367	0.451	0.409	0.187	0.349	0.141859	0.953552	0.886723
ath-miR169a	0	0	0.044	0.0146667	0.0254034	0.083	0.125	0	0.0693333	0.0636108	4.72727	0.239035
ath-miR169b,c	0.909	0.857	0.222	0.662667	0.382513	0.538	0.6	0.345	0.494333	0.13299	0.745976	0.511377
ath-miR169d-g	0	0		0	0				#DIV/0!	#DIV/0!	#DIV/0!	#DIV/0!
ath-miR169h-n	0.083	0	0.022	0.035	0.043	0.065	0	0	0.0216667	0.0375278	0.619048	0.706446
ath-miR170	0	0	0	0	0	0	0	0	0	0	#DIV/0!	#DIV/0!
ath-miR171a	0.037	0.053	0.026	0.0386667	0.0135769	0.059	0.132	0	0.0636667	0.0661236	1.64655	0.556127
ath-miR171b,c	0.595	0.375	0.467	0.479	0.11049	0.376	0.141	0.289	0.268667	0.118812	0.560891	0.0880948
ath-miR172a,b	0.667	0.5	0.2	0.455667	0.236635	0.5	0.333	0	0.277667	0.254551	0.609364	0.425156
ath-miR172c,d	0	0	0	0	0	0	0		0	0	#DIV/0!	#DIV/0!
ath-miR172e		0		0	#DIV/0!	0		0	0	0	#DIV/0!	#DIV/0!
ath-miR173	0.182	0.372	0.207	0.253667	0.103239	0.423	0.321	0.306	0.35	0.0636632	1.37976	0.240934
ath-miR319a,b	0.31	0.302	0.205	0.272333	0.0584494	0.252	0.281	0.229	0.254	0.0260576	0.932681	0.645781
ath-miR319c	0.482	0.424	0.215	0.373667	0.140436	0.35	0.375	0.241	0.322	0.0712531	0.861731	0.600237
ath-miR390a,b	0.009	0.021	0.008	0.0126667	0.00723418	0.012	0.04	0.012	0.0213333	0.0161658	1.68421	0.444411
ath-miR391	0.048	0	0	0.016	0.0277128	0	0.5	0	0.166667	0.288675	10.4167	0.41907
ath-miR393a,b	0.037	0.07	0.029	0.0453333	0.0217332	0	0.053	0	0.0176667	0.0305996	0.389706	0.270766
ath-miR394a,b	0.051	0.208	0	0.0863333	0.108408	0.116	0.222	0.053	0.130333	0.0854069	1.50965	0.610207
ath-miR395a,d,e	0.017	0.083	0	0.0333333	0.0438444	0.111	0		0.0555	0.0784889	1.665	0.702441
ath-miR395b,c,f	0.004	0.04	0	0.0146667	0.0220303	0	0	0	0	0	0	0.31308
ath-miR396a	0.033	0.061	0.013	0.0356667	0.0241109	0.058	0.102	0.02	0.06	0.0410366	1.68224	0.425903
ath-miR396b	0.011	0.029	0.019	0.0196667	0.0090185	0.034	0.022	0.009	0.0216667	0.0125033	1.10169	0.833223
ath-miR397a	0.391	0.371	0.125	0.295667	0.14814	0.288	0.304	0.429	0.340333	0.0772032	1.15107	0.667351
ath-miR397b	0.015	0.158	0.023	0.0653333	0.0803513	0.054	0.228	0.022	0.101333	0.110857	1.55102	0.672432
ath-miR398a	0.002	0	0	0.000666667	0.0011547	0.009	0.019	0.125	0.051	0.0642806	76.5	0.246591
ath-miR398b,c	0.001	0.005	0.002	0.00266667	0.00208167	0.006	0.013	0.002	0.007	0.00556776	2.625	0.275302
ath-miR399a	0	0	0	0	0	0	0	0	0	0	#DIV/0!	#DIV/0!
ath-miR399b,c	0.01	0.013	0	0.00766667	0.00680686	0	0.037	0.04	0.0256667	0.0222785	3.34783	0.251795
ath-miR399d	0		0	0	0	0.154			0.154	#DIV/0!	#DIV/0!	#DIV/0!
ath-miR399e	0		0	0	0	0			0	#DIV/0!	#DIV/0!	#DIV/0!
ath-miR399f	0.059	0.25	0	0.103	0.130679	0.095	0.333		0.214	0.168291	2.07767	0.461329
ath-miR400	0.073	0.125	0.053	0.0836667	0.0371663	0.297	0.364	0.094	0.251667	0.140593	3.00797	0.115989
ath-miR401				#DIV/0!	#DIV/0!				#DIV/0!	#DIV/0!	#DIV/0!	#DIV/0!
ath-miR402	0.017	0.023	0	0.0133333	0.0119304	0	0.03	0	0.01	0.0173205	0.75	0.797284
ath-miR403	0.175	0.094	0.171	0.146667	0.0456545	0.127	0.104	0.125	0.118667	0.012741	0.809091	0.364067
ath-miR408	0.025	0.079	0.005	0.0363333	0.0382797	0.034	0.064	0.027	0.0416667	0.0196554	1.14679	0.840522
ath-miR447a,b	0.222	0.167	0	0.129667	0.115613	0	0	0.2	0.0666667	0.11547	0.514139	0.540815
ath-miR447a.2	0.163	0.66	0.118	0.313667	0.300776	0.352	0.559	0.156	0.355667	0.201525	1.1339	0.850557
ath-miR447c-3p				#DIV/0!	#DIV/0!				#DIV/0!	#DIV/0!	#DIV/0!	#DIV/0!
ath-miR447c-5p				#DIV/0!	#DIV/0!				#DIV/0!	#DIV/0!	#DIV/0!	#DIV/0!
ath-miR472	0	0.077	0	0.0256667	0.044456	0	0	0	0	0	0	0.373901
ath-miR771				#DIV/0!	#DIV/0!			0	0	#DIV/0!	#DIV/0!	#DIV/0!
ath-miR773	0.966	0.959	0.824	0.916333	0.0800396	0.841	0.806	0.875	0.840667	0.0345012	0.917425	0.207099
ath-miR773b				#DIV/0!	#DIV/0!	1			1	#DIV/0!	#DIV/0!	#DIV/0!
ath-miR774			0	0	#DIV/0!	0	0		0	0	#DIV/0!	#DIV/0!
ath-miR774b				#DIV/0!	#DIV/0!				#DIV/0!	#DIV/0!	#DIV/0!	#DIV/0!
ath-miR775	0.345	0.406	0.353	0.368	0.0331512	0.386	0.372	0.307	0.355	0.0421545	0.964674	0.696155
ath-miR776				#DIV/0!	#DIV/0!				#DIV/0!	#DIV/0!	#DIV/0!	#DIV/0!
ath-miR777	0	0	0	0	0	0		0	0	0	#DIV/0!	#DIV/0!
ath-miR778				#DIV/0!	#DIV/0!				#DIV/0!	#DIV/0!	#DIV/0!	#DIV/0!
ath-miR779.1	1			1	#DIV/0!				#DIV/0!	#DIV/0!	#DIV/0!	#DIV/0!
ath-miR779.2	0.006	0	0	0.002	0.0034641	0.007	0.011	0	0.006	0.00556776	3	0.350307
ath-miR780.1				#DIV/0!	#DIV/0!				#DIV/0!	#DIV/0!	#DIV/0!	#DIV/0!
ath-miR780.2			1	1	#DIV/0!		1	0.5	0.75	0.353553	0.75	#DIV/0!
ath-miR781	0.016	0.034	0.056	0.0353333	0.0200333	0.024	0.037	0	0.0203333	0.0187705	0.575472	0.397546
ath-miR782				#DIV/0!	#DIV/0!				#DIV/0!	#DIV/0!	#DIV/0!	#DIV/0!
ath-miR783	1			1	#DIV/0!	0			0	#DIV/0!	0	#DIV/0!
ath-miR822	0.014	0.059	0.294	0.122333	0.150361	0.234	0.455	0.304	0.331	0.112947	2.70572	0.126997
ath-miR823	0.095	0.4	0	0.165	0.208986	0.063	0.333	0	0.132	0.176898	0.8	0.844839
ath-miR824	0.037	0	0.05	0.029	0.0259422	0.038	0.167	0	0.0683333	0.0875348	2.35632	0.497009
ath-miR825	0.669	0.718	0.5	0.629	0.114372	0.726	0.72	0.618	0.688	0.060696	1.0938	0.47412
ath-miR826				#DIV/0!	#DIV/0!				#DIV/0!	#DIV/0!	#DIV/0!	#DIV/0!
ath-miR827	0.032	0.196	0.2	0.142667	0.095861	0.083	0.077	0	0.0533333	0.0462853	0.373832	0.219741
ath-miR828	1		0	0.5	0.707107		0		0	#DIV/0!	0	#DIV/0!
ath-miR829.1	0	0.024	0.001	0.00833333	0.0135769	0	0.008	0.001	0.003	0.0043589	0.36	0.552407
ath-miR829.2	0	0	0	0	0	0		0	0	0	#DIV/0!	#DIV/0!
ath-miR830	0	0		0	0		0	0	0	0	#DIV/0!	#DIV/0!
ath-miR831	0	0		0	0				#DIV/0!	#DIV/0!	#DIV/0!	#DIV/0!
ath-miR840	0.153	0.103	0.333	0.196333	0.120968	0.091	0.119	0.071	0.0936667	0.0241109	0.47708	0.222853
ath-miR841	0.089	0.375	0.5	0.321333	0.21069	0.294	0.5	0.25	0.348	0.133462	1.08299	0.862088
ath-miR841b	0	1		0.5	0.707107				#DIV/0!	#DIV/0!	#DIV/0!	#DIV/0!
ath-miR842	0.182	0.125	0	0.102333	0.0930931	0.375	0.2	0	0.191667	0.187639	1.87296	0.501088
ath-miR843	0.032	0.1	0	0.044	0.0510686	0	0	0	0	0	0	0.209898
ath-miR844			0.5	0.5	#DIV/0!	1		1	1	0	2	#DIV/0!
ath-miR845a	0	0	0.333	0.111	0.192258	0.273	0.2	0.25	0.241	0.0373229	2.17117	0.314329
ath-miR845b				#DIV/0!	#DIV/0!				#DIV/0!	#DIV/0!	#DIV/0!	#DIV/0!
ath-miR846	0.035	0.265	0.026	0.108667	0.135463	0.172	0.323	0.056	0.183667	0.133882	1.69018	0.532652
ath-miR847	0	1		0.5	0.707107			0	0	#DIV/0!	0	#DIV/0!
ath-miR848	0	0		0	0	0	0	0	0	0	#DIV/0!	#DIV/0!
ath-miR849			1	1	#DIV/0!				#DIV/0!	#DIV/0!	#DIV/0!	#DIV/0!
ath-miR850	0.344	0.476	0.667	0.495667	0.162396	0.387	0.371	0.364	0.374	0.0117898	0.754539	0.265246
ath-miR851-3p				#DIV/0!	#DIV/0!				#DIV/0!	#DIV/0!	#DIV/0!	#DIV/0!
ath-miR851-5p				#DIV/0!	#DIV/0!	0		0	0	0	#DIV/0!	#DIV/0!
ath-miR852	0	0		0	0	0.083		0	0.0415	0.0586899	#DIV/0!	0.42265
ath-miR853		0		0	#DIV/0!		0		0	#DIV/0!	#DIV/0!	#DIV/0!
ath-miR857	0.3	0	0	0.1	0.173205	1	0		0.5	0.707107	5	0.385178
ath-miR858	0.12	0.099	0.079	0.0993333	0.020502	0.075	0.192	0.174	0.147	0.063	1.47987	0.280703
ath-miR859			0	0	#DIV/0!			0	0	#DIV/0!	#DIV/0!	#DIV/0!
ath-miR860	0	0	0	0	0	0.071	0	0	0.0236667	0.0409919	#DIV/0!	0.373901
ath-miR861-3p	0.132	0.029	0	0.0536667	0.069371	0.161	0.212	0.091	0.154667	0.0607481	2.88199	0.130666
ath-miR861-5p				#DIV/0!	#DIV/0!				#DIV/0!	#DIV/0!	#DIV/0!	#DIV/0!
ath-miR862-3p				#DIV/0!	#DIV/0!				#DIV/0!	#DIV/0!	#DIV/0!	#DIV/0!
ath-miR862-5p	0		0	0	0	0	0	0	0	0	#DIV/0!	#DIV/0!
ath-miR863-3p		0		0	#DIV/0!	0	0	0	0	0	#DIV/0!	#DIV/0!
ath-miR863-5p	1	1	0	0.666667	0.57735	0.667	1		0.8335	0.235467	1.25025	0.734277
ath-miR864-3p				#DIV/0!	#DIV/0!				#DIV/0!	#DIV/0!	#DIV/0!	#DIV/0!
ath-miR864-5p	0	1		0.5	0.707107	0	0		0	0	0	0.42265
ath-miR865-3p				#DIV/0!	#DIV/0!				#DIV/0!	#DIV/0!	#DIV/0!	#DIV/0!
ath-miR865-5p		0		0	#DIV/0!	0.5	0		0.25	0.353553	#DIV/0!	#DIV/0!
ath-miR866-3p	0	0		0	0	0.222	0.75	0.5	0.490667	0.264124	#DIV/0!	0.0882978
ath-miR866-5p	1	0.889	1	0.963	0.0640859	0.833	1		0.9165	0.118087	0.951713	0.595091
ath-miR867				#DIV/0!	#DIV/0!			0	0	#DIV/0!	#DIV/0!	#DIV/0!
ath-miR868-3p				#DIV/0!	#DIV/0!				#DIV/0!	#DIV/0!	#DIV/0!	#DIV/0!
ath-miR868-5p		1		1	#DIV/0!				#DIV/0!	#DIV/0!	#DIV/0!	#DIV/0!
ath-miR869.1				#DIV/0!	#DIV/0!			0	0	#DIV/0!	#DIV/0!	#DIV/0!
ath-miR869.2	0	0	0	0	0	0.018	0.1	0	0.0393333	0.0533042	#DIV/0!	0.270347
ath-miR870				#DIV/0!	#DIV/0!	0			0	#DIV/0!	#DIV/0!	#DIV/0!
ath-miR1886.1	0	0		0	0	0	0		0	0	#DIV/0!	#DIV/0!
ath-miR1886.2	0.019	0.108	0.023	0.05	0.0502693	0.077	0.032	0.02	0.043	0.03005	0.86	0.846106
ath-miR1886.3		1		1	#DIV/0!			0	0	#DIV/0!	0	#DIV/0!
ath-miR1887				#DIV/0!	#DIV/0!				#DIV/0!	#DIV/0!	#DIV/0!	#DIV/0!
ath-miR1888	0.333	0.185	0	0.172667	0.166842	0.333	0.467	0.143	0.314333	0.162805	1.82046	0.35191
ath-miR2111a,b	0	0	0	0	0	0.045	0.2		0.1225	0.109602	#DIV/0!	0.124105
ath-miR2112-3p	0	0		0	0	0		0	0	0	#DIV/0!	#DIV/0!
ath-miR2112-5p	0	0	0.5	0.166667	0.288675		0	0	0	0	0	0.495025
ath-miR2933a,b	0.5	1	1	0.833333	0.288675	0	0	0	0	0	0	0.00749043
ath-miR3434	0	0	1	0.333333	0.57735	0	0	0	0	0	0	0.373901
ath-miR3440b-3p			0	0	#DIV/0!				#DIV/0!	#DIV/0!	#DIV/0!	#DIV/0!
ath-miR3440b-5p	0	0		0	0				#DIV/0!	#DIV/0!	#DIV/0!	#DIV/0!
ath-miR3932a,b				#DIV/0!	#DIV/0!				#DIV/0!	#DIV/0!	#DIV/0!	#DIV/0!
ath-miR3933				#DIV/0!	#DIV/0!				#DIV/0!	#DIV/0!	#DIV/0!	#DIV/0!
ath-miR4221	0			0	#DIV/0!				#DIV/0!	#DIV/0!	#DIV/0!	#DIV/0!
ath-miR4227				#DIV/0!	#DIV/0!				#DIV/0!	#DIV/0!	#DIV/0!	#DIV/0!
ath-miR4228	1	1		1	0	1	1		1	0	1	#DIV/0!
ath-miR4239				#DIV/0!	#DIV/0!				#DIV/0!	#DIV/0!	#DIV/0!	#DIV/0!
ath-miR4240				#DIV/0!	#DIV/0!				#DIV/0!	#DIV/0!	#DIV/0!	#DIV/0!
ath-miR4243				#DIV/0!	#DIV/0!		1		1	#DIV/0!	#DIV/0!	#DIV/0!
ath-miR5012	0.056	0.125	0	0.0603333	0.0626126	0.1	0.273	0.1	0.157667	0.0998816	2.61326	0.225916
ath-miR5020b	0.5			0.5	#DIV/0!	0		1	0.5	0.707107	1	#DIV/0!
ath-miR5026	0.033	0.038	0.065	0.0453333	0.0172143	0.036	0.101	0.036	0.0576667	0.0375278	1.27206	0.632177
ath-miR5027				#DIV/0!	#DIV/0!				#DIV/0!	#DIV/0!	#DIV/0!	#DIV/0!
ath-miR5028	0			0	#DIV/0!	0		0	0	0	#DIV/0!	#DIV/0!
ath-miR5029	0			0	#DIV/0!				#DIV/0!	#DIV/0!	#DIV/0!	#DIV/0!

## Sheet: raw reads
S6 Data. Composition of miRNA forms in Col and AGO10 OE S1
	Col_1	Col_2	Col_3	AGO10 OE_1	AGO10 OE_2	AGO10 OE_3
ath-miR158a	155916	148909	40578	166703	138821	66957
ath-miR159a	108660	12475	39187	71220	9479	29516
ath-miR166a-g	64826	27695	5253	40886	25241	7761
ath-miR159b	42571	9384	10787	26158	7535	9603
ath-miR165a,b	15875	7905	1260	7217	5219	1661
ath-miR157a-c	11753	6528	3195	16486	7543	10604
ath-miR156a-f	8964	4771	2237	2978	2167	3776
ath-miR398b,c	7215	2970	414	2889	1665	467
ath-miR319a,b	6947	3690	2225	8028	3896	3321
ath-miR403	5966	3302	1557	6885	3535	3048
ath-miR159c	3558	1305	2227	3731	1335	1485
ath-miR163	3290	3739	755	5579	2940	1407
ath-miR161.2	3263	2427	1570	3110	2764	2055
ath-miR161.1	2903	475	342	1116	324	583
ath-miR396a	2843	593	3236	1284	547	4162
ath-miR396b	1852	770	469	812	590	1049
ath-miR162a,b	1546	1112	442	1031	863	937
ath-miR168a,b	1399	718	191	1254	413	657
ath-miR408	1374	518	196	802	326	224
ath-miR397b	1130	203	257	464	250	45
ath-miR390a,b	659	193	128	886	175	328
ath-miR319c	583	262	233	497	280	257
ath-miR398a	454	167	12	214	106	8
ath-miR158b	449	536	119	567	502	294
ath-miR399b,c	411	76	56	245	27	25
ath-miR829.1	394	84	1704	274	133	2692
ath-miR5026	394	131	31	760	178	112
ath-miR157d	381	118	77	171	66	155
ath-miR846	376	98	232	319	99	301
ath-miR167a,b	337	117	144	177	114	277
ath-miR167d	274	115	616	93	91	312
ath-miR395b,c,f	255	99	11	42	22	3
ath-miR447a.2	215	106	68	199	111	96
ath-miR399a	190	20	20	175	7	6
ath-miR773	174	49	17	63	36	16
ath-miR779.2	163	88	99	139	91	101
ath-miR394a,b	156	48	50	86	36	75
ath-miR775	145	96	51	70	78	75
ath-miR393a,b	135	128	35	172	131	50
ath-miR825	127	103	18	95	75	34
ath-miR858	117	81	38	67	73	23
ath-miR840	111	68	3	154	126	14
ath-miR171a	108	38	38	101	38	29
ath-miR827	94	92	5	24	26	3
ath-miR397a	92	105	16	73	125	7
ath-miR171b,c	74	48	30	141	85	38
ath-miR822	72	17	34	47	22	46
ath-miR173	66	43	29	26	28	36
ath-miR781	61	29	18	42	27	22
ath-miR850	61	63	3	31	35	11
ath-miR160a-c	60	22	18	46	12	22
ath-miR402	59	86	6	75	67	16
ath-miR395a,d,e	58	36	7	9	17	0
ath-miR400	55	16	19	37	22	32
ath-miR861-3p	53	34	13	31	33	11
ath-miR1886.2	53	37	44	39	31	50
ath-miR869.2	50	21	4	55	10	5
ath-miR841	45	16	4	17	10	4
ath-miR843	31	10	4	7	1	5
ath-miR472	28	13	5	13	10	10
ath-miR824	27	4	20	26	6	29
ath-miR167c	23	5	5	27	12	6
ath-miR164a,b	22	6	26	30	11	36
ath-miR391	21	9	1	9	2	4
ath-miR823	21	5	7	16	3	9
ath-miR169a	19	3	114	12	8	43
ath-miR839	18	3	6	0	0	3
ath-miR1888	18	27	3	18	15	7
ath-miR5012	18	8	1	10	11	10
ath-miR399f	17	8	4	21	3	0
ath-miR2111a,b	16	10	1	22	5	0
ath-miR860	15	5	13	14	4	6
ath-miR156g	14	11	2	1	2	3
ath-miR169h-n	12	2	46	31	7	18
ath-miR169b,c	11	7	36	13	10	29
ath-miR842	11	8	1	8	5	6
ath-miR857	10	4	4	1	1	0
ath-miR447a,b	9	6	3	5	8	5
ath-miR847	8	1	0	0	0	1
ath-miR866-5p	8	9	3	6	5	0
ath-miR852	7	1	0	12	0	5
ath-miR3434	7	3	1	1	4	3
ath-miR833-5p	6	0	0	7	0	4
ath-miR170	5	2	4	5	2	4
ath-miR838	5	4	2	1	1	0
ath-miR2112-5p	5	4	2	0	2	1
ath-miR777	4	1	3	1	0	4
ath-miR829.2	4	1	5	3	0	4
ath-miR866-3p	4	3	0	9	4	2
ath-miR5020b	4	0	0	2	0	1
ath-miR164c	3	3	2	7	3	1
ath-miR172a,b	3	4	5	4	3	6
ath-miR862-5p	3	0	1	2	2	1
ath-miR863-5p	3	2	2	3	3	0
ath-miR399d	2	0	1	13	0	0
ath-miR399e	2	0	2	3	0	0
ath-miR830	2	1	0	0	1	2
ath-miR845a	2	4	3	11	5	4
ath-miR848	2	2	0	7	2	2
ath-miR864-5p	2	1	0	1	1	0
ath-miR2933a,b	2	1	1	2	1	1
ath-miR4228	2	1	0	1	1	0
ath-miR156h	1	0	0	1	3	3
ath-miR169d-g	1	1	0	0	0	0
ath-miR172c,d	1	2	2	1	2	0
ath-miR779.1	1	0	0	0	0	0
ath-miR783	1	0	0	1	0	0
ath-miR828	1	0	1	0	1	0
ath-miR831	1	1	0	0	0	0
ath-miR835-5p	1	0	0	0	0	0
ath-miR837-5p	1	0	0	1	0	1
ath-miR841b	1	1	0	0	0	0
ath-miR1886.1	1	1	0	1	1	0
ath-miR2112-3p	1	1	0	1	0	1
ath-miR2934-5p	1	0	0	0	0	1
ath-miR3440b-5p	1	1	0	0	0	0
ath-miR4221	1	0	0	0	0	0
ath-miR5028	1	0	0	2	0	1
ath-miR5029	1	0	0	0	0	0
ath-miR172e	0	1	0	1	0	1
ath-miR447c-5p	0	0	0	0	0	0
ath-miR771	0	0	0	0	0	1
ath-miR773b	0	0		1	0
ath-miR774	0	0	1	1	1	0
ath-miR776	0	0	0	0	0	0
ath-miR780.1	0	0	0	0	0	0
ath-miR780.2	0	0	1	0	2	8
ath-miR837-3p	0	1	0	3	0	0
ath-miR844	0	0	2	1	0	2
ath-miR845b	0	0	0	0	0	0
ath-miR849	0	0	1	0	0	0
ath-miR851-3p	0	0	0	0	0	0
ath-miR851-5p	0	0	0	1	0	1
ath-miR853	0	3	0	0	1	0
ath-miR859	0	0	1	0	0	3
ath-miR861-5p	0	0	0	0	0	0
ath-miR862-3p	0	0	0	0	0	0
ath-miR863-3p	0	1	0	2	1	1
ath-miR864-3p	0	0	0	0	0	0
ath-miR865-3p	0	0	0	0	0	0
ath-miR865-5p	0	1	0	2	3	0
ath-miR868-3p	0	0	0	0	0	0
ath-miR868-5p	0	1	0	0	0	0
ath-miR870	0	0	0	1	0	0
ath-miR1886.3	0	1	0	0	0	3
ath-miR2934-3p	0	0	0	0	0	0
ath-miR2936	0	0	0	0	0	0
ath-miR2939	0	0	0	0	0	0
ath-miR3440b-3p	0	0	1	0	0	0
ath-miR3933	0	0	0	0	0	0
ath-miR4243	0	0	0	0	1	0
ath-miR5013	0	0		0	0
ath-miR5014	0	0	0	1	0	0
ath-miR5019	0	1	0	0	0	0
ath-miR5020a	0	0		0	0
ath-miR5023	0	0	0	2	0	0
ath-miR5027	0	0	0	0	0	0
ath-miR401
ath-miR826			0			0
ath-miR836
ath-miR867			0			1
ath-miR869.1			0			1
ath-miR1887			0			0
ath-miR2937
ath-miR2938
ath-miR3932a,b			0			0
ath-miR4227
ath-miR4239			0			0
ath-miR4240
ath-miR5015a,b			0			0
ath-miR5016
ath-miR5017			0			0
ath-miR5018
ath-miR5021
ath-miR5022			0			0
ath-miR5024
ath-miR5025
