# Supplementary material for: ARGONAUTE10 promotes the degradation of miR165/6 through the SDN1 and SDN2 exonucleases in Arabidopsis
Source: PLoS Biol. 2017 Feb 23;15(2):e2001272. doi: 10.1371/journal.pbio.2001272 (PMC5322904; doi:10.1371/journal.pbio.2001272)
Supplement: S8 Data — (XLSX) [file pbio.2001272.s016.xlsx]

## Sheet: AGO RISC association
S8 Data. Profile of AGO1 and AGO10-bound miRNAs in AGO10 OE
Relative association of a miRNA with AGO1 or AGO10 was quantified by the percentage of reads corresponding to
this miRNA in total annotated miRNA reads from the small RNA libraries
	Reads			Relative association		Reads			Relative association
miRNA	AGO1 IP_1	AGO1 IP_2	AGO1 IP_3	Average	Stdev	AGO10 IP_1	AGO10 IP_2	AGO10 IP_3	Average	Stdev
ath-MIR156a-f	17791	33199	26871	0.0253246	0.00789313	931	173	107	0.000647987	0.000948395
ath-MIR156g	8	13	9	9.76147e-06	2.75877e-06	0	1	0	2.36524e-07	4.09672e-07
ath-MIR156h	2	2	3	2.26723e-06	5.35362e-07	0	0	0	0	0
ath-MIR157a-c	29698	55643	33653	0.0387575	0.0143771	4334	1534	1298	0.00338424	0.00409589
ath-MIR157d	243	635	505	0.000450182	0.00020009	11	4	2	8.29848e-06	1.06683e-05
ath-MIR158a	239706	310522	283026	0.270632	0.0383259	16478	7065	9401	0.0142494	0.0144039
ath-MIR158b	1978	1891	2369	0.00202184	0.000222429	97	31	43	7.83621e-05	8.95163e-05
ath-MIR159a	149035	125652	136558	0.13333	0.00979464	12133	4918	3368	0.00955673	0.0114047
ath-MIR159b	172264	208540	276072	0.212948	0.0497903	16567	13149	10257	0.015953	0.0130737
ath-MIR159c	87	111	89	9.32628e-05	1.46554e-05	19	8	3	1.44807e-05	1.83442e-05
ath-MIR160a-c	621	424	849	0.000612362	0.000198073	1059	154	112	0.000724585	0.00108939
ath-MIR161.1	13744	17622	8631	0.0130219	0.00460025	931	867	697	0.000956246	0.000683175
ath-MIR161.2	1449	1879	2412	0.00186131	0.000459731	138	39	108	0.000121714	0.00012108
ath-MIR162a,b	17337	20471	18265	0.0182093	0.00186973	1078	1424	1091	0.00127595	0.000651215
ath-MIR163	8213	11095	9266	0.00928511	0.00157245	743	531	322	0.000667868	0.000630085
ath-MIR164a,b	232	529	261	0.000333367	0.000166508	6	2	1	4.46123e-06	5.87351e-06
ath-MIR164c	10	27	18	1.79216e-05	8.58426e-06	0	2	2	9.61559e-07	8.33058e-07
ath-MIR165a,b	107498	38754	40691	0.0604794	0.0375616	127661	375067	371076	0.259009	0.0175866
ath-MIR166a-g	198581	56326	73175	0.106035	0.0746621	303245	934519	889971	0.627638	0.0522277
ath-MIR167a,b	1276	2415	1249	0.00161015	0.00068142	738	158	138	0.000531581	0.00073608
ath-MIR167c	28	30	26	2.72746e-05	2.39451e-06	11	6	14	1.17026e-05	8.26226e-06
ath-MIR167d	41	100	27	5.49387e-05	3.89727e-05	119	201	85	0.000142558	8.02394e-05
ath-MIR168a,b	2128	4221	5733	0.00391918	0.00174415	420	756	447	0.00055007	0.000229643
ath-MIR169a	4	5	11	6.46788e-06	3.60079e-06	14	8	10	1.30706e-05	1.14068e-05
ath-MIR169b,c	1	1	1	9.73358e-07	1.66903e-08	3	1	1	2.35274e-06	2.826e-06
ath-MIR169d-g	1	1	1	9.73358e-07	1.66903e-08	0	1	0	2.36524e-07	4.09672e-07
ath-MIR169h-n	12	6	14	1.03364e-05	3.90804e-06	28	6	9	2.10891e-05	2.71542e-05
ath-MIR170	21	25	19	2.11227e-05	3.34995e-06	17	2	4	1.20579e-05	1.71341e-05
ath-MIR171a	66	110	41	7.07846e-05	3.53997e-05	365	306	249	0.000360952	0.000279671
ath-MIR171b	17	27	15	1.92142e-05	6.64191e-06	127	143	122	0.000142869	8.2382e-05
ath-MIR172a,b	14	15	15	1.42783e-05	6.92424e-07	3	1	1	2.35274e-06	2.826e-06
ath-MIR172c,d	1	1	0	6.52839e-07	5.6553e-07	0	0	0	0	0
ath-MIR172e	2	1	1	1.29538e-06	5.51659e-07	0	0	0	0	0
ath-MIR173	703	137	251	0.000352153	0.000288042	2551	179	359	0.00172182	0.00264534
ath-MIR319a,b	15285	14957	24140	0.0176075	0.00485378	3148	992	1224	0.00249792	0.00294177
ath-MIR319c	563	834	1493	0.000935734	0.000455563	133	101	103	0.000132038	0.000101285
ath-MIR390a,b	1126	950	849	0.000948993	0.000135819	567	38	26	0.00036914	0.000599531
ath-MIR391	55	19	59	4.29073e-05	2.09061e-05	158	12	21	0.000106558	0.000163899
ath-MIR393a,b	48	34	74	5.04232e-05	1.90321e-05	14	3	5	1.06667e-05	1.34806e-05
ath-MIR394a,b	339	438	469	0.000404387	6.70846e-05	155	54	65	0.000125367	0.000142786
ath-MIR395a,d,e	29	136	49	7.00352e-05	5.70434e-05	69	355	72	0.000144608	0.000100464
ath-MIR395b,c,f	166	553	322	0.000339605	0.000195958	755	2623	936	0.00132014	0.000593187
ath-MIR396a	2350	3732	6379	0.00403595	0.00195305	1227	576	2762	0.0015765	0.00102051
ath-MIR396b	17562	44159	27078	0.0289429	0.0136636	1006	1453	1419	0.001318	0.000489494
ath-MIR397a	60	86	230	0.000121491	8.73935e-05	44	10	29	3.69041e-05	4.00026e-05
ath-MIR397b	1674	1171	4598	0.0024002	0.00176499	672	342	1565	0.000882471	0.000556862
ath-MIR398a	4	6	5	4.87559e-06	1.04688e-06	11	10	6	1.06946e-05	8.67663e-06
ath-MIR398b,c	10240	20367	22552	0.0172636	0.00642582	28123	52134	53378	0.0429172	0.00849119
ath-MIR399a	151	97	274	0.000168537	8.58716e-05	431	290	702	0.000508998	0.000300557
ath-MIR399b,c	395	246	630	0.000410506	0.000182543	650	607	1081	0.000813203	0.000393457
ath-MIR399d	5	5	6	5.18731e-06	5.08346e-07	33	6	18	2.64074e-05	3.09531e-05
ath-MIR399e	0	1	0	3.30818e-07	5.72993e-07	0	0	0	0	0
ath-MIR399f	8	7	15	9.69967e-06	4.10942e-06	22	10	14	1.95126e-05	1.88339e-05
ath-MIR400	29	55	57	4.58032e-05	1.54046e-05	17	9	13	1.59118e-05	1.3869e-05
ath-MIR401	0	0	0	0	0	0	0	0	0	0
ath-MIR402	1	1	1	9.73358e-07	1.66903e-08	0	0	0	0	0
ath-MIR403	15453	18787	20943	0.0179039	0.00268258	5238	6258	10237	0.00724906	0.0026913
ath-MIR404	0	0	0	0	0	0	0	0	0	0
ath-MIR405a,b	0	0	0	0	0	0	0	0	0	0
ath-MIR406	0	0	0	0	0	0	0	0	0	0
ath-MIR407	0	0	0	0	0	0	0	0	0	0
ath-MIR408	1190	2023	3421	0.00214894	0.0010769	196	457	299	0.000303426	7.60778e-05
ath-MIR413	0	0	0	0	0	0	0	0	0	0
ath-MIR414	0	0	0	0	0	0	0	0	0	0
ath-MIR415	0	0	0	0	0	0	0	0	0	0
ath-MIR416	0	0	0	0	0	0	0	0	0	0
ath-MIR417	0	0	0	0	0	0	0	0	0	0
ath-MIR418	0	0	0	0	0	0	0	0	0	0
ath-MIR419	0	0	0	0	0	0	0	0	0	0
ath-MIR420	0	0	0	0	0	0	0	0	0	0
ath-MIR426	0	0	0	0	0	0	0	0	0	0
ath-MIR447a,b	7	13	9	9.43945e-06	3.14418e-06	0	1	0	2.36524e-07	4.09672e-07
ath-MIR447c	0	0	0	0	0	0	0	0	0	0
ath-MIR472	342	750	615	0.000555364	0.000209307	202	271	165	0.000230446	0.000132791
ath-MIR771	1	3	1	1.63499e-06	1.16253e-06	3	0	1	2.11622e-06	3.05287e-06
ath-MIR773	6	3	2	3.56562e-06	2.00253e-06	0	3	2	1.19808e-06	1.08927e-06
ath-MIR774	1	0	1	6.4254e-07	5.56461e-07	3	1	0	2.10849e-06	3.05815e-06
ath-MIR775	276	354	190	0.000266886	8.43168e-05	323	341	187	0.000327879	0.000245362
ath-MIR776	0	0	0	0	0	0	0	0	0	0
ath-MIR777	17	10	14	1.32698e-05	3.25354e-06	3	3	2	3.07005e-06	2.22956e-06
ath-MIR778	0	0	0	0	0	0	0	0	0	0
ath-MIR779.1	0	0	0	0	0	0	0	0	0	0
ath-MIR779.2	146	390	145	0.000222509	0.000142505	36	50	19	3.89306e-05	2.69007e-05
ath-MIR780.1	1	0	1	6.4254e-07	5.56461e-07	0	0	0	0	0
ath-MIR780.2	1	2	1	1.30418e-06	5.89535e-07	0	0	0	0	0
ath-MIR781	150	153	179	0.000156291	1.41386e-05	19	19	39	2.58757e-05	1.1288e-05
ath-MIR782	0	0	0	0	0	0	0	0	0	0
ath-MIR783	0	0	0	0	0	0	0	0	0	0
ath-MIR822	235	249	260	0.000241384	1.25179e-05	47	28	24	4.18123e-05	4.00008e-05
ath-MIR823	169	396	177	0.000242157	0.00013069	3	6	2	3.77962e-06	2.11604e-06
ath-MIR824	165	169	245	0.000187569	4.17876e-05	17	2	4	1.20579e-05	1.71341e-05
ath-MIR825	65	107	95	8.67782e-05	2.20571e-05	11	11	16	1.33737e-05	6.5508e-06
ath-MIR826	0	0	0	0	0	0	0	0	0	0
ath-MIR827	202	427	346	0.000317207	0.000115101	122	190	211	0.000172604	4.93067e-05
ath-MIR828	1	1	1	9.73358e-07	1.66903e-08	0	1	0	2.36524e-07	4.09672e-07
ath-MIR829.1	0	1	1	6.51336e-07	5.64285e-07	3	0	0	1.87197e-06	3.24234e-06
ath-MIR829.2	12	21	27	1.94654e-05	7.28277e-06	0	0	1	2.44255e-07	4.23062e-07
ath-MIR830	0	1	2	9.71855e-07	9.61721e-07	0	1	1	4.8078e-07	4.16529e-07
ath-MIR831	1	2	3	1.94521e-06	9.59916e-07	0	0	1	2.44255e-07	4.23062e-07
ath-MIR832-3p	0	0	0	0	0	0	0	0	0	0
ath-MIR832-5p	0	0	0	0	0	0	0	0	0	0
ath-MIR833-3p	1	1	1	9.73358e-07	1.66903e-08	0	0	0	0	0
ath-MIR833-5p	18	34	14	2.15315e-05	1.07566e-05	0	0	0	0	0
ath-MIR834	1	1	1	9.73358e-07	1.66903e-08	0	0	0	0	0
ath-MIR835-3p	1	1	1	9.73358e-07	1.66903e-08	0	0	1	2.44255e-07	4.23062e-07
ath-MIR835-5p	0	1	1	6.51336e-07	5.64285e-07	0	0	1	2.44255e-07	4.23062e-07
ath-MIR836	0	0	0	0	0	0	0	0	0	0
ath-MIR837-3p	0	0	0	0	0	0	0	0	0	0
ath-MIR837-5p	1	1	1	9.73358e-07	1.66903e-08	0	0	0	0	0
ath-MIR838	8	15	8	1.01026e-05	4.14329e-06	6	2	4	5.194e-06	5.28324e-06
ath-MIR839	24	20	37	2.62041e-05	8.28732e-06	8	29	40	2.16213e-05	7.22422e-06
ath-MIR840	17	26	28	2.30501e-05	5.76643e-06	3	2	1	2.58927e-06	2.64351e-06
ath-MIR841	334	571	263	0.000380749	0.000164767	91	123	65	0.000101752	6.26269e-05
ath-MIR842	31	23	51	3.39379e-05	1.35543e-05	8	3	9	7.89978e-06	6.52215e-06
ath-MIR843	21	30	27	2.5341e-05	4.77351e-06	11	34	38	2.41874e-05	3.62713e-06
ath-MIR844	1	1	1	9.73358e-07	1.66903e-08	0	0	0	0	0
ath-MIR845a	3	6	5	4.55356e-06	1.54404e-06	0	2	2	9.61559e-07	8.33058e-07
ath-MIR845b	1	1	1	9.73358e-07	1.66903e-08	0	0	1	2.44255e-07	4.23062e-07
ath-MIR846	2072	3295	1957	0.00238453	0.000769298	401	405	259	0.000409274	0.000299647
ath-MIR847	8	7	11	8.4176e-06	1.91056e-06	0	8	13	5.06751e-06	4.79209e-06
ath-MIR848	18	27	31	2.46645e-05	6.47814e-06	3	1	1	2.35274e-06	2.826e-06
ath-MIR849	1	1	1	9.73358e-07	1.66903e-08	0	0	0	0	0
ath-MIR850	314	338	614	0.000409729	0.000157282	30	76	147	7.2601e-05	3.04314e-05
ath-MIR851-3p	0	0	1	3.20518e-07	5.55154e-07	0	0	0	0	0
ath-MIR851-5p	11	26	26	2.0477e-05	8.54003e-06	0	2	6	1.93858e-06	2.24385e-06
ath-MIR852	1	1	1	9.73358e-07	1.66903e-08	0	0	0	0	0
ath-MIR853	2	2	4	2.58775e-06	1.09018e-06	0	1	1	4.8078e-07	4.16529e-07
ath-MIR854a	0	0	0	0	0	0	0	0	0	0
ath-MIR855	0	0	0	0	0	0	0	0	0	0
ath-MIR856	0	0	0	0	0	0	0	0	0	0
ath-MIR857	11	29	30	2.27515e-05	1.05004e-05	0	1	1	4.8078e-07	4.16529e-07
ath-MIR858	49	36	91	5.68557e-05	2.71674e-05	8	9	25	1.3227e-05	6.15569e-06
ath-MIR859	1	1	1	9.73358e-07	1.66903e-08	0	0	0	0	0
ath-MIR860	57	44	75	5.69501e-05	1.43176e-05	6	6	17	9.31541e-06	4.42297e-06
ath-MIR861-3p	1	1	1	9.73358e-07	1.66903e-08	3	1	0	2.10849e-06	3.05815e-06
ath-MIR861-5p	0	0	0	0	0	0	0	0	0	0
ath-MIR862-3p	0	0	0	0	0	0	0	0	0	0
ath-MIR862-5p	6	5	8	6.15037e-06	1.39908e-06	11	1	2	7.58891e-06	1.1267e-05
ath-MIR863-3p	14	28	14	1.82585e-05	8.25349e-06	8	5	6	7.64006e-06	6.36703e-06
ath-MIR863-5p	1	3	5	2.91707e-06	1.92156e-06	0	1	1	4.8078e-07	4.16529e-07
ath-MIR864-3p	0	1	1	6.51336e-07	5.64285e-07	0	0	0	0	0
ath-MIR864-5p	1	1	0	6.52839e-07	5.6553e-07	0	0	0	0	0
ath-MIR865-3p	1	1	1	9.73358e-07	1.66903e-08	0	0	0	0	0
ath-MIR865-5p	0	1	0	3.30818e-07	5.72993e-07	0	0	0	0	0
ath-MIR866-3p	0	0	0	0	0	0	0	0	0	0
ath-MIR866-5p	1	1	1	9.73358e-07	1.66903e-08	0	0	0	0	0
ath-MIR867	0	0	0	0	0	0	0	0	0	0
ath-MIR868	0	0	0	0	0	0	0	0	0	0
ath-MIR869.1	0	0	0	0	0	0	0	0	0	0
ath-MIR869.2	623	717	441	0.000579164	0.000145109	28	9	5	2.08217e-05	2.73945e-05
ath-MIR870	1	1	1	9.73358e-07	1.66903e-08	0	0	0	0	0
ath-MIR1886.1	3	5	3	3.58171e-06	1.19562e-06	0	8	9	4.09049e-06	3.5721e-06
ath-MIR1886.2	48	122	60	7.50479e-05	4.02643e-05	0	2	2	9.61559e-07	8.33058e-07
ath-MIR1886.3	1	0	0	3.22022e-07	5.57758e-07	0	0	0	0	0
ath-MIR1887	0	0	0	0	0	0	0	0	0	0
ath-MIR1888	3	7	5	4.88438e-06	2.02558e-06	0	1	0	2.36524e-07	4.09672e-07
ath-MIR2111a	72	24	71	5.3882e-05	2.60434e-05	285	42	88	0.000209265	0.000281339
ath-MIR2112-3p	1	1	1	9.73358e-07	1.66903e-08	0	0	0	0	0
ath-MIR2112-5p	0	0	0	0	0	0	0	0	0	0
	1035127	1007604	1039982	1	0	534198	1409298	1364693	1	0

## Sheet: Full-length
S8 Data. Profile of AGO1 and AGO10-bound miRNAs in AGO10 OE
Proportions of full-length, truncated-only, truncated-and-tailed, and tailed-only reads in total reads are shown in separate sheet as indicated.
miRNAs highlighted in Bold Blue are represented by at least 10 reads per 10 million in any of the 6 libraries.
Full length reads/ total reads
	AGO1 IP_1	AGO1 IP_2	AGO1 IP_3	Ave (AGO1 IP)	Stdev	AGO10 IP_1	AGO10 IP_2	AGO10 IP_3	Ave (AGO10 IP)	Stdev	FC_ AGO10 IP/ AGO1 IP	P value
ath-miR156a-f	0.587	0.607	0.621	0.605	0.017088	0.488	0.514	0.5	0.500667	0.0130128	0.827548	0.00109248
ath-miR157a-c	0.386	0.436	0.54	0.454	0.0785621	0.447	0.417	0.52	0.461333	0.0529748	1.01615	0.899838
ath-miR157d	0.147	0.166	0.225	0.179333	0.0406735	0.068	0.291	0.25	0.203	0.118697	1.13197	0.760275
ath-miR158a	0.347	0.444	0.341	0.377333	0.0578129	0.455	0.595	0.611	0.553667	0.0858215	1.46731	0.0419054
ath-miR158b	0.439	0.528	0.408	0.458333	0.0622923	0.38	0.534	0.671	0.528333	0.145583	1.15273	0.486556
ath-miR159a	0.555	0.371	0.757	0.561	0.19307	0.163	0.133	0.209	0.168333	0.0382797	0.300059	0.0259265
ath-miR159b	0.585	0.491	0.852	0.642667	0.187281	0.209	0.29	0.44	0.313	0.117205	0.487033	0.0610373
ath-miR159c	0.003	0.002	0.009	0.00466667	0.00378594	0.003	0.003	0.003	0.003	5.31148e-19	0.642857	0.488251
ath-miR160a-c	0.769	0.801	0.854	0.808	0.0429302	0.761	0.678	0.612	0.683667	0.0746615	0.846122	0.0667319
ath-miR161.1	0.8	0.774	0.709	0.761	0.0468722	0.701	0.759	0.741	0.733667	0.0296873	0.964082	0.441584
ath-miR161.2	0.103	0.134	0.202	0.146333	0.0506392	0.042	0.035	0.076	0.051	0.0219317	0.348519	0.0402513
ath-miR162a,b	0.859	0.864	0.878	0.867	0.00984886	0.737	0.763	0.826	0.775333	0.0457639	0.894271	0.0274868
ath-miR163	0.217	0.199	0.455	0.290333	0.142889	0.081	0.101	0.137	0.106333	0.0283784	0.366246	0.0939379
ath-miR165a,b	0.961	0.94	0.919	0.94	0.021	0.859	0.914	0.919	0.897333	0.0332916	0.95461	0.133669
ath-miR166a-g	0.957	0.906	0.894	0.919	0.0334515	0.807	0.862	0.876	0.848333	0.0364737	0.923105	0.0687137
ath-miR167a,b	0.511	0.472	0.683	0.555333	0.112269	0.348	0.146	0.278	0.257333	0.102574	0.463385	0.0274251
ath-miR167d	0.029	0.033	0.041	0.0343333	0.0061101	0.064	0.082	0.098	0.0813333	0.0170098	2.36893	0.0107888
ath-miR168a,b	0.14	0.166	0.439	0.248333	0.165633	0.066	0.132	0.135	0.111	0.039	0.44698	0.234686
ath-miR169h-n	0.224	0.249	0.576	0.349667	0.196409	0.182	0.371	0.625	0.392667	0.222293	1.12297	0.814123
ath-miR171a	0.825	0.824	0.827	0.825333	0.00152753	0.657	0.698	0.808	0.721	0.0780833	0.873586	0.0816827
ath-miR171b,c	0.136	0.188	0.163	0.162333	0.0260064	0.133	0.204	0.211	0.182667	0.0431548	1.12526	0.523072
ath-miR173	0.918	0.804	0.856	0.859333	0.0570731	0.961	0.902	0.95	0.937667	0.0313741	1.09116	0.105635
ath-miR319a,b	0.448	0.501	0.464	0.471	0.0271846	0.452	0.426	0.507	0.461667	0.0413562	0.980184	0.760315
ath-miR319c	0.339	0.395	0.501	0.411667	0.082276	0.133	0.196	0.33	0.219667	0.10061	0.533603	0.0627219
ath-miR390a,b	0.982	0.978	0.984	0.981333	0.00305505	0.958	0.954	0.96	0.957333	0.00305505	0.975543	0.000652455
ath-miR391	0.667	0.425	0.625	0.572333	0.129311	0.704	0.331	0.426	0.487	0.193838	0.850903	0.560342
ath-miR394a,b	0.775	0.789	0.816	0.793333	0.0208407	0.824	0.728	0.8	0.784	0.04996	0.988235	0.780091
ath-miR395a,d,e	0.714	0.702	0.791	0.735667	0.0482942	0.472	0.663	0.526	0.553667	0.0984598	0.752605	0.0452639
ath-miR395b,c,f	0.674	0.607	0.856	0.712333	0.12885	0.603	0.739	0.764	0.702	0.0866429	0.985494	0.913788
ath-miR396a	0.475	0.502	0.672	0.549667	0.1068	0.615	0.354	0.704	0.557667	0.181907	1.01455	0.950778
ath-miR396b	0.865	0.917	0.894	0.892	0.0260576	0.574	0.574	0.549	0.565667	0.0144338	0.634155	4.54399e-05
ath-miR397b	0.919	0.857	0.933	0.903	0.0404475	0.931	0.884	0.95	0.921667	0.0339755	1.02067	0.573575
ath-miR398a	0.006	0.008	0.009	0.00766667	0.00152753	0.002	0.004	0.005	0.00366667	0.00152753	0.478261	0.0326779
ath-miR398b,c	0.942	0.963	0.973	0.959333	0.0158219	0.823	0.955	0.968	0.915333	0.0802268	0.954135	0.404103
ath-miR399a	0.984	0.984	0.99	0.986	0.0034641	0.957	0.985	0.995	0.979	0.0196977	0.992901	0.57709
ath-miR399b,c	0.963	0.956	0.978	0.965667	0.0112398	0.933	0.963	0.975	0.957	0.0216333	0.991025	0.571376
ath-miR403	0.63	0.617	0.66	0.635667	0.022053	0.649	0.694	0.724	0.689	0.0377492	1.0839	0.102149
ath-miR408	0.821	0.816	0.927	0.854667	0.0626924	0.607	0.728	0.843	0.726	0.118013	0.849454	0.170701
ath-miR472	0.851	0.764	0.936	0.850333	0.0860019	0.859	0.86	0.947	0.888667	0.0505206	1.04508	0.542048
ath-miR773	0.015	0.015	0.008	0.0126667	0.00404145	0	0.015	0.008	0.00766667	0.00750555	0.605263	0.367117
ath-miR775	0.358	0.435	0.338	0.377	0.0512152	0.643	0.589	0.591	0.607667	0.0306159	1.61185	0.0025881
ath-miR781	0.651	0.559	0.769	0.659667	0.105268	0.127	0.195	0.404	0.242	0.144357	0.366852	0.0154874
ath-miR827	0.82	0.848	0.788	0.818667	0.0300222	0.815	0.864	0.873	0.850667	0.0312143	1.03909	0.269811
ath-miR841	0.919	0.94	0.901	0.92	0.0195192	0.917	0.917	0.952	0.928667	0.0202073	1.00942	0.621451
ath-miR846	0.911	0.929	0.918	0.919333	0.00907377	0.895	0.933	0.935	0.921	0.0225389	1.00181	0.911152
ath-miR850	0.49	0.513	0.475	0.492667	0.0191398	0.423	0.461	0.531	0.471667	0.0547844	0.957375	0.564799
ath-miR858	0.263	0.236	0.265	0.254667	0.0161967	0.07	0.094	0.243	0.135667	0.0937248	0.532723	0.09613
ath-miR2111a,b	0.818	0.798	0.845	0.820333	0.0235867	0.531	0.511	0.637	0.559667	0.0677151	0.682243	0.00325131
ath-miR169a	0.482	0.6	0.645	0.575667	0.0841804	0.5	0.545	0.706	0.583667	0.108307	1.0139	0.924401
ath-miR393a,b	0.102	0.077	0.093	0.0906667	0.0126623	0.208	0.265	0.24	0.237667	0.0285715	2.62132	0.00123516
ath-miR397a	0.408	0.355	0.383	0.382	0.0265141	0.696	0.232	0.46	0.462667	0.232011	1.21117	0.581862
ath-miR399d	0.538	0.768	0.575	0.627	0.123503	0.667	0.718	0.8	0.728333	0.0670994	1.16162	0.279856
ath-miR399f	0.664	0.82	0.818	0.767333	0.0894949	0.615	0.652	0.81	0.692333	0.103568	0.902259	0.396338
ath-miR402	0.001	0.002	0.004	0.00233333	0.00152753	0	0	0	0	0	0	0.0572352
ath-miR447a.2	0.745	0.825	0.778	0.782667	0.0402036	0.875	0.783	0.863	0.840333	0.0500133	1.07368	0.194567
ath-miR779.2	0.973	0.982	0.982	0.979	0.00519615	0.867	0.982	1	0.949667	0.0721549	0.970037	0.5212
ath-miR822	0.886	0.865	0.914	0.888333	0.0245832	1	0.884	0.929	0.937667	0.0584836	1.05553	0.249261
ath-miR156g	0.455	0.39	0.382	0.409	0.0400375	0	0.333		0.1665	0.235467	0.40709	0.153649
ath-miR156h	0.18	0.118	0.232	0.176667	0.0570731	0	0		0	0	0	0.0253765
ath-miR164a,b	0.863	0.908	0.91	0.893667	0.0265769	0.5	1	1	0.833333	0.288675	0.932488	0.736721
ath-miR164c	0.261	0.353	0.457	0.357	0.0980612	0	1	1	0.666667	0.57735	1.86741	0.411549
ath-miR167c	0.303	0.268	0.31	0.293667	0.0225019	0.571	0.309	0.708	0.529333	0.202737	1.8025	0.115972
ath-miR169b,c	0.02	0.057	0.043	0.04	0.0186815	0.125	0.016	0.214	0.118333	0.0991682	2.95833	0.249968
ath-miR169d-g	0.111	0.25	0.25	0.203667	0.0802517	0	1		0.5	0.707107	2.45499	0.489689
ath-miR170	0.888	0.928	0.965	0.927	0.0385097	0.857	0.643	0.75	0.75	0.107	0.809061	0.0543256
ath-miR172a,b	0.608	0.607	0.758	0.657667	0.0868927	0.333	1		0.6665	0.47164	1.01343	0.974728
ath-miR172c,d	0.034	0.065	0	0.033	0.0325115	0			0	#DIV/0!	0	#DIV/0!
ath-miR172e	0.529	0.4	0.333	0.420667	0.0996209				#DIV/0!	#DIV/0!	#DIV/0!	#DIV/0!
ath-miR399e	0	0.143	0	0.0476667	0.0825611	0	0	0	0	0	0	0.373901
ath-miR400	0.652	0.726	0.806	0.728	0.0770195	0.75	0.884	0.714	0.782667	0.0895842	1.07509	0.467772
ath-miR447a,b	0.227	0.321	0.337	0.295	0.0594306		0.75		0.75	#DIV/0!	2.54237	#DIV/0!
ath-miR771	0.324	0.457	0.462	0.414333	0.0782709	0.5	0		0.25	0.353553	0.603379	0.461796
ath-miR774	0.444	0	1	0.481333	0.501044	1	1		1	0	2.07756	0.259031
ath-miR777	0.902	0.852	0.914	0.889333	0.0328836	0.5	0.545	0.714	0.586333	0.112829	0.659295	0.0111122
ath-miR780.1	1		1	1	0				#DIV/0!	#DIV/0!	#DIV/0!	#DIV/0!
ath-miR780.2	0.179	0.216	0.115	0.17	0.0510979		0		0	#DIV/0!	0	#DIV/0!
ath-miR823	0.95	0.955	0.969	0.958	0.00984886	1	0.857	1	0.952333	0.0825611	0.994085	0.911723
ath-miR825	0.293	0.355	0.301	0.316333	0.0337244	0.571	0.505	0.652	0.576	0.0736274	1.82086	0.00514448
ath-miR828	0.857	0.7	0.625	0.727333	0.118391		0.5		0.5	#DIV/0!	0.687443	#DIV/0!
ath-miR829.1	0	0.125	1	0.375	0.544862	0.2	0		0.1	0.141421	0.266667	0.553034
ath-miR829.2	0.947	0.907	0.985	0.946333	0.0390043			1	1	#DIV/0!	1.05671	#DIV/0!
ath-miR830		0.857	0.846	0.8515	0.00777817		1		1	#DIV/0!	1.1744	#DIV/0!
ath-miR831	0.778	0.571	0.792	0.713667	0.123751				#DIV/0!	#DIV/0!	#DIV/0!	#DIV/0!
ath-miR833-3p	1	0.769	0.333	0.700667	0.33871				#DIV/0!	#DIV/0!	#DIV/0!	#DIV/0!
ath-miR833-5p	0.566	0.527	0.642	0.578333	0.0584836	0	0		0	0	0	0.000925376
ath-miR834	0.333	0.167	1	0.5	0.440896				#DIV/0!	#DIV/0!	#DIV/0!	#DIV/0!
ath-miR835-3p	1	1	1	1	0			1	1	#DIV/0!	1	#DIV/0!
ath-miR835-5p	0	0.889	0.333	0.407333	0.449137			1	1	#DIV/0!	2.45499	#DIV/0!
ath-miR837-5p	0.667	0.444	0.5	0.537	0.116013				#DIV/0!	#DIV/0!	#DIV/0!	#DIV/0!
ath-miR838	0.921	0.881	0.939	0.913667	0.0296873	1	0.692	0.857	0.849667	0.154131	0.929953	0.519013
ath-miR839	0.951	0.918	0.941	0.936667	0.0169214	0.75	0.977	0.952	0.893	0.124471	0.953381	0.579574
ath-miR840	0.597	0.583	0.707	0.629	0.0679117	0.1	0.267	0	0.122333	0.134894	0.194489	0.00436495
ath-miR841b	0.723	0.77	0.881	0.791333	0.0811316	0	0.6	0.75	0.45	0.396863	0.56866	0.218195
ath-miR842	0.718	0.709	0.776	0.734333	0.0363639	0.333	0.259	0.474	0.355333	0.109226	0.483886	0.00467496
ath-miR843	0.932	0.929	0.905	0.922	0.0147986	0.667	0.74	0.809	0.738667	0.0710094	0.801157	0.0118955
ath-miR844	0.909	1	1	0.969667	0.0525389				#DIV/0!	#DIV/0!	#DIV/0!	#DIV/0!
ath-miR845a	0.35	0.46	0.385	0.398333	0.0561991		0.37	1	0.685	0.445477	1.71967	0.315597
ath-miR845b	0.222	0.667	0.5	0.463	0.224795			0	0	#DIV/0!	0	#DIV/0!
ath-miR847	0.926	0.923	0.954	0.934333	0.0170978		0.892	0.909	0.9005	0.0120208	0.963789	0.0978568
ath-miR848	0.433	0.478	0.687	0.532667	0.135537	0.167	0.316	0.5	0.327667	0.166806	0.615144	0.173872
ath-miR849	0.667	0.4	0.667	0.578	0.154153				#DIV/0!	#DIV/0!	#DIV/0!	#DIV/0!
ath-miR851-3p		0	1	0.5	0.707107				#DIV/0!	#DIV/0!	#DIV/0!	#DIV/0!
ath-miR851-5p	0.943	0.963	0.974	0.96	0.0157162		1	1	1	0	1.04167	0.0420069
ath-miR852	0.667	0.857	1	0.841333	0.167052				#DIV/0!	#DIV/0!	#DIV/0!	#DIV/0!
ath-miR853	0.328	0.432	0.346	0.368667	0.0555818		0.5	0	0.25	0.353553	0.678119	0.57821
ath-miR857	0.556	0.506	0.625	0.562333	0.0597523		0.25	1	0.625	0.53033	1.11144	0.838988
ath-miR824	0.857	0.842	0.902	0.867	0.031225	0.545	0.5	0.889	0.644667	0.212792	0.74356	0.147857
ath-miR859	0.25	1	0.583	0.611	0.375783				#DIV/0!	#DIV/0!	#DIV/0!	#DIV/0!
ath-miR860	0.95	0.941	0.965	0.952	0.0121244	1	0.893	1	0.964333	0.0617765	1.01296	0.751435
ath-miR861-3p	0.5	1	1	0.833333	0.288675	1	1		1	0	1.2	0.495025
ath-miR862-5p	0.626	0.535	0.561	0.574	0.0468722	1	0.273	0.333	0.535333	0.40353	0.932636	0.877051
ath-miR863-3p	0.898	0.903	0.828	0.876333	0.0419325	1	0.92	1	0.973333	0.046188	1.11069	0.0544784
ath-miR863-5p	0.429	0.674	0.756	0.619667	0.170136		1		1	#DIV/0!	1.61377	#DIV/0!
ath-miR864-3p	0	0.2	0.25	0.15	0.132288				#DIV/0!	#DIV/0!	#DIV/0!	#DIV/0!
ath-miR864-5p	0.042	0.143	0	0.0616667	0.0735006		0		0	#DIV/0!	0	#DIV/0!
ath-miR865-3p	0.25	0.286	0.5	0.345333	0.135149		0		0	#DIV/0!	0	#DIV/0!
ath-miR865-5p		0.667	0	0.3335	0.47164				#DIV/0!	#DIV/0!	#DIV/0!	#DIV/0!
ath-miR866-3p	0		0	0	0		0		0	#DIV/0!	#DIV/0!	#DIV/0!
ath-miR866-5p	0.015	0.015	0.005	0.0116667	0.0057735		0	0	0	0	0	0.0730972
ath-miR868-5p	0.12	0.22	0.326	0.222	0.103015		0		0	#DIV/0!	0	#DIV/0!
ath-miR869.2	0.974	0.973	0.979	0.975333	0.00321455	1	0.902	1	0.967333	0.0565803	0.991798	0.818871
ath-miR870	0.75	1	1	0.916667	0.144338				#DIV/0!	#DIV/0!	#DIV/0!	#DIV/0!
ath-miR1886.1	0.964	0.963	0.955	0.960667	0.00493288		0.8	0.875	0.8375	0.053033	0.87179	0.0221797
ath-miR1886.2	0.85	0.839	0.809	0.832667	0.0212211		1	1	1	0	1.20096	0.00180435
ath-miR1888	0.127	0.195	0.126	0.149333	0.0395517		1		1	#DIV/0!	6.69643	#DIV/0!
ath-miR2112-3p	0.682	0.214	0.667	0.521	0.265976				#DIV/0!	#DIV/0!	#DIV/0!	#DIV/0!
ath-miR2934-3p	0.333	0	0.75	0.361	0.375783				#DIV/0!	#DIV/0!	#DIV/0!	#DIV/0!
ath-miR2934-5p	0.913	0.9	1	0.937667	0.0543722		1		1	#DIV/0!	1.06648	#DIV/0!
ath-miR3440b-3p	0.75	1	1	0.916667	0.144338				#DIV/0!	#DIV/0!	#DIV/0!	#DIV/0!
ath-miR3440b-5p	0.938	1	1	0.979333	0.0357957	1	1	1	1	0	1.0211	0.373901
ath-miR4221	0.59	0.558	0.844	0.664	0.156704				#DIV/0!	#DIV/0!	#DIV/0!	#DIV/0!
ath-miR5012	0.69	0.659	0.641	0.663333	0.0247857	0.667	0.423	0.5	0.53	0.124736	0.798995	0.143554
ath-miR5019	0.6	0.444		0.522	0.110309				#DIV/0!	#DIV/0!	#DIV/0!	#DIV/0!
ath-miR5026	0.871	0.91	0.908	0.896333	0.0219621	0.714	0.5		0.607	0.151321	0.677203	0.0379882
ath-miR5027		0.571		0.571	#DIV/0!				#DIV/0!	#DIV/0!	#DIV/0!	#DIV/0!
ath-miR5028	0.688	0.886	0.792	0.788667	0.0990421				#DIV/0!	#DIV/0!	#DIV/0!	#DIV/0!
											#DIV/0!
											#DIV/0!
											#DIV/0!
											#DIV/0!
											#DIV/0!

## Sheet: Truncated-only
S8 Data. Profile of AGO1 and AGO10-bound miRNAs in AGO10 OE
Proportions of full-length, truncated-only, truncated-and-tailed, and tailed-only reads in total reads are shown in separate sheet as indicated.
miRNAs highlighted in Bold Blue are represented by at least 10 reads per 10 million in any of the 6 libraries.
Truncated-only reads/ total reads
	AGO1 IP_1	AGO1 IP_2	AGO1 IP_3	Ave (AGO1 IP)	Stdev	AGO10 IP_1	AGO10 IP_2	AGO10 IP_3	Ave (AGO10 IP)	Stdev	FC_ AGO10 IP/ AGO1 IP	P value
ath-miR156a-f	0.021	0.048	0.006	0.025	0.0212838	0.226	0.035	0.023	0.0946667	0.113896	3.78667	0.356487
ath-miR157a-c	0.051	0.111	0.025	0.0623333	0.0441059	0.069	0.027	0.017	0.0376667	0.0275923	0.604278	0.457652
ath-miR157d	0.018	0.043	0.008	0.023	0.0180278	0.424	0.055	0	0.159667	0.230565	6.94203	0.363912
ath-miR158a	0.128	0.07	0.146	0.114667	0.0397157	0.14	0.095	0.137	0.124	0.0251595	1.0814	0.748274
ath-miR158b	0.107	0.066	0.133	0.102	0.0337787	0.141	0.097	0.086	0.108	0.0291033	1.05882	0.827141
ath-miR159a	0.42	0.606	0.205	0.410333	0.200675	0.81	0.848	0.769	0.809	0.0395095	1.97157	0.027885
ath-miR159b	0.383	0.483	0.114	0.326667	0.190841	0.761	0.69	0.538	0.663	0.113925	2.02959	0.0587366
ath-miR159c	0.844	0.9	0.657	0.800333	0.127249	0.735	0.838	0.812	0.795	0.053563	0.993336	0.949865
ath-miR160a-c	0.133	0.125	0.069	0.109	0.0348712	0.195	0.271	0.318	0.261333	0.0620672	2.39755	0.0207236
ath-miR161.1	0.098	0.108	0.144	0.116667	0.0241937	0.15	0.122	0.143	0.138333	0.0145717	1.18571	0.254664
ath-miR161.2	0.686	0.682	0.572	0.646667	0.0646942	0.874	0.92	0.834	0.876	0.0430349	1.35464	0.00692371
ath-miR162a,b	0.052	0.065	0.038	0.0516667	0.0135031	0.181	0.172	0.112	0.155	0.03751	3	0.0109104
ath-miR163	0.692	0.737	0.38	0.603	0.19443	0.85	0.832	0.73	0.804	0.0647148	1.33333	0.164559
ath-miR165a,b	0.013	0.02	0.03	0.021	0.008544	0.065	0.039	0.037	0.047	0.0156205	2.2381	0.0647112
ath-miR166a-g	0.022	0.054	0.06	0.0453333	0.0204287	0.136	0.102	0.088	0.108667	0.0246847	2.39706	0.0266928
ath-miR167a,b	0.431	0.485	0.245	0.387	0.125905	0.598	0.783	0.631	0.670667	0.0986729	1.73299	0.0372392
ath-miR167d	0.867	0.892	0.759	0.839333	0.0706847	0.87	0.874	0.819	0.854333	0.0306649	1.01787	0.752921
ath-miR168a,b	0.757	0.75	0.367	0.624667	0.223173	0.48	0.618	0.287	0.461667	0.16626	0.739061	0.367731
ath-miR169h-n	0.636	0.596	0.256	0.496	0.208806	0.8	0.6	0.25	0.55	0.278388	1.10887	0.801399
ath-miR171a	0.076	0.07	0.047	0.0643333	0.015308	0.224	0.215	0.111	0.183333	0.0628039	2.84974	0.0332633
ath-miR171b,c	0.082	0.137	0.081	0.1	0.0320468	0.243	0.199	0.174	0.205333	0.0349333	2.05333	0.0183259
ath-miR173	0.012	0.051	0.019	0.0273333	0.0207926	0.014	0.042	0.01	0.022	0.0174356	0.804878	0.750663
ath-miR319a,b	0.063	0.067	0.042	0.0573333	0.0134288	0.298	0.346	0.302	0.315333	0.0266333	5.5	0.000115636
ath-miR319c	0.191	0.19	0.057	0.146	0.0770779	0.652	0.513	0.269	0.478	0.193884	3.27397	0.0510537
ath-miR390a,b	0.001	0.001	0.001	0.001	0	0.009	0.029	0	0.0126667	0.0148436	12.6667	0.245045
ath-miR391	0.256	0.495	0.285	0.345333	0.130424	0.247	0.597	0.532	0.458667	0.186167	1.32819	0.436524
ath-miR394a,b	0.062	0.044	0.052	0.0526667	0.0090185	0.074	0.166	0.147	0.129	0.0485695	2.44937	0.0554359
ath-miR395a,d,e	0.238	0.275	0.174	0.229	0.0510979	0.453	0.316	0.422	0.397	0.0718401	1.73362	0.0299143
ath-miR395b,c,f	0.306	0.378	0.129	0.271	0.128137	0.373	0.25	0.221	0.281333	0.080699	1.03813	0.911613
ath-miR396a	0.267	0.313	0.145	0.241667	0.0868178	0.237	0.416	0.128	0.260333	0.145411	1.07724	0.857896
ath-miR396b	0.065	0.048	0.045	0.0526667	0.0107858	0.27	0.267	0.194	0.243667	0.0430387	4.62658	0.00172884
ath-miR397b	0.036	0.076	0.021	0.0443333	0.0284312	0.05	0.064	0.018	0.044	0.0235797	0.992481	0.988278
ath-miR398a	0.522	0.631	0.327	0.493333	0.154014	0.447	0.666	0.505	0.539333	0.113465	1.09324	0.698427
ath-miR398b,c	0.03	0.023	0.009	0.0206667	0.0106927	0.079	0.03	0.016	0.0416667	0.0330807	2.01613	0.35451
ath-miR399a	0.007	0.012	0.003	0.00733333	0.00450925	0.037	0.009	0.005	0.017	0.0174356	2.31818	0.405154
ath-miR399b,c	0.017	0.027	0.008	0.0173333	0.00950438	0.044	0.018	0.015	0.0256667	0.0159478	1.48077	0.480303
ath-miR403	0.22	0.216	0.204	0.213333	0.00832666	0.199	0.162	0.164	0.175	0.0208087	0.820312	0.0414563
ath-miR408	0.132	0.142	0.032	0.102	0.0608276	0.291	0.235	0.104	0.21	0.095974	2.05882	0.175051
ath-miR472	0.112	0.206	0.031	0.116333	0.0875804	0.094	0.093	0.032	0.073	0.0355106	0.627507	0.471541
ath-miR773	0.006	0.01	0.004	0.00666667	0.00305505	0.014	0.011	0	0.00833333	0.00737111	1.25	0.735813
ath-miR775	0.132	0.102	0.131	0.121667	0.0170392	0.159	0.198	0.188	0.181667	0.0202567	1.49315	0.0171599
ath-miR781	0.273	0.394	0.146	0.271	0.124012	0.836	0.752	0.543	0.710333	0.150879	2.62116	0.0175974
ath-miR827	0.035	0.033	0.034	0.034	0.001	0.074	0.028	0.056	0.0526667	0.0231805	1.54902	0.235911
ath-miR841	0.012	0.009	0.002	0.00766667	0.0051316	0.028	0.023	0	0.017	0.0149332	2.21739	0.363812
ath-miR846	0.018	0.024	0.014	0.0186667	0.00503322	0.043	0.034	0.046	0.041	0.006245	2.19643	0.00850589
ath-miR850	0.098	0.133	0.082	0.104333	0.0260832	0.385	0.368	0.267	0.34	0.0637887	3.25879	0.00407053
ath-miR858	0.516	0.521	0.505	0.514	0.00818535	0.814	0.847	0.664	0.775	0.0975346	1.50778	0.00989086
ath-miR2111a,b	0.102	0.134	0.074	0.103333	0.0300222	0.371	0.386	0.298	0.351667	0.0470779	3.40323	0.00152809
ath-miR169a	0.224	0.1	0.048	0.124	0.0904212	0.5	0.227	0.235	0.320667	0.155359	2.58602	0.130994
ath-miR393a,b	0.136	0.116	0.161	0.137667	0.0225462	0.292	0.143	0.32	0.251667	0.0951438	1.82809	0.113576
ath-miR397a	0.035	0.052	0.033	0.04	0.0104403	0	0.061	0.079	0.0466667	0.0414045	1.16667	0.800218
ath-miR399d	0.121	0.087	0.068	0.092	0.0268514	0.167	0.103	0.2	0.156667	0.0493187	1.7029	0.116835
ath-miR399f	0.109	0.079	0.036	0.0746667	0.0366924	0.231	0.091	0.143	0.155	0.0707672	2.07589	0.155832
ath-miR402	0.018	0.022	0.024	0.0213333	0.00305505	0	0.067	0.02	0.029	0.0343948	1.35938	0.720132
ath-miR447a.2	0.02	0.024	0.015	0.0196667	0.00450925	0	0.063	0	0.021	0.0363731	1.0678	0.952782
ath-miR779.2	0.005	0.003	0.005	0.00433333	0.0011547	0	0	0	0	0	0	0.00289001
ath-miR822	0.033	0.03	0.025	0.0293333	0.00404145	0	0.065	0.036	0.0336667	0.0325628	1.14773	0.83029
ath-miR156g	0.006	0.034	0.006	0.0153333	0.0161658	0	0		0	0	0	0.29285
ath-miR156h	0.04	0.152	0.012	0.068	0.074081	1	0		0.5	0.707107	7.35294	0.334686
ath-miR164a,b	0.054	0.045	0.031	0.0433333	0.0115902	0.5	0	0	0.166667	0.288675	3.84615	0.500704
ath-miR164c	0.372	0.347	0.225	0.314667	0.0786532	1	0	0	0.333333	0.57735	1.05932	0.958411
ath-miR167c	0.067	0.125	0.072	0.088	0.0321403	0	0.185	0.083	0.0893333	0.0926625	1.01515	0.982342
ath-miR169b,c	0.19	0.103	0.065	0.119333	0.0640807	0.625	0.242	0.286	0.384333	0.209581	3.22067	0.104318
ath-miR169d-g	0.778	0.5	0.25	0.509333	0.264124	1	0		0.5	0.707107	0.981675	0.983723
ath-miR170	0.07	0.047	0.028	0.0483333	0.0210317	0.143	0.357	0	0.166667	0.179673	3.44828	0.320522
ath-miR172a,b	0.28	0.328	0.208	0.272	0.0603987	0.667	0		0.3335	0.47164	1.2261	0.823355
ath-miR172c,d	0.747	0.88	0.939	0.855333	0.098348	1			1	#DIV/0!	1.16913	#DIV/0!
ath-miR172e	0.441	0.48	0.667	0.529333	0.120807				#DIV/0!	#DIV/0!	#DIV/0!	#DIV/0!
ath-miR399e	0.318	0.571	0.111	0.333333	0.230383	1	0.333	1	0.777667	0.385093	2.333	0.161489
ath-miR400	0.024	0.029	0.031	0.028	0.00360555	0	0.07	0.071	0.047	0.0407063	1.67857	0.465792
ath-miR447a,b	0.276	0.246	0.171	0.231	0.0540833		0.25		0.25	#DIV/0!	1.08225	#DIV/0!
ath-miR771	0.618	0.514	0.462	0.531333	0.0794313	0	1		0.5	0.707107	0.941029	0.939054
ath-miR774	0.556	0	0	0.185333	0.321007	0	0		0	0	0	0.495025
ath-miR777	0.088	0.122	0.078	0.096	0.0230651	0.5	0.455	0.286	0.413667	0.112829	4.30903	0.00879008
ath-miR780.1	0		0	0	0				#DIV/0!	#DIV/0!	#DIV/0!	#DIV/0!
ath-miR780.2	0.089	0.08	0.049	0.0726667	0.0209841		0.4		0.4	#DIV/0!	5.50459	#DIV/0!
ath-miR823	0.023	0.026	0.008	0.019	0.00964365	0	0.071	0	0.0236667	0.0409919	1.24561	0.857137
ath-miR825	0.001	0.001	0	0.000666667	0.00057735	0	0.01	0	0.00333333	0.0057735	5	0.470585
ath-miR828	0.143	0	0.188	0.110333	0.0981648		0		0	#DIV/0!	0	#DIV/0!
ath-miR829.1	1	0.875	0	0.625	0.544862	0.8	1		0.9	0.141421	1.44	0.553034
ath-miR829.2	0.03	0.076	0.01	0.0386667	0.0338428			0	0	#DIV/0!	0	#DIV/0!
ath-miR830		0.143	0.154	0.1485	0.00777817		0		0	#DIV/0!	0	#DIV/0!
ath-miR831	0.222	0.393	0.125	0.246667	0.135692				#DIV/0!	#DIV/0!	#DIV/0!	#DIV/0!
ath-miR833-3p	0	0	0	0	0				#DIV/0!	#DIV/0!	#DIV/0!	#DIV/0!
ath-miR833-5p	0.382	0.454	0.333	0.389667	0.0608632	1	1		1	0	2.5663	0.000887882
ath-miR834	0.667	0.833	0	0.5	0.440896				#DIV/0!	#DIV/0!	#DIV/0!	#DIV/0!
ath-miR835-3p	0	0	0	0	0			0	0	#DIV/0!	#DIV/0!	#DIV/0!
ath-miR835-5p	0	0	0.333	0.111	0.192258			0	0	#DIV/0!	0	#DIV/0!
ath-miR837-3p	1			1	#DIV/0!				#DIV/0!	#DIV/0!	#DIV/0!	#DIV/0!
ath-miR838	0.011	0.107	0.03	0.0493333	0.0508363	0	0.077	0.143	0.0733333	0.0715705	1.48649	0.660528
ath-miR839	0.008	0.005	0.035	0.016	0.0165227	0	0.016	0.024	0.0133333	0.0122202	0.833333	0.833187
ath-miR840	0.198	0.259	0.124	0.193667	0.0676042	0.6	0.4	0	0.333333	0.305505	1.72117	0.482592
ath-miR841b	0.208	0.198	0.065	0.157	0.0798311	1	0.4	0.25	0.55	0.396863	3.50318	0.167957
ath-miR842	0.053	0.052	0.037	0.0473333	0.00896289	0.111	0.052	0	0.0543333	0.0555368	1.14789	0.839903
ath-miR843	0.017	0.022	0.036	0.025	0.00984886	0	0.105	0	0.035	0.0606218	1.4	0.791921
ath-miR844	0	0	0	0	0				#DIV/0!	#DIV/0!	#DIV/0!	#DIV/0!
ath-miR845a	0.19	0.198	0.115	0.167667	0.0457857		0.259	0	0.1295	0.183141	0.772366	0.73408
ath-miR845b	0.222	0	0.5	0.240667	0.250522			1	1	#DIV/0!	4.15512	#DIV/0!
ath-miR847	0.053	0.077	0.023	0.051	0.0270555		0.027	0.091	0.059	0.0452548	1.15686	0.814408
ath-miR848	0.528	0.485	0.28	0.431	0.132525	0.833	0.684	0.5	0.672333	0.166806	1.55994	0.121269
ath-miR849	0	0.6	0.333	0.311	0.300604				#DIV/0!	#DIV/0!	#DIV/0!	#DIV/0!
ath-miR851-3p		0	0	0	0				#DIV/0!	#DIV/0!	#DIV/0!	#DIV/0!
ath-miR851-5p	0.008	0.007	0	0.005	0.0043589		0	0	0	0	0	0.221436
ath-miR852	0.333	0.143	0	0.158667	0.167052				#DIV/0!	#DIV/0!	#DIV/0!	#DIV/0!
ath-miR853	0.094	0.136	0.099	0.109667	0.022942		0	0	0	0	0	0.00768184
ath-miR857	0.246	0.374	0.126	0.248667	0.124022		0.667	0	0.3335	0.47164	1.34115	0.770046
ath-miR824	0.055	0.072	0.023	0.05	0.0248797	0.182	0.313	0	0.165	0.157191	3.3	0.278921
ath-miR859	0.75	0	0.333	0.361	0.375783				#DIV/0!	#DIV/0!	#DIV/0!	#DIV/0!
ath-miR860	0.034	0.036	0.021	0.0303333	0.00814453	0	0.036	0	0.012	0.0207846	0.395604	0.227964
ath-miR861-3p	0	0	0	0	0	0	0		0	0	#DIV/0!	#DIV/0!
ath-miR861-5p		1		1	#DIV/0!				#DIV/0!	#DIV/0!	#DIV/0!	#DIV/0!
ath-miR862-3p				#DIV/0!	#DIV/0!		0		0	#DIV/0!	#DIV/0!	#DIV/0!
ath-miR862-5p	0.093	0.099	0.082	0.0913333	0.00862168	0	0.273	0.333	0.202	0.177491	2.21168	0.341438
ath-miR863-3p	0.066	0.048	0.074	0.0626667	0.0133167	0	0.04	0	0.0133333	0.023094	0.212766	0.0327352
ath-miR863-5p	0.071	0.065	0.022	0.0526667	0.026727		0		0	#DIV/0!	0	#DIV/0!
ath-miR864-3p	1	0.8	0.5	0.766667	0.251661				#DIV/0!	#DIV/0!	#DIV/0!	#DIV/0!
ath-miR864-5p	0.292	0.179	0.048	0.173	0.122111		0		0	#DIV/0!	0	#DIV/0!
ath-miR865-3p	0	0.571	0	0.190333	0.329667		0		0	#DIV/0!	0	#DIV/0!
ath-miR865-5p		0	0	0	0				#DIV/0!	#DIV/0!	#DIV/0!	#DIV/0!
ath-miR866-3p	0		1	0.5	0.707107		1		1	#DIV/0!	2	#DIV/0!
ath-miR869.2	0.003	0.005	0	0.00266667	0.00251661	0	0	0	0	0	0	0.140357
ath-miR870	0.25	0	0	0.0833333	0.144338				#DIV/0!	#DIV/0!	#DIV/0!	#DIV/0!
ath-miR1886.1	0	0	0	0	0		0	0	0	0	#DIV/0!	#DIV/0!
ath-miR1886.2	0.061	0.048	0.037	0.0486667	0.0120139		0	0	0	0	0	0.0122283
ath-miR1888	0.122	0.142	0.111	0.125	0.0157162		0		0	#DIV/0!	0	#DIV/0!
ath-miR2112-3p	0.091	0.357	0.2	0.216	0.13372				#DIV/0!	#DIV/0!	#DIV/0!	#DIV/0!
ath-miR2934-3p	0	0	0	0	0				#DIV/0!	#DIV/0!	#DIV/0!	#DIV/0!
ath-miR2934-5p	0.087	0.05	0	0.0456667	0.0436616		0		0	#DIV/0!	0	#DIV/0!
ath-miR3440b-5p	0.031	0	0	0.0103333	0.0178979	0	0	0	0	0	0	0.373901
ath-miR4221	0.231	0.288	0.125	0.214667	0.0827184				#DIV/0!	#DIV/0!	#DIV/0!	#DIV/0!
ath-miR5012	0.014	0.009	0	0.00766667	0.0070946	0	0	0	0	0	0	0.134564
ath-miR5019	0.3	0.556		0.428	0.181019				#DIV/0!	#DIV/0!	#DIV/0!	#DIV/0!
ath-miR5026	0.015	0.02	0.005	0.0133333	0.00763763	0.071	0		0.0355	0.0502046	2.6625	0.472792
ath-miR5027		0.429		0.429	#DIV/0!				#DIV/0!	#DIV/0!	#DIV/0!	#DIV/0!
ath-miR5028	0.063	0.029	0	0.0306667	0.0315331				#DIV/0!	#DIV/0!	#DIV/0!	#DIV/0!

## Sheet: Truncated-and-Tailed
S8 Data. Profile of AGO1 and AGO10-bound miRNAs in AGO10 OE
Proportions of full-length, truncated-only, truncated-and-tailed, and tailed-only reads in total reads are shown in separate sheet as indicated.
miRNAs highlighted in Bold Blue are represented by at least 10 reads per 10 million in any of the 6 libraries.
Truncated-and-tailed reads/ total reads
	AGO1 IP_1	AGO1 IP_2	AGO1 IP_3	Ave (AGO1 IP)	Stdev	AGO10 IP_1	AGO10 IP_2	AGO10 IP_3	Ave (AGO10 IP)	Stdev	FC_ AGO10 IP/ AGO1 IP	P value
ath-miR156a-f	0.008	0.009	0.008	0.00833333	0.00057735	0.017	0.009	0.009	0.0116667	0.0046188	1.4	0.282631
ath-miR157a-c	0.018	0.016	0.018	0.0173333	0.0011547	0.022	0.013	0.011	0.0153333	0.00585947	0.884615	0.592991
ath-miR157d	0.009	0.009	0.009	0.009	0	0.034	0.055	0.167	0.0853333	0.0715006	9.48148	0.13813
ath-miR158a	0.378	0.328	0.365	0.357	0.0259422	0.274	0.124	0.102	0.166667	0.093602	0.466853	0.027427
ath-miR158b	0.249	0.196	0.253	0.232667	0.0318172	0.348	0.138	0.014	0.166667	0.168835	0.716332	0.542217
ath-miR159a	0.018	0.018	0.027	0.021	0.00519615	0.025	0.016	0.016	0.019	0.00519615	0.904762	0.661914
ath-miR159b	0.017	0.015	0.015	0.0156667	0.0011547	0.023	0.013	0.012	0.016	0.00608276	1.02128	0.930189
ath-miR159c	0.15	0.096	0.326	0.190667	0.120272	0.262	0.157	0.181	0.2	0.0550182	1.04895	0.908613
ath-miR160a-c	0.083	0.061	0.063	0.069	0.0121655	0.03	0.044	0.07	0.048	0.0202978	0.695652	0.199096
ath-miR161.1	0.074	0.075	0.118	0.089	0.0251197	0.077	0.088	0.091	0.0853333	0.00737111	0.958801	0.820251
ath-miR161.2	0.098	0.083	0.113	0.098	0.015	0.059	0.036	0.082	0.059	0.023	0.602041	0.0696895
ath-miR162a,b	0.075	0.06	0.07	0.0683333	0.00763763	0.064	0.048	0.044	0.052	0.010583	0.760976	0.0960644
ath-miR163	0.081	0.054	0.137	0.0906667	0.042336	0.054	0.048	0.099	0.067	0.0278747	0.738971	0.464042
ath-miR165a,b	0.017	0.023	0.029	0.023	0.006	0.043	0.027	0.028	0.0326667	0.00896289	1.42029	0.195535
ath-miR166a-g	0.016	0.03	0.034	0.0266667	0.00945163	0.038	0.023	0.026	0.029	0.00793725	1.0875	0.759751
ath-miR167a,b	0.05	0.039	0.064	0.051	0.01253	0.044	0.063	0.089	0.0653333	0.0225906	1.28105	0.39096
ath-miR167d	0.1	0.071	0.195	0.122	0.0648614	0.061	0.04	0.075	0.0586667	0.0176163	0.480874	0.177991
ath-miR168a,b	0.066	0.052	0.054	0.0573333	0.00757188	0.32	0.048	0.049	0.139	0.156751	2.42442	0.418373
ath-miR169h-n	0.02	0.016	0.07	0.0353333	0.0300888	0.018	0.029	0	0.0156667	0.0146401	0.443396	0.366243
ath-miR171a	0.047	0.039	0.047	0.0443333	0.0046188	0.05	0.037	0.045	0.044	0.00655744	0.992481	0.946072
ath-miR171b,c	0.353	0.4	0.485	0.412667	0.0669054	0.391	0.43	0.416	0.412333	0.0197569	0.999192	0.993793
ath-miR173	0.02	0.044	0.033	0.0323333	0.0120139	0.006	0.023	0.017	0.0153333	0.00862168	0.474227	0.117288
ath-miR319a,b	0.02	0.024	0.02	0.0213333	0.0023094	0.036	0.045	0.046	0.0423333	0.00550757	1.98438	0.00367513
ath-miR319c	0.205	0.189	0.158	0.184	0.0238956	0.088	0.067	0.08	0.0783333	0.0105987	0.425725	0.00219054
ath-miR390a,b	0.01	0.012	0.009	0.0103333	0.00152753	0.028	0	0	0.00933333	0.0161658	0.903226	0.920188
ath-miR391	0.057	0.061	0.069	0.0623333	0.0061101	0.025	0.045	0	0.0233333	0.0225462	0.374332	0.0444844
ath-miR394a,b	0.018	0.013	0.012	0.0143333	0.00321455	0.029	0.009	0.013	0.017	0.010583	1.18605	0.697684
ath-miR395a,d,e	0.045	0.016	0.031	0.0306667	0.0145029	0.075	0.019	0.052	0.0486667	0.0281484	1.58696	0.380569
ath-miR395b,c,f	0.014	0.012	0.009	0.0116667	0.00251661	0.02	0.01	0.013	0.0143333	0.0051316	1.22857	0.464339
ath-miR396a	0.236	0.177	0.164	0.192333	0.038371	0.126	0.22	0.157	0.167667	0.0478992	0.87175	0.524676
ath-miR396b	0.058	0.027	0.051	0.0453333	0.0162583	0.144	0.141	0.237	0.174	0.0545802	3.83824	0.0173471
ath-miR397b	0.021	0.028	0.016	0.0216667	0.00602771	0	0.018	0.013	0.0103333	0.00929157	0.476923	0.151021
ath-miR398a	0.467	0.359	0.655	0.493667	0.149791	0.549	0.328	0.488	0.455	0.114136	0.921675	0.740078
ath-miR398b,c	0.027	0.013	0.018	0.0193333	0.0070946	0.097	0.015	0.015	0.0423333	0.0473427	2.18966	0.452109
ath-miR399a	0.006	0.003	0.003	0.004	0.00173205	0.006	0.006	0	0.004	0.0034641	1	1
ath-miR399b,c	0.013	0.009	0.01	0.0106667	0.00208167	0.016	0.012	0.008	0.012	0.004	1.125	0.635529
ath-miR403	0.026	0.027	0.022	0.025	0.00264575	0.024	0.017	0.012	0.0176667	0.00602771	0.706667	0.125884
ath-miR408	0.011	0.008	0.008	0.009	0.00173205	0.034	0.01	0.008	0.0173333	0.0144684	1.92593	0.377983
ath-miR472	0.009	0.008	0.01	0.009	0.001	0.012	0.01	0.011	0.011	0.001	1.22222	0.070484
ath-miR773	0.017	0.037	0.025	0.0263333	0.0100664	0.014	0.007	0	0.007	0.007	0.265823	0.0523828
ath-miR775	0.226	0.21	0.253	0.229667	0.0217332	0.143	0.164	0.171	0.159333	0.0145717	0.693759	0.00962061
ath-miR781	0.073	0.045	0.076	0.0646667	0.0170978	0.036	0.034	0.043	0.0376667	0.00472582	0.582474	0.0578021
ath-miR827	0.015	0.009	0.013	0.0123333	0.00305505	0.037	0.009	0.008	0.018	0.0164621	1.45946	0.58922
ath-miR841	0.013	0.009	0.01	0.0106667	0.00208167	0.056	0.009	0.016	0.027	0.0253574	2.53125	0.328497
ath-miR846	0.012	0.009	0.01	0.0103333	0.00152753	0.012	0.013	0.01	0.0116667	0.00152753	1.12903	0.345271
ath-miR850	0.269	0.225	0.244	0.246	0.0220681	0.154	0.107	0.154	0.138333	0.0271355	0.562331	0.00595826
ath-miR858	0.086	0.085	0.1	0.0903333	0.0083865	0.093	0.038	0.075	0.0686667	0.0280416	0.760148	0.269048
ath-miR2111a,b	0.075	0.062	0.076	0.071	0.00781025	0.082	0.083	0.048	0.071	0.0199249	1	1
ath-miR169a	0.282	0.244	0.266	0.264	0.0190788	0	0.197	0.059	0.0853333	0.101106	0.323232	0.0396409
ath-miR393a,b	0.759	0.804	0.746	0.769667	0.0304357	0.375	0.592	0.44	0.469	0.111369	0.609355	0.0107345
ath-miR397a	0.171	0.164	0.123	0.152667	0.0259294	0.13	0.066	0.095	0.097	0.0320468	0.635371	0.0794716
ath-miR399d	0.121	0.043	0.082	0.082	0.039	0	0.179	0	0.0596667	0.103346	0.727642	0.743855
ath-miR399f	0.092	0.045	0.051	0.0626667	0.0255799	0.077	0.106	0	0.061	0.0547814	0.973404	0.964207
ath-miR402	0.973	0.96	0.959	0.964	0.00781025	1	0.896	0.961	0.952333	0.0525389	0.987898	0.722962
ath-miR447a.2	0.021	0.02	0.019	0.02	0.001	0.063	0.021	0	0.028	0.032078	1.4	0.688177
ath-miR779.2	0.009	0.008	0.002	0.00633333	0.00378594	0	0	0	0	0	0	0.0442299
ath-miR822	0.024	0.017	0.019	0.02	0.00360555	0	0.007	0.036	0.0143333	0.0190875	0.716667	0.639937
ath-miR156g	0.028	0.043	0.006	0.0256667	0.01861	0	0.333		0.1665	0.235467	6.48701	0.341457
ath-miR156h	0.08	0.135	0.061	0.092	0.0384318	0	0		0	0	0	0.0488931
ath-miR164a,b	0.049	0.036	0.036	0.0403333	0.00750555	0	0	0	0	0	0	0.000741448
ath-miR164c	0.337	0.278	0.26	0.291667	0.0402782	0	0	0	0	0	0	0.000232518
ath-miR167c	0.043	0.054	0.048	0.0483333	0.00550757	0	0.074	0	0.0246667	0.0427239	0.510345	0.395193
ath-miR169b,c	0.24	0.253	0.359	0.284	0.0652763	0	0.21	0.071	0.0936667	0.106819	0.329812	0.0579773
ath-miR169d-g	0.111	0.25	0.5	0.287	0.197122	0	0		0	0	0	0.145794
ath-miR170	0.025	0.007	0	0.0106667	0.012897	0	0	0.25	0.0833333	0.144338	7.8125	0.434105
ath-miR172a,b	0.047	0.016	0.013	0.0253333	0.0188237	0	0		0	0	0	0.168731
ath-miR172c,d	0.126	0.043	0.061	0.0766667	0.0436616	0			0	#DIV/0!	0	#DIV/0!
ath-miR172e	0.029	0	0	0.00966667	0.0167432				#DIV/0!	#DIV/0!	#DIV/0!	#DIV/0!
ath-miR399e	0.455	0.286	0.5	0.413667	0.112829	0	0.667	0	0.222333	0.385093	0.53747	0.455298
ath-miR400	0.015	0.011	0.015	0.0136667	0.0023094	0	0	0.071	0.0236667	0.0409919	1.73171	0.694808
ath-miR447a,b	0.334	0.288	0.278	0.3	0.0298664		0		0	#DIV/0!	0	#DIV/0!
ath-miR771	0.059	0.014	0.077	0.05	0.03245	0.5	0		0.25	0.353553	5	0.365227
ath-miR774	0	1	0	0.333333	0.57735	0	0		0	0	0	0.495025
ath-miR777	0.005	0.017	0.009	0.0103333	0.0061101	0	0	0	0	0	0	0.0428469
ath-miR780.1	0		0	0	0				#DIV/0!	#DIV/0!	#DIV/0!	#DIV/0!
ath-miR780.2	0.125	0.08	0.148	0.117667	0.0345881		0		0	#DIV/0!	0	#DIV/0!
ath-miR823	0.011	0.009	0.007	0.009	0.002	0	0	0	0	0	0	0.00146164
ath-miR825	0.013	0.011	0.012	0.012	0.001	0.286	0	0	0.0953333	0.165122	7.94444	0.4314
ath-miR828	0	0.3	0.125	0.141667	0.150693		0.5		0.5	#DIV/0!	3.52941	#DIV/0!
ath-miR829.1	0	0	0	0	0	0	0		0	0	#DIV/0!	#DIV/0!
ath-miR829.2	0.015	0.013	0.005	0.011	0.0052915			0	0	#DIV/0!	0	#DIV/0!
ath-miR830		0	0	0	0		0		0	#DIV/0!	#DIV/0!	#DIV/0!
ath-miR831	0	0.036	0.042	0.026	0.0227156				#DIV/0!	#DIV/0!	#DIV/0!	#DIV/0!
ath-miR833-3p	0	0.077	0.667	0.248	0.364901				#DIV/0!	#DIV/0!	#DIV/0!	#DIV/0!
ath-miR833-5p	0.046	0.016	0.006	0.0226667	0.0208167	0	0		0	0	0	0.240188
ath-miR834	0	0	0	0	0				#DIV/0!	#DIV/0!	#DIV/0!	#DIV/0!
ath-miR835-3p	0	0	0	0	0			0	0	#DIV/0!	#DIV/0!	#DIV/0!
ath-miR835-5p	0	0	0	0	0			0	0	#DIV/0!	#DIV/0!	#DIV/0!
ath-miR837-3p	0			0	#DIV/0!				#DIV/0!	#DIV/0!	#DIV/0!	#DIV/0!
ath-miR838	0.034	0.006	0.015	0.0183333	0.0142945	0	0	0	0	0	0	0.0904684
ath-miR839	0.011	0.005	0.007	0.00766667	0.00305505	0.25	0	0	0.0833333	0.144338	10.8696	0.415331
ath-miR840	0.147	0.086	0.097	0.11	0.0325115	0.2	0.1	0.5	0.266667	0.208167	2.42424	0.267228
ath-miR841b	0.035	0.012	0.024	0.0236667	0.0115036	0	0	0	0	0	0	0.0235145
ath-miR842	0.015	0.015	0.027	0.019	0.0069282	0	0.034	0	0.0113333	0.0196299	0.596491	0.558224
ath-miR843	0.051	0.04	0.054	0.0483333	0.00737111	0.167	0.075	0.128	0.123333	0.0461772	2.55172	0.0499211
ath-miR844	0.091	0	0	0.0303333	0.0525389				#DIV/0!	#DIV/0!	#DIV/0!	#DIV/0!
ath-miR845a	0.29	0.135	0.229	0.218	0.0780833		0.074	0	0.037	0.0523259	0.169725	0.0672695
ath-miR845b	0.556	0.333	0	0.296333	0.279808			0	0	#DIV/0!	0	#DIV/0!
ath-miR847	0.011	0	0.023	0.0113333	0.0115036		0.081	0	0.0405	0.0572756	3.57353	0.421221
ath-miR848	0.036	0.032	0.03	0.0326667	0.00305505	0	0	0	0	0	0	5.00229e-05
ath-miR849	0.333	0	0	0.111	0.192258				#DIV/0!	#DIV/0!	#DIV/0!	#DIV/0!
ath-miR851-3p		0	0	0	0				#DIV/0!	#DIV/0!	#DIV/0!	#DIV/0!
ath-miR851-5p	0.024	0	0.02	0.0146667	0.0128582		0	0	0	0	0	0.223427
ath-miR852	0	0	0	0	0				#DIV/0!	#DIV/0!	#DIV/0!	#DIV/0!
ath-miR853	0.531	0.386	0.519	0.478667	0.0804757		0.5	1	0.75	0.353553	1.56685	0.259779
ath-miR857	0.034	0.035	0.028	0.0323333	0.00378594		0.083	0	0.0415	0.0586899	1.28351	0.787147
ath-miR824	0.083	0.074	0.067	0.0746667	0.00802081	0.273	0.125	0.111	0.169667	0.0897626	2.27232	0.141912
ath-miR859	0	0	0.083	0.0276667	0.0479201				#DIV/0!	#DIV/0!	#DIV/0!	#DIV/0!
ath-miR860	0.016	0.015	0.012	0.0143333	0.00208167	0	0.071	0	0.0236667	0.0409919	1.65116	0.713779
ath-miR861-3p	0.5	0	0	0.166667	0.288675	0	0		0	0	0	0.495025
ath-miR861-5p		0		0	#DIV/0!				#DIV/0!	#DIV/0!	#DIV/0!	#DIV/0!
ath-miR862-3p				#DIV/0!	#DIV/0!		0		0	#DIV/0!	#DIV/0!	#DIV/0!
ath-miR862-5p	0.075	0.149	0.112	0.112	0.037	0	0.091	0	0.0303333	0.0525389	0.270833	0.0925257
ath-miR863-3p	0.018	0.023	0.033	0.0246667	0.00763763	0	0.04	0	0.0133333	0.023094	0.540541	0.46491
ath-miR863-5p	0.036	0.043	0	0.0263333	0.0230723		0		0	#DIV/0!	0	#DIV/0!
ath-miR864-3p	0	0	0	0	0				#DIV/0!	#DIV/0!	#DIV/0!	#DIV/0!
ath-miR864-5p	0.25	0.357	0.476	0.361	0.113053		1		1	#DIV/0!	2.77008	#DIV/0!
ath-miR865-3p	0.5	0.143	0.5	0.381	0.206114		1		1	#DIV/0!	2.62467	#DIV/0!
ath-miR865-5p		0	0	0	0				#DIV/0!	#DIV/0!	#DIV/0!	#DIV/0!
ath-miR866-3p	1		0	0.5	0.707107		0		0	#DIV/0!	0	#DIV/0!
ath-miR869.2	0.012	0.013	0.008	0.011	0.00264575	0	0.049	0	0.0163333	0.0282902	1.48485	0.76139
ath-miR870	0	0	0	0	0				#DIV/0!	#DIV/0!	#DIV/0!	#DIV/0!
ath-miR1886.1	0.036	0.019	0.045	0.0333333	0.0132035		0.2	0.125	0.1625	0.053033	4.875	0.0223158
ath-miR1886.2	0.012	0.023	0.03	0.0216667	0.00907377		0	0	0	0	0	0.0491956
ath-miR1888	0.546	0.43	0.529	0.501667	0.0626445		0		0	#DIV/0!	0	#DIV/0!
ath-miR2112-3p	0.227	0.357	0.133	0.239	0.112481				#DIV/0!	#DIV/0!	#DIV/0!	#DIV/0!
ath-miR2934-3p	0.667	1	0.25	0.639	0.375783				#DIV/0!	#DIV/0!	#DIV/0!	#DIV/0!
ath-miR2934-5p	0	0.025	0	0.00833333	0.0144338		0		0	#DIV/0!	0	#DIV/0!
ath-miR3440b-3p	0.125	0	0	0.0416667	0.0721688				#DIV/0!	#DIV/0!	#DIV/0!	#DIV/0!
ath-miR3440b-5p	0.031	0	0	0.0103333	0.0178979	0	0	0	0	0	0	0.373901
ath-miR4221	0.128	0.135	0.031	0.098	0.0581292				#DIV/0!	#DIV/0!	#DIV/0!	#DIV/0!
ath-miR5012	0.022	0.018	0.036	0.0253333	0.00945163	0	0.038	0	0.0126667	0.0219393	0.5	0.410378
ath-miR5026	0.097	0.059	0.063	0.073	0.0208806	0.214	0.5		0.357	0.202233	4.89041	0.0778855
ath-miR5027		0		0	#DIV/0!				#DIV/0!	#DIV/0!	#DIV/0!	#DIV/0!
ath-miR5028	0	0	0.083	0.0276667	0.0479201				#DIV/0!	#DIV/0!	#DIV/0!	#DIV/0!
ath-miR5029		0		0	#DIV/0!				#DIV/0!	#DIV/0!	#DIV/0!	#DIV/0!

## Sheet: Tailed-only
S8 Data. Profile of AGO1 and AGO10-bound miRNAs in AGO10 OE
Proportions of full-length, truncated-only, truncated-and-tailed, and tailed-only reads in total reads are shown in separate sheet as indicated.
Tailed-only reads/ total reads
	AGO1 IP_1	AGO1 IP_2	AGO1 IP_3	Ave (AGO1 IP)	Stdev	AGO10 IP_1	AGO10 IP_2	AGO10 IP_3	Ave (AGO10 IP)	Stdev	FC_ AGO10 IP/ AGO1 IP	P value
ath-miR156a-f	0.384	0.335	0.365	0.361333	0.0247049	0.268	0.442	0.468	0.392667	0.108744	1.08672	0.651956
ath-miR157a-c	0.545	0.437	0.418	0.466667	0.0685006	0.462	0.542	0.452	0.485333	0.0493288	1.04	0.721194
ath-miR157d	0.827	0.781	0.757	0.788333	0.0355715	0.475	0.6	0.583	0.552667	0.0677963	0.701057	0.0059593
ath-miR158a	0.146	0.158	0.147	0.150333	0.00665833	0.131	0.185	0.151	0.155667	0.0273008	1.03548	0.758851
ath-miR158b	0.204	0.21	0.206	0.206667	0.00305505	0.13	0.231	0.229	0.196667	0.0577437	0.951613	0.779451
ath-miR159a	0.006	0.004	0.011	0.007	0.00360555	0.002	0.003	0.005	0.00333333	0.00152753	0.47619	0.180152
ath-miR159b	0.015	0.011	0.019	0.015	0.004	0.006	0.006	0.011	0.00766667	0.00288675	0.511111	0.0616583
ath-miR159c	0.002	0.001	0.005	0.00266667	0.00208167	0	0.001	0.003	0.00133333	0.00152753	0.5	0.421648
ath-miR160a-c	0.011	0.008	0.012	0.0103333	0.00208167	0.008	0	0	0.00266667	0.0046188	0.258065	0.058732
ath-miR161.1	0.029	0.043	0.029	0.0336667	0.0080829	0.073	0.031	0.024	0.0426667	0.0265016	1.26733	0.603729
ath-miR161.2	0.113	0.101	0.112	0.108667	0.00665833	0.026	0.009	0.009	0.0146667	0.00981495	0.134969	0.000163143
ath-miR162a,b	0.013	0.012	0.014	0.013	0.001	0.017	0.017	0.017	0.017	0	1.30769	0.00227843
ath-miR163	0.004	0.005	0.016	0.00833333	0.00665833	0.009	0.014	0.023	0.0153333	0.0070946	1.84	0.280718
ath-miR165a,b	0.007	0.014	0.019	0.0133333	0.00602771	0.027	0.016	0.014	0.019	0.007	1.425	0.347899
ath-miR166a-g	0.004	0.009	0.011	0.008	0.00360555	0.017	0.012	0.009	0.0126667	0.00404145	1.58333	0.209875
ath-miR167a,b	0.007	0.004	0.007	0.006	0.00173205	0.009	0.007	0.002	0.006	0.00360555	1	1
ath-miR167d	0.001	0.001	0.002	0.00133333	0.00057735	0.003	0.002	0.003	0.00266667	0.00057735	2	0.0474207
ath-miR168a,b	0.036	0.032	0.139	0.069	0.0606548	0.133	0.201	0.528	0.287333	0.211178	4.16425	0.160335
ath-miR169h-n	0.101	0.118	0.093	0.104	0.0127671	0	0	0.125	0.0416667	0.0721688	0.400641	0.214712
ath-miR171a	0.048	0.065	0.08	0.0643333	0.0160104	0.065	0.043	0.033	0.047	0.0163707	0.73057	0.260021
ath-miR171b,c	0.428	0.273	0.267	0.322667	0.0912707	0.232	0.164	0.197	0.197667	0.0340049	0.612603	0.0903237
ath-miR173	0.049	0.099	0.092	0.08	0.027074	0.018	0.033	0.022	0.0243333	0.00776745	0.304167	0.0267025
ath-miR319a,b	0.469	0.408	0.474	0.450333	0.0367469	0.214	0.183	0.145	0.180667	0.0345591	0.401184	0.000756524
ath-miR319c	0.263	0.225	0.28	0.256	0.0281603	0.119	0.223	0.319	0.220333	0.100027	0.860677	0.584179
ath-miR390a,b	0.006	0.008	0.006	0.00666667	0.0011547	0.005	0.017	0.04	0.0206667	0.0177858	3.1	0.245285
ath-miR391	0.021	0.02	0.02	0.0203333	0.00057735	0.025	0.026	0.043	0.0313333	0.010116	1.54098	0.133227
ath-miR394a,b	0.145	0.154	0.12	0.139667	0.0176163	0.074	0.097	0.04	0.0703333	0.0286764	0.50358	0.023413
ath-miR395a,d,e	0.002	0.007	0.004	0.00433333	0.00251661	0	0.001	0	0.000333333	0.00057735	0.0769231	0.0550406
ath-miR395b,c,f	0.007	0.002	0.006	0.005	0.00264575	0.002	0.001	0.003	0.002	0.001	0.4	0.140066
ath-miR396a	0.023	0.007	0.019	0.0163333	0.00832666	0.022	0.01	0.011	0.0143333	0.00665833	0.877551	0.761527
ath-miR396b	0.012	0.008	0.009	0.00966667	0.00208167	0.013	0.017	0.02	0.0166667	0.00351188	1.72414	0.0411505
ath-miR397b	0.024	0.039	0.031	0.0313333	0.00750555	0.019	0.032	0.019	0.0233333	0.00750555	0.744681	0.26177
ath-miR398a	0.005	0.002	0.009	0.00533333	0.00351188	0.001	0.002	0.002	0.00166667	0.00057735	0.3125	0.148913
ath-miR398b,c	0.001	0.001	0.001	0.001	0	0.001	0	0	0.000333333	0.00057735	0.333333	0.116117
ath-miR399a	0.003	0.001	0.003	0.00233333	0.0011547	0	0	0	0	0	0	0.0248962
ath-miR399b,c	0.007	0.008	0.004	0.00633333	0.00208167	0.008	0.007	0.002	0.00566667	0.00321455	0.894737	0.77805
ath-miR403	0.125	0.139	0.114	0.126	0.01253	0.127	0.126	0.1	0.117667	0.015308	0.933862	0.506043
ath-miR408	0.036	0.034	0.032	0.034	0.002	0.068	0.025	0.045	0.046	0.0215174	1.35294	0.390617
ath-miR472	0.028	0.021	0.023	0.024	0.00360555	0.035	0.037	0.011	0.0276667	0.0144684	1.15278	0.692083
ath-miR773	0.962	0.937	0.963	0.954	0.0147309	0.972	0.967	0.992	0.977	0.0132288	1.02411	0.114527
ath-miR775	0.282	0.252	0.278	0.270667	0.0162891	0.055	0.048	0.05	0.051	0.00360555	0.188424	2.18996e-05
ath-miR781	0.004	0.002	0.009	0.005	0.00360555	0	0.01	0.011	0.007	0.00608276	1.4	0.64986
ath-miR827	0.13	0.11	0.164	0.134667	0.0273008	0.074	0.098	0.063	0.0783333	0.0178979	0.581683	0.0403809
ath-miR841	0.056	0.042	0.086	0.0613333	0.0224796	0	0.052	0.032	0.028	0.0262298	0.456522	0.169978
ath-miR846	0.059	0.038	0.058	0.0516667	0.0118462	0.049	0.02	0.01	0.0263333	0.0202567	0.509677	0.134853
ath-miR850	0.142	0.128	0.198	0.156	0.0370405	0.038	0.065	0.048	0.0503333	0.0136504	0.32265	0.00976125
ath-miR858	0.135	0.158	0.13	0.141	0.0149332	0.023	0.02	0.019	0.0206667	0.00208167	0.146572	0.000158741
ath-miR2111a,b	0.004	0.003	0.005	0.004	0.001	0.015	0.017	0.018	0.0166667	0.00152753	4.16667	0.000274934
ath-miR169a	0	0.022	0.032	0.018	0.0163707	0	0.03	0	0.01	0.0173205	0.555556	0.592158
ath-miR393a,b	0	0.001	0	0.000333333	0.00057735	0.125	0	0	0.0416667	0.0721688	125	0.377363
ath-miR397a	0.385	0.429	0.46	0.424667	0.0376873	0.174	0.635	0.365	0.391333	0.231625	0.921507	0.817772
ath-miR399d	0.22	0.101	0.274	0.198333	0.0885118	0.167	0	0	0.0556667	0.0964175	0.280672	0.132059
ath-miR399f	0.134	0.056	0.095	0.095	0.039	0.077	0.121	0.048	0.082	0.036756	0.863158	0.695959
ath-miR402	0.008	0.014	0.012	0.0113333	0.00305505	0	0.037	0.02	0.019	0.0185203	1.67647	0.518332
ath-miR447a.2	0.214	0.13	0.188	0.177333	0.0430039	0.063	0.133	0.137	0.111	0.0416173	0.62594	0.127292
ath-miR779.2	0.013	0.007	0.012	0.0106667	0.00321455	0.133	0.018	0	0.0503333	0.0721549	4.71875	0.395349
ath-miR822	0.056	0.088	0.041	0.0616667	0.0240069	0	0.043	0	0.0143333	0.0248261	0.232432	0.0764927
ath-miR156g	0.506	0.527	0.607	0.546667	0.0532948	1	0.333		0.6665	0.47164	1.21921	0.666566
ath-miR156h	0.7	0.596	0.695	0.663667	0.0586544	0	1		0.5	0.707107	0.75339	0.692193
ath-miR164a,b	0.033	0.011	0.024	0.0226667	0.0110604	0	0	0	0	0	0	0.0238078
ath-miR164c	0.02	0.022	0.059	0.0336667	0.0219621	0	0	0	0	0	0	0.056677
ath-miR167c	0.588	0.549	0.568	0.568333	0.0195021	0.429	0.432	0.208	0.356333	0.128469	0.626979	0.0475445
ath-miR169b,c	0.53	0.563	0.522	0.538333	0.0217332	0.25	0.532	0.429	0.403667	0.142697	0.749845	0.18141
ath-miR169d-g	0	0	0	0	0	0	0		0	0	#DIV/0!	#DIV/0!
ath-miR170	0.017	0.018	0.007	0.014	0.00608276	0	0	0	0	0	0	0.0163129
ath-miR172a,b	0.052	0.04	0.02	0.0373333	0.0161658	0	0		0	0	0	0.0533627
ath-miR172c,d	0.057	0	0	0.019	0.032909	0			0	#DIV/0!	0	#DIV/0!
ath-miR172e	0	0.04	0	0.0133333	0.023094				#DIV/0!	#DIV/0!	#DIV/0!	#DIV/0!
ath-miR399e	0.227	0	0.389	0.205333	0.195403	0	0	0	0	0	0	0.142865
ath-miR400	0.309	0.235	0.148	0.230667	0.0805874	0.25	0.047	0.143	0.146667	0.10155	0.635838	0.324556
ath-miR447a,b	0.162	0.143	0.214	0.173	0.036756		0		0	#DIV/0!	0	#DIV/0!
ath-miR771	0	0	0	0	0	0	0		0	0	#DIV/0!	#DIV/0!
ath-miR774	0	0	0	0	0	0	0		0	0	#DIV/0!	#DIV/0!
ath-miR777	0.005	0	0	0.00166667	0.00288675	0	0	0	0	0	0	0.373901
ath-miR780.1	0		0	0	0				#DIV/0!	#DIV/0!	#DIV/0!	#DIV/0!
ath-miR780.2	0.607	0.625	0.689	0.640333	0.0430968		0.6		0.6	#DIV/0!	0.937012	#DIV/0!
ath-miR824	0.003	0.008	0.007	0.006	0.00264575	0	0.063	0	0.021	0.0363731	3.5	0.515565
ath-miR826				#DIV/0!	#DIV/0!				#DIV/0!	#DIV/0!	#DIV/0!	#DIV/0!
ath-miR828	0	0	0	0	0		0		0	#DIV/0!	#DIV/0!	#DIV/0!
ath-miR829.1	0	0	0	0	0	0	0		0	0	#DIV/0!	#DIV/0!
ath-miR829.2	0.008	0.004	0	0.004	0.004			0	0	#DIV/0!	0	#DIV/0!
ath-miR830		0	0	0	0		0		0	#DIV/0!	#DIV/0!	#DIV/0!
ath-miR831	0	0	0.042	0.014	0.0242487				#DIV/0!	#DIV/0!	#DIV/0!	#DIV/0!
ath-miR833-3p	0	0.154	0	0.0513333	0.0889119				#DIV/0!	#DIV/0!	#DIV/0!	#DIV/0!
ath-miR833-5p	0.006	0.003	0.019	0.00933333	0.0085049	0	0		0	0	0	0.237333
ath-miR834	0	0	0	0	0				#DIV/0!	#DIV/0!	#DIV/0!	#DIV/0!
ath-miR835-3p	0	0	0	0	0			0	0	#DIV/0!	#DIV/0!	#DIV/0!
ath-miR835-5p	1	0.111	0.333	0.481333	0.46269			0	0	#DIV/0!	0	#DIV/0!
ath-miR837-3p	0			0	#DIV/0!				#DIV/0!	#DIV/0!	#DIV/0!	#DIV/0!
ath-miR838	0.034	0.006	0.015	0.0183333	0.0142945	0	0.231	0	0.077	0.133368	4.2	0.490888
ath-miR839	0.03	0.073	0.017	0.04	0.0293087	0	0.008	0.024	0.0106667	0.0122202	0.266667	0.184849
ath-miR840	0.058	0.07	0.072	0.0666667	0.00757188	0.1	0.233	0.5	0.277667	0.203706	4.165	0.147464
ath-miR841b	0.027	0.018	0.03	0.025	0.006245	0	0	0	0	0	0	0.00227161
ath-miR842	0.214	0.223	0.16	0.199	0.0340735	0.556	0.655	0.526	0.579	0.0675056	2.90955	0.000959359
ath-miR843	0	0.009	0.005	0.00466667	0.00450925	0.167	0.075	0.064	0.102	0.0565597	21.8571	0.0410933
ath-miR844	0	0	0	0	0				#DIV/0!	#DIV/0!	#DIV/0!	#DIV/0!
ath-miR845a	0.17	0.206	0.271	0.215667	0.0511892		0.296	0	0.148	0.209304	0.686244	0.602776
ath-miR845b	0	0	0	0	0			0	0	#DIV/0!	#DIV/0!	#DIV/0!
ath-miR847	0.011	0	0	0.00366667	0.00635085		0	0	0	0	0	0.495025
ath-miR848	0	0.002	0	0.000666667	0.0011547	0	0	0	0	0	0	0.373901
ath-miR849	0	0	0	0	0				#DIV/0!	#DIV/0!	#DIV/0!	#DIV/0!
ath-miR851-3p		1	0	0.5	0.707107				#DIV/0!	#DIV/0!	#DIV/0!	#DIV/0!
ath-miR851-5p	0.024	0.026	0.005	0.0183333	0.0115902		0	0	0	0	0	0.123924
ath-miR852	0	0	0	0	0				#DIV/0!	#DIV/0!	#DIV/0!	#DIV/0!
ath-miR853	0.047	0.045	0.037	0.043	0.0052915		0	0	0	0	0	0.00165156
ath-miR857	0.164	0.081	0.221	0.155333	0.0704012		0	0	0	0	0	0.0595345
ath-miR825	0.693	0.633	0.687	0.671	0.0330454	0.143	0.485	0.348	0.325333	0.172123	0.484848	0.0268785
ath-miR859	0	0	0	0	0				#DIV/0!	#DIV/0!	#DIV/0!	#DIV/0!
ath-miR860	0	0.008	0.002	0.00333333	0.00416333	0	0	0	0	0	0	0.237796
ath-miR861-3p	0	0	0	0	0	0	0		0	0	#DIV/0!	#DIV/0!
ath-miR861-5p		0		0	#DIV/0!				#DIV/0!	#DIV/0!	#DIV/0!	#DIV/0!
ath-miR862-3p				#DIV/0!	#DIV/0!		1		1	#DIV/0!	#DIV/0!	#DIV/0!
ath-miR862-5p	0.206	0.218	0.245	0.223	0.019975	0	0.364	0.333	0.232333	0.201803	1.04185	0.940291
ath-miR863-3p	0.018	0.026	0.066	0.0366667	0.0257164	0	0	0	0	0	0	0.0689784
ath-miR863-5p	0.464	0.217	0.222	0.301	0.141184		0		0	#DIV/0!	0	#DIV/0!
ath-miR864-3p	0	0	0.25	0.0833333	0.144338				#DIV/0!	#DIV/0!	#DIV/0!	#DIV/0!
ath-miR864-5p	0.417	0.321	0.476	0.404667	0.0782326		0		0	#DIV/0!	0	#DIV/0!
ath-miR865-3p	0.25	0	0	0.0833333	0.144338		0		0	#DIV/0!	0	#DIV/0!
ath-miR865-5p		0.333	1	0.6665	0.47164				#DIV/0!	#DIV/0!	#DIV/0!	#DIV/0!
ath-miR866-3p	0		0	0	0		0		0	#DIV/0!	#DIV/0!	#DIV/0!
ath-miR869.2	0.011	0.008	0.013	0.0106667	0.00251661	0	0.049	0	0.0163333	0.0282902	1.53125	0.747072
ath-miR870	0	0	0	0	0				#DIV/0!	#DIV/0!	#DIV/0!	#DIV/0!
ath-miR1886.1	0	0.019	0	0.00633333	0.0109697		0	0	0	0	0	0.495025
ath-miR1886.2	0.075	0.09	0.124	0.0963333	0.0251064		0	0	0	0	0	0.0142078
ath-miR1888	0.205	0.232	0.234	0.223667	0.0161967		0		0	#DIV/0!	0	#DIV/0!
ath-miR2112-3p	0	0.071	0	0.0236667	0.0409919				#DIV/0!	#DIV/0!	#DIV/0!	#DIV/0!
ath-miR2934-3p	0	0	0	0	0				#DIV/0!	#DIV/0!	#DIV/0!	#DIV/0!
ath-miR2934-5p	0	0.025	0	0.00833333	0.0144338		0		0	#DIV/0!	0	#DIV/0!
ath-miR3440b-3p	0.125	0	0	0.0416667	0.0721688				#DIV/0!	#DIV/0!	#DIV/0!	#DIV/0!
ath-miR3440b-5p	0	0	0	0	0	0	0	0	0	0	#DIV/0!	#DIV/0!
ath-miR4221	0.051	0.019	0	0.0233333	0.0257747				#DIV/0!	#DIV/0!	#DIV/0!	#DIV/0!
ath-miR4243	1	1	1	1	0		1		1	#DIV/0!	1	#DIV/0!
ath-miR5012	0.275	0.314	0.323	0.304	0.0255147	0.333	0.538	0.5	0.457	0.109055	1.50329	0.0771476
ath-miR5026	0.017	0.009	0.024	0.0166667	0.00750555	0	0		0	0	0	0.0586337
ath-miR5027		0		0	#DIV/0!				#DIV/0!	#DIV/0!	#DIV/0!	#DIV/0!
ath-miR5028	0.25	0.086	0.125	0.153667	0.0856757				#DIV/0!	#DIV/0!	#DIV/0!	#DIV/0!

## Sheet: Normalized Reads
S8 Data. Profile of AGO1 and AGO10-bound miRNAs in AGO10 OE
Normalized reads
	AGO1 IP_1	AGO1 IP_2	AGO1 IP_3	AGO10 IP_1	AGO10 IP_2	AGO10 IP_3
ath-miR166a-g	635777	205329	284165	50989.1	2.37983e+06	1.2433e+06
ath-miR165a,b	342600	136148	153662	20166.1	900889	494952
ath-miR159b	902121	1.40262e+06	1.12501e+06	10749.9	99632.6	28661
ath-miR159a	822150	1.11753e+06	626298	10095.5	81120.1	20050.8
ath-miR158a	2.11564e+06	2.31251e+06	2.87673e+06	4921.65	26058.2	18632.8
ath-miR398b,c	33280.9	69852.7	80465	4641.72	119933	68795.9
ath-miR157a-c	235383	421283	216503	1316.34	8067.18	3152
ath-miR163	116086	184412	70692.3	1251.8	11574.1	2858.98
ath-miR403	75160	100500	110195	1095.7	19792.6	17435.4
ath-miR319a,b	104406	98552.7	180563	945.98	5111.39	3072.71
ath-miR168a,b	46503.5	84135.7	45340.4	863.052	12610.1	3671.4
ath-miR159c	77584	176395	34911.8	848.042	6836.58	1326.07
ath-miR398a	1911.51	2546.74	2169.13	821.025	5433.81	2171.81
ath-miR161.2	43284	46220.6	41402.2	451.414	2432.18	1743.2
ath-miR173	2344.65	565.031	1017.98	360.23	434.99	461.941
ath-miR167a,b	7655.79	16912.5	6349.11	288.184	2379.71	604.43
ath-miR396a	15166.2	24534.3	32942.7	270.923	3572.12	4802.12
ath-miR156a-f	92879.6	180596	150132	258.916	739.585	255.102
ath-miR167d	4297.15	10025.8	2298.51	253.287	5401.21	1085.91
ath-miR396b	62146.2	159071	105135	237.902	5558.1	3172.68
ath-miR162a,b	61809.2	78291.4	72167.6	198.502	4097.77	1585.77
ath-miR160a-c	2473.2	1747.95	3448.24	188.746	500.188	245.909
ath-miR161.1	52604.3	75186.5	42230.6	180.49	2508.58	1130.72
ath-miR395b,c,f	752.458	3006.71	1304.23	169.984	7793.66	1521.42
ath-miR319c	5077.91	6982.28	10347.1	135.837	1131.79	418.275
ath-miR171b,c	373.87	474.087	310.418	129.458	1540.8	706.701
ath-miR397b	5576.21	4515.32	17103.8	97.9376	849.097	2036.22
ath-miR399b,c	1254.59	850.665	2234.53	94.5605	1384.43	1398.46
ath-miR390a,b	3511.37	3205.34	2993.28	80.3013	88.1186	28.7277
ath-miR171a	245.61	441.256	172.507	75.4232	962.174	383.802
ath-miR2111a,b	268.019	100.793	292.883	72.7965	178.275	193.05
ath-miR775	2359.1	2683.65	1955.4	68.2937	1272.37	390.696
ath-miR399a	470.581	324.376	962.058	61.1641	646.882	846.892
ath-miR846	6967.9	11721.2	7399.79	60.7889	953.006	352.776
ath-miR773	1239.26	724.592	961.584	53.6593	373.358	289.575
ath-miR408	4439.86	8192.78	12806.7	43.9031	1378.83	455.046
ath-miR158b	13789.9	11828.9	20169.1	34.5221	125.811	80.4375
ath-miR472	1230.71	3239.16	2280.5	31.8954	692.725	218.33
ath-miR391	253.866	151.353	328.901	30.3944	78.4409	54.008
ath-miR394a,b	1339.51	1834.95	1992.83	25.5163	162.994	86.183
ath-miR157d	5070.25	12626.4	7781.3	22.1392	28.0146	13.7893
ath-miR169h-n	160.399	80.4373	81.5143	20.6382	35.6549	18.3857
ath-miR781	706.167	906.15	809.456	20.6382	211.383	108.016
ath-miR827	753.343	1664.23	1523.65	20.263	483.888	289.575
ath-miR395a,d,e	123.837	641.856	215.634	19.8877	1175.59	155.129
ath-miR858	576.432	497.069	1195.7	16.1353	200.177	122.954
ath-miR841	1112.18	2006.99	1014.66	13.5086	293.899	72.3937
ath-miR850	1961.93	2171.81	4483.29	9.75624	362.662	335.539
ath-miR393a,b	1448.01	1453.45	2771.96	9.00576	24.9585	28.7277
ath-miR397a	449.057	800.761	2086.67	8.63052	92.1935	72.3937
ath-miR399d	26.8314	22.6538	34.5962	6.75432	19.8649	22.9821
ath-miR402	489.746	380.189	658.275	6.75432	68.2537	58.6044
ath-miR822	810.839	949.488	987.176	6.37908	70.2912	32.175
ath-miR447a.2	1181.17	2554.62	1989.99	6.00384	72.8379	58.6044
ath-miR779.2	460.556	1310.63	513.73	5.6286	112.058	24.1312
ath-miR399f	35.0872	29.2201	64.9271	4.87812	33.6175	24.1312
ath-miR169a	25.0623	29.5484	58.7661	3.7524	33.6175	19.5348
ath-miR5026	139.464	150.368	180.564	5.25336	2.03743	0
ath-miR824	591.175	661.884	943.101	4.12764	8.1497	10.342
ath-miR840	86.3912	149.712	137.437	3.7524	15.2807	2.29821
ath-miR869.2	1958.1	2434.46	1564.41	3.7524	20.8836	8.04375
ath-miR842	133.862	107.359	228.43	3.37716	29.5427	21.833
ath-miR169b,c	29.485	28.5634	43.6007	3.00192	31.5801	16.0875
ath-miR400	137.4	248.863	246.912	3.00192	21.9023	16.0875
ath-miR167c	283.351	364.43	296.2	2.62668	41.2579	27.5786
ath-miR170	71.3538	90.615	66.8228	2.62668	7.13099	4.59643
ath-miR825	680.22	1000.05	1090.96	2.62668	49.4076	26.4295
ath-miR843	68.995	106.374	104.736	2.25144	101.871	54.008
ath-miR848	130.619	187.468	157.342	2.25144	9.67777	2.29821
ath-miR5012	173.962	342.433	158.289	2.25144	39.7298	18.3857
ath-miR829.1	0.29485	2.62652	0.47392	1.8762	0.509356	0
ath-miR164a,b	824.402	1924.58	996.18	1.50096	4.07485	2.29821
ath-miR839	78.1353	72.2294	135.541	1.50096	65.1976	48.2625
ath-miR862-5p	31.549	33.1598	46.4442	1.50096	5.60292	3.44732
ath-miR172a,b	68.4053	81.0939	70.6141	1.12572	0.509356	0
ath-miR863-3p	49.24	101.778	57.8183	1.12572	12.7339	10.342
ath-miR156g	51.8937	107.687	81.9882	0.75048	1.52807	0
ath-miR164c	118.825	249.52	136.963	0.75048	4.07485	1.14911
ath-miR172c,d	25.652	30.205	15.6394	0.75048	0	0
ath-miR771	10.0249	22.9821	6.16096	0.75048	1.01871	0
ath-miR777	57.201	37.7563	54.9748	0.75048	11.2058	8.04375
ath-miR838	26.2417	55.157	31.2787	0.75048	6.62163	8.04375
ath-miR860	184.576	155.621	269.661	0.75048	14.262	13.7893
ath-miR156h	29.485	58.4401	38.8615	0.37524	1.01871	0
ath-miR169d-g	7.96096	5.25304	1.89568	0.37524	2.54678	0
ath-miR399e	6.48671	2.29821	8.53057	0.37524	7.64034	3.44732
ath-miR774	2.65365	0.328315	0.947841	0.37524	0.509356	0
ath-miR779.1	8.55066	15.4308	6.16096	0.37524	0	0
ath-miR823	545.473	1369.07	633.631	0.37524	14.262	4.59643
ath-miR833-5p	96.4161	210.45	75.3533	0.37524	0.509356	0
ath-miR841b	76.6611	162.516	79.6186	0.37524	12.7339	4.59643
ath-miR861-3p	0.589701	0.656631	0.47392	0.37524	0.509356	0
ath-miR868-3p	0	0	0	0.37524	0	0
ath-miR3440b-5p	9.43521	10.1778	6.16096	0.37524	4.07485	3.44732
ath-miR172e	10.0249	8.20788	2.84352	0	0	0
ath-miR447a,b	90.8139	130.998	88.6231	0	2.03743	0
ath-miR447c-5p	0.589701	0.328315	0.47392	0	0	0
ath-miR773b	0.589701	1.31326	0	0	0	0
ath-miR776	0	0	0.47392	0	0	0
ath-miR780.1	0.589701	0	0.947841	0	0	0
ath-miR780.2	16.5116	28.8917	28.9091	0	2.54678	0
ath-miR783	0	0.328315	0	0	0	0
ath-miR828	2.06395	3.28315	7.58272	0	1.01871	0
ath-miR829.2	39.2151	77.8107	94.3101	0	0	1.14911
ath-miR830	0	2.29821	6.16096	0	1.52807	0
ath-miR831	2.65365	9.19283	11.3741	0	0	0
ath-miR832-5p	0	0.328315	0	0	0	0
ath-miR833-3p	1.1794	4.2681	1.42176	0	0	0
ath-miR834	0.884551	1.96989	0.47392	0	0	0
ath-miR835-3p	1.47425	1.31326	3.31744	0	0	1.14911
ath-miR835-5p	0.589701	2.95484	1.42176	0	0	1.14911
ath-miR837-3p	0.589701	0	0	0	0	0
ath-miR837-5p	1.7691	2.95484	2.84352	0	0	0
ath-miR844	3.24335	4.2681	2.3696	0	0	0
ath-miR845a	29.485	41.3677	45.4963	0	13.7526	1.14911
ath-miR845b	2.65365	0.984946	0.947841	0	0	2.29821
ath-miR847	27.7159	25.6086	41.2311	0	18.8462	12.6402
ath-miR849	0.884551	1.64158	4.26528	0	0	0
ath-miR851-3p	0	0.328315	0.47392	0	0	0
ath-miR851-5p	36.2666	87.6602	92.8884	0	4.07485	12.6402
ath-miR852	2.65365	2.29821	1.89568	0	0	0
ath-miR853	18.8704	14.4459	38.3875	0	1.01871	1.14911
ath-miR854a	0	0	0	0	0	0
ath-miR854b	0	0	0	0	0	0
ath-miR854c	0	0	0	0	0	0
ath-miR854d	0	0	0	0	0	0
ath-miR854e	0	0	0	0	0	0
ath-miR857	61.034	189.438	169.19	0	6.11228	1.14911
ath-miR859	1.1794	4.59641	5.68704	0	0	0
ath-miR861-5p	0	0.328315	0	0	0	0
ath-miR862-3p	0	0	0	0	1.01871	0
ath-miR863-5p	8.25581	15.1025	21.3264	0	1.01871	0
ath-miR864-3p	0.589701	1.64158	1.89568	0	0	0
ath-miR864-5p	7.07641	9.19283	9.95233	0	0.509356	0
ath-miR865-3p	1.1794	2.29821	0.947841	0	0.509356	0
ath-miR865-5p	0	0.984946	0.947841	0	0	0
ath-miR866-3p	0.29485	0	1.42176	0	0.509356	0
ath-miR866-5p	38.6254	66.648	91.4666	0	12.2246	11.4911
ath-miR868-5p	14.7425	19.3706	20.3786	0	2.54678	0
ath-miR870	2.3588	0.984946	2.3696	0	0	0
ath-miR1886.1	8.25581	17.729	10.4262	0	22.921	9.19285
ath-miR1886.2	173.077	478.355	255.443	0	3.56549	1.14911
ath-miR1886.3	0.29485	0	0	0	0	0
ath-miR1888	60.4443	124.432	123.693	0	0.509356	0
ath-miR2112-3p	6.48671	4.59641	7.1088	0	0	0
ath-miR2112-5p	0	0	0	0	0	0
ath-miR2933a,b	0	0	0	0	0	0
ath-miR2934-3p	2.65365	0.328315	1.89568	0	0	0
ath-miR2934-5p	6.78156	13.1326	10.9002	0	0.509356	0
ath-miR2936	0	0	0	0	0.509356	0
ath-miR2939	0	0	0.47392	0	0	0
ath-miR3434	0	0	0	0	0	0
ath-miR3440b-3p	2.3588	3.93978	2.3696	0	0	0
ath-miR3933	0	0	0	0	0	0
ath-miR4221	11.4992	17.0724	15.1654	0	0	0
ath-miR4228	0	0	0	0	0	0
ath-miR4243	2.9485	2.62652	4.26528	0	0.509356	0
ath-miR5013	0	0.656631	0	0	0	0
ath-miR5014	0.29485	0.328315	1.89568	0	0	0
ath-miR5015b	0.29485	0	0.47392	0	0	0
ath-miR5019	2.9485	2.95484	0	0	0	0
ath-miR5020a	0	0.656631	0	0	0	0
ath-miR5020b	0	0	0	0	0	0
ath-miR5023	0	0	0	0	0	0
ath-miR5027	0	2.29821	0	0	0	0
ath-miR5028	4.71761	11.491	11.3741	0	0	0
ath-miR5029	0	0.328315	0	0	0	0
	0	0	0	0	0	0
Total reads	10000000	10000000	10000000	10000000	10000000	#VALUE!

## Sheet: raw reads
S8 Data. Profile of AGO1 and AGO10-bound miRNAs in AGO10 OE
Raw Reads
	AGO1 IP_1	AGO1 IP_2	AGO1 IP_3	AGO10 IP_1	AGO10 IP_2	AGO10 IP_3
ath-miR166a-g	2156269	625401	599604	135884	4672240	1081969
ath-miR165a,b	1161944	414687	324237	53742	1768682	430728
ath-miR159b	3059588	4272177	2373831	28648	195605	24942
ath-miR159a	2788362	3403831	1321527	26904	159260	17449
ath-miR158a	7175291	7043554	6070075	13116	51159	16215
ath-miR398b,c	112874	212761	169786	12370	235459	59869
ath-miR157a-c	798315	1283165	456835	3508	15838	2743
ath-miR163	393710	561693	149165	3336	22723	2488
ath-miR403	254909	306108	232519	2920	38858	15173
ath-miR319a,b	354097	300177	380998	2521	10035	2674
ath-miR168a,b	157719	256265	95671	2300	24757	3195
ath-miR159c	263130	537274	73666	2260	13422	1154
ath-miR398a	6483	7757	4577	2188	10668	1890
ath-miR161.2	146800	140781	87361	1203	4775	1517
ath-miR173	7952	1721	2148	960	854	402
ath-miR167a,b	25965	51513	13397	768	4672	526
ath-miR396a	51437	74728	69511	722	7013	4179
ath-miR156a-f	315006	550068	316787	690	1452	222
ath-miR167d	14574	30537	4850	675	10604	945
ath-miR396b	210772	484506	221841	634	10912	2761
ath-miR162a,b	209629	238464	152278	529	8045	1380
ath-miR160a-c	8388	5324	7276	503	982	214
ath-miR161.1	178410	229007	89109	481	4925	984
ath-miR395b,c,f	2552	9158	2752	453	15301	1324
ath-miR319c	17222	21267	21833	362	2222	364
ath-miR171b,c	1268	1444	655	345	3025	615
ath-miR397b	18912	13753	36090	261	1667	1772
ath-miR399b,c	4255	2591	4715	252	2718	1217
ath-miR390a,b	11909	9763	6316	214	173	25
ath-miR171a	833	1344	364	201	1889	334
ath-miR2111a,b	909	307	618	194	350	168
ath-miR775	8001	8174	4126	182	2498	340
ath-miR399a	1596	988	2030	163	1270	737
ath-miR846	23632	35701	15614	162	1871	307
ath-miR773	4203	2207	2029	143	733	252
ath-miR408	15058	24954	27023	117	2707	396
ath-miR158b	46769	36029	42558	92	247	70
ath-miR472	4174	9866	4812	85	1360	190
ath-miR391	861	461	694	81	154	47
ath-miR394a,b	4543	5589	4205	68	320	75
ath-miR157d	17196	38458	16419	59	55	12
ath-miR169h-n	544	245	172	55	70	16
ath-miR781	2395	2760	1708	55	415	94
ath-miR827	2555	5069	3215	54	950	252
ath-miR395a,d,e	420	1955	455	53	2308	135
ath-miR858	1955	1514	2523	43	393	107
ath-miR841	3772	6113	2141	36	577	63
ath-miR850	6654	6615	9460	26	712	292
ath-miR393a,b	4911	4427	5849	24	49	25
ath-miR397a	1523	2439	4403	23	181	63
ath-miR399d	91	69	73	18	39	20
ath-miR402	1661	1158	1389	18	134	51
ath-miR822	2750	2892	2083	17	138	28
ath-miR447a.2	4006	7781	4199	16	143	51
ath-miR779.2	1562	3992	1084	15	220	21
ath-miR399f	119	89	137	13	66	21
ath-miR169a	85	90	124	10	66	17
ath-miR5026	473	458	381	14	4	0
ath-miR824	2005	2016	1990	11	16	9
ath-miR840	293	456	290	10	30	2
ath-miR869.2	6641	7415	3301	10	41	7
ath-miR842	454	327	482	9	58	19
ath-miR169b,c	100	87	92	8	62	14
ath-miR400	466	758	521	8	43	14
ath-miR167c	961	1110	625	7	81	24
ath-miR170	242	276	141	7	14	4
ath-miR825	2307	3046	2302	7	97	23
ath-miR843	234	324	221	6	200	47
ath-miR848	443	571	332	6	19	2
ath-miR5012	590	1043	334	6	78	16
ath-miR829.1	1	8	1	5	1	0
ath-miR164a,b	2796	5862	2102	4	8	2
ath-miR839	265	220	286	4	128	42
ath-miR862-5p	107	101	98	4	11	3
ath-miR172a,b	232	247	149	3	1	0
ath-miR863-3p	167	310	122	3	25	9
ath-miR156g	176	328	173	2	3	0
ath-miR164c	403	760	289	2	8	1
ath-miR172c,d	87	92	33	2	0	0
ath-miR771	34	70	13	2	2	0
ath-miR777	194	115	116	2	22	7
ath-miR838	89	168	66	2	13	7
ath-miR860	626	474	569	2	28	12
ath-miR156h	100	178	82	1	2	0
ath-miR169d-g	27	16	4	1	5	0
ath-miR399e	22	7	18	1	15	3
ath-miR774	9	1	2	1	1	0
ath-miR779.1	29	47	13	1	0	0
ath-miR823	1850	4170	1337	1	28	4
ath-miR833-5p	327	641	159	1	1	0
ath-miR841b	260	495	168	1	25	4
ath-miR861-3p	2	2	1	1	1	0
ath-miR868-3p	0	0	0	1	0	0
ath-miR3440b-5p	32	31	13	1	8	3
ath-miR172e	34	25	6	0	0	0
ath-miR447a,b	308	399	187	0	4	0
ath-miR447c-5p	2	1	1	0	0	0
ath-miR773b	2	4	0	0	0	0
ath-miR776	0	0	1	0	0	0
ath-miR780.1	2	0	2	0	0	0
ath-miR780.2	56	88	61	0	5	0
ath-miR783	0	1	0	0	0	0
ath-miR828	7	10	16	0	2	0
ath-miR829.2	133	237	199	0	0	1
ath-miR830	0	7	13	0	3	0
ath-miR831	9	28	24	0	0	0
ath-miR832-5p	0	1	0	0	0	0
ath-miR833-3p	4	13	3	0	0	0
ath-miR834	3	6	1	0	0	0
ath-miR835-3p	5	4	7	0	0	1
ath-miR835-5p	2	9	3	0	0	1
ath-miR837-3p	2	0	0	0	0	0
ath-miR837-5p	6	9	6	0	0	0
ath-miR844	11	13	5	0	0	0
ath-miR845a	100	126	96	0	27	1
ath-miR845b	9	3	2	0	0	2
ath-miR847	94	78	87	0	37	11
ath-miR849	3	5	9	0	0	0
ath-miR851-3p	0	1	1	0	0	0
ath-miR851-5p	123	267	196	0	8	11
ath-miR852	9	7	4	0	0	0
ath-miR853	64	44	81	0	2	1
ath-miR854a	0	0	0	0	0	0
ath-miR854b	0	0	0	0	0	0
ath-miR854c	0	0	0	0	0	0
ath-miR854d	0	0	0	0	0	0
ath-miR854e	0	0	0	0	0	0
ath-miR857	207	577	357	0	12	1
ath-miR859	4	14	12	0	0	0
ath-miR861-5p	0	1	0	0	0	0
ath-miR862-3p	0	0	0	0	2	0
ath-miR863-5p	28	46	45	0	2	0
ath-miR864-3p	2	5	4	0	0	0
ath-miR864-5p	24	28	21	0	1	0
ath-miR865-3p	4	7	2	0	1	0
ath-miR865-5p	0	3	2	0	0	0
ath-miR866-3p	1	0	3	0	1	0
ath-miR866-5p	131	203	193	0	24	10
ath-miR868-5p	50	59	43	0	5	0
ath-miR870	8	3	5	0	0	0
ath-miR1886.1	28	54	22	0	45	8
ath-miR1886.2	587	1457	539	0	7	1
ath-miR1886.3	1	0	0	0	0	0
ath-miR1888	205	379	261	0	1	0
ath-miR2112-3p	22	14	15	0	0	0
ath-miR2112-5p	0	0	0	0	0	0
ath-miR2933a,b	0	0	0	0	0	0
ath-miR2934-3p	9	1	4	0	0	0
ath-miR2934-5p	23	40	23	0	1	0
ath-miR2936	0	0	0	0	1	0
ath-miR2939	0	0	1	0	0	0
ath-miR3434	0	0	0	0	0	0
ath-miR3440b-3p	8	12	5	0	0	0
ath-miR3933	0	0	0	0	0	0
ath-miR4221	39	52	32	0	0	0
ath-miR4228	0	0	0	0	0	0
ath-miR4243	10	8	9	0	1	0
ath-miR5013	0	2	0	0	0	0
ath-miR5014	1	1	4	0	0	0
ath-miR5015b	1	0	1	0	0	0
ath-miR5019	10	9	0	0	0	0
ath-miR5020a	0	2	0	0	0	0
ath-miR5020b	0	0	0	0	0	0
ath-miR5023	0	0	0	0	0	0
ath-miR5027	0	7	0	0	0	0
ath-miR5028	16	35	24	0	0	0
ath-miR5029	0	1	0	0	0	0
Total reads	33915508	30458525	21100594	26649616	19632624	8702411
