# Supplementary material for: ARGONAUTE10 promotes the degradation of miR165/6 through the SDN1 and SDN2 exonucleases in Arabidopsis
Source: PLoS Biol. 2017 Feb 23;15(2):e2001272. doi: 10.1371/journal.pbio.2001272 (PMC5322904; doi:10.1371/journal.pbio.2001272)
Supplement: S9 Data — (XLSX) [file pbio.2001272.s017.xlsx]

## Sheet: sheet 1
S9 Data. Profile of AGO1-bound miRNAs in Col and AGO10 OE
Relative association of a miRNA with AGO1 was quantified by the percentage of reads
corresponding to this miRNA in total annotated miRNA reads from the small RNA libraries
P.S. headers denote the plant material from which AGO1 was IPed
	Reads		Relative association
miRNA	AGO1 IP (Col)	AGO1 IP (AGO10 OE)	AGO1 IP (Col)	AGO1 IP (AGO10 OE)
ath-MIR156a-f	2731	4699	0.0018063	0.00307492
ath-MIR156g	3	4	1.98421e-06	2.61751e-06
ath-MIR156h	0	0	0	0
ath-MIR157a-c	10005	12306	0.00661735	0.00805277
ath-MIR157d	108	92	7.14317e-05	6.02027e-05
ath-MIR158a	167815	169968	0.110994	0.111223
ath-MIR158b	323	1025	0.000213634	0.000670737
ath-MIR159a	108563	112807	0.0718041	0.0738184
ath-MIR159b	1051934	1147412	0.695754	0.750841
ath-MIR159c	815	679	0.000539045	0.000444322
ath-MIR160a-c	756	197	0.000500022	0.000128912
ath-MIR161.1	20146	19309	0.0133247	0.0126354
ath-MIR161.2	256	182	0.00016932	0.000119097
ath-MIR162a,b	5987	3693	0.00395983	0.00241662
ath-MIR163	6809	8728	0.0045035	0.00571141
ath-MIR164a,b	522	841	0.000345253	0.000550331
ath-MIR164c	20	37	1.32281e-05	2.4212e-05
ath-MIR165a,b	24143	2440	0.0159683	0.00159668
ath-MIR166a-g	51092	4411	0.0337925	0.00288646
ath-MIR167a,b	5620	2943	0.00371709	0.00192583
ath-MIR167c	10	11	6.61405e-06	7.19815e-06
ath-MIR167d	5263	565	0.00348097	0.000369723
ath-MIR168a,b	4753	7991	0.00314366	0.00522913
ath-MIR169a	110	16	7.27545e-05	1.047e-05
ath-MIR169b,c		0		0
ath-MIR169d-g	1	1	6.61405e-07	6.54377e-07
ath-MIR169h-n	15	1	9.92107e-06	6.54377e-07
ath-MIR170	13	0	8.59826e-06	0
ath-MIR171a-c	386	74	0.000255302	4.84239e-05
ath-MIR172a,b	64	32	4.23299e-05	2.09401e-05
ath-MIR172c,d	1	0	6.61405e-07	0
ath-MIR172e	1	3	6.61405e-07	1.96313e-06
ath-MIR173	171	45	0.0001131	2.9447e-05
ath-MIR319a,b	1607	2643	0.00106288	0.00172952
ath-MIR319c	14347	9324	0.00948917	0.00610142
ath-MIR390a,b	111	438	7.34159e-05	0.000286617
ath-MIR391	7	5	4.62983e-06	3.27189e-06
ath-MIR393a,b	247	247	0.000163367	0.000161631
ath-MIR394a,b	209	120	0.000138234	7.85253e-05
ath-MIR395a,d,e	986	136	0.000652145	8.89953e-05
ath-MIR395b,c,f	729	194	0.000482164	0.000126949
ath-MIR396a	944	166	0.000624366	0.000108627
ath-MIR396b	17021	11600	0.0112578	0.00759078
ath-MIR397a	17	15	1.12439e-05	9.81566e-06
ath-MIR397b	210	140	0.000138895	9.16128e-05
ath-MIR398a	2	0	1.32281e-06	0
ath-MIR398b, c	87	11	5.75422e-05	7.19815e-06
ath-MIR399a	23	1	1.52123e-05	6.54377e-07
ath-MIR399b,c	1082	116	0.00071564	7.59078e-05
ath-MIR399d	17	0	1.12439e-05	0
ath-MIR399e	0	0	0	0
ath-MIR399f	740	129	0.000489439	8.44147e-05
ath-MIR400	28	17	1.85193e-05	1.11244e-05
ath-MIR401	0	0	0	0
ath-MIR402	2	0	1.32281e-06	0
ath-MIR403	825	186	0.000545659	0.000121714
ath-MIR404	0	0	0	0
ath-MIR405a-d	0	0	0	0
ath-MIR406	0	0	0	0
ath-MIR407	0	0	0	0
ath-MIR408	323	102	0.000213634	6.67465e-05
ath-MIR413	0	0	0	0
ath-MIR414	0	0	0	0
ath-MIR415	0	0	0	0
ath-MIR416	0	0	0	0
ath-MIR417	0	0	0	0
ath-MIR418	0	0	0	0
ath-MIR419	0	0	0	0
ath-MIR420	0	0	0	0
ath-MIR426	0	0	0	0
ath-MIR447a,b	32	29	2.11649e-05	1.89769e-05
ath-MIR447c	0	0	0	0
ath-MIR472	114	71	7.54001e-05	4.64608e-05
ath-MIR771	1	0	6.61405e-07	0
ath-MIR773	3	1	1.98421e-06	6.54377e-07
ath-MIR774	0	0	0	0
ath-MIR775	89	40	5.8865e-05	2.61751e-05
ath-MIR776	0	0	0	0
ath-MIR777	2	4	1.32281e-06	2.61751e-06
ath-MIR778	1	0	6.61405e-07	0
ath-MIR779.1	1	0	6.61405e-07	0
ath-MIR779.2	138	49	9.12738e-05	3.20645e-05
ath-MIR780.1	1	0	6.61405e-07	0
ath-MIR780.2	0	0	0	0
ath-MIR781	398	209	0.000263239	0.000136765
ath-MIR782	0	0	0	0
ath-MIR783	0	0	0	0
ath-MIR822	93	45	6.15106e-05	2.9447e-05
ath-MIR823	356	268	0.00023546	0.000175373
ath-MIR824	398	408	0.000263239	0.000266986
ath-MIR825	7	0	4.62983e-06	0
ath-MIR826	0	0	0	0
ath-MIR827	235	28	0.00015543	1.83226e-05
ath-MIR828	1	0	6.61405e-07	0
ath-MIR829.1	0	0	0	0
ath-MIR829.2	0	1	0	6.54377e-07
ath-MIR830	1	0	6.61405e-07	0
ath-MIR831	1	1	6.61405e-07	6.54377e-07
ath-MIR832-3p	0	0	0	0
ath-MIR832-5p	0	0	0	0
ath-MIR833-3p	6	4	3.96843e-06	2.61751e-06
ath-MIR833-5p	47	49	3.1086e-05	3.20645e-05
ath-MIR834	0	0	0	0
ath-MIR835-3p	0	0	0	0
ath-MIR835-5p	1	1	6.61405e-07	6.54377e-07
ath-MIR836	0	0	0	0
ath-MIR837-3p	0	0	0	0
ath-MIR837-5p	1	0	6.61405e-07	0
ath-MIR838	13	5	8.59826e-06	3.27189e-06
ath-MIR839	34	1	2.24878e-05	6.54377e-07
ath-MIR840	5	12	3.30702e-06	7.85253e-06
ath-MIR841	216	103	0.000142863	6.74009e-05
ath-MIR842	11	4	7.27545e-06	2.61751e-06
ath-MIR843	740	34	0.000489439	2.22488e-05
ath-MIR844	5	3	3.30702e-06	1.96313e-06
ath-MIR845a	8	5	5.29124e-06	3.27189e-06
ath-MIR845b	0	0	0	0
ath-MIR846	239	194	0.000158076	0.000126949
ath-MIR847	17	5	1.12439e-05	3.27189e-06
ath-MIR848	82	77	5.42352e-05	5.03871e-05
ath-MIR849	1	0	6.61405e-07	0
ath-MIR850	13	4	8.59826e-06	2.61751e-06
ath-MIR851-3p	0	0	0	0
ath-MIR851-5p	3	3	1.98421e-06	1.96313e-06
ath-MIR852	0	0	0	0
ath-MIR853	2	0	1.32281e-06	0
ath-MIR854a-d	0	0	0	0
ath-MIR855	0	0	0	0
ath-MIR856	0	0	0	0
ath-MIR857	2	4	1.32281e-06	2.61751e-06
ath-MIR858	281	116	0.000185855	7.59078e-05
ath-MIR859	3	3	1.98421e-06	1.96313e-06
ath-MIR860	6	8	3.96843e-06	5.23502e-06
ath-MIR861-3p	0	0	0	0
ath-MIR861-5p	0	0	0	0
ath-MIR862-3p	0	0	0	0
ath-MIR862-5p	1	0	6.61405e-07	0
ath-MIR863-3p	2	1	1.32281e-06	6.54377e-07
ath-MIR863-5p	55	20	3.63772e-05	1.30875e-05
ath-MIR864-3p	1	0	6.61405e-07	0
ath-MIR864-5p	0	0	0	0
ath-MIR865-3p	0	0	0	0
ath-MIR865-5p	1	0	6.61405e-07	0
ath-MIR866-3p	0	0	0	0
ath-MIR866-5p	0	0	0	0
ath-MIR867	0	0	0	0
ath-MIR868	0	0	0	0
ath-MIR869.1	0	0	0	0
ath-MIR869.2	4	1	2.64562e-06	6.54377e-07
ath-MIR870	0	0	0	0
ath-MIR1886.1	3	3	1.98421e-06	1.96313e-06
ath-MIR1886.2	1	1	6.61405e-07	6.54377e-07
ath-MIR1886.3	0	0	0	0
ath-MIR1887	0	0	0	0
ath-MIR1888	249	250	0.00016469	0.000163594
ath-MIR2111a,b	8	3	5.29124e-06	1.96313e-06
ath-MIR2112-3p	1	0	6.61405e-07	0
ath-MIR2112-5p	0	0	0	0
	1511934	1528170	1	1
