# Supplementary material for: ARGONAUTE10 promotes the degradation of miR165/6 through the SDN1 and SDN2 exonucleases in Arabidopsis
Source: PLoS Biol. 2017 Feb 23;15(2):e2001272. doi: 10.1371/journal.pbio.2001272 (PMC5322904; doi:10.1371/journal.pbio.2001272)
Supplement: S10 Data — (XLSX) [file pbio.2001272.s018.xlsx]

## Sheet: AGO10OE-AGO1-IP-RPM
S10 Data. Composition of miRNA forms in AGO1 IP from various AGO10 OE lines
RPM	AGO10OE S2 AGO1 IP					AGO10OE M1 AGO1 IP					AGO10OE M2 AGO1 IP					AGO10OE W1 AGO1 IP
miRNA	FL	TA	TR	TR-TA	TOTAL	FL	TA	TR	TR-TA	TOTAL	FL	TA	TR	TR-TA	TOTAL	FL	TA	TR	TR-TA	TOTAL
ath-miR156a-3p	0.499256	0	0.149777	0	0.649033	0.473362	0	0.0676231	0.270492	0.811477	3.53919	0.145446	0.678749	0.290892	4.65428	0.835787	0.0642913	0.192874	0.257165	1.35012
ath-miR156a-5p	11961.8	1547.14	4739.64	2850.05	21098.6	10042	1000.35	4188.17	2861.67	18092.2	10163.4	552.405	4352.77	2459.45	17528	6512.9	1542.73	1893.25	1763.9	11712.8
ath-miR156b-3p	33.5999	0.998512	31.7527	14.8778	81.2289	71.951	1.48771	61.7399	29.2808	164.459	105.594	3.49071	102.443	29.3801	240.908	30.2812	0.385748	82.2929	13.7583	126.718
ath-miR156b-5p	11961.8	1547.14	4739.64	2850.05	21098.6	10042	1000.35	4188.17	2861.67	18092.2	10163.4	552.405	4352.77	2459.45	17528	6512.9	1542.73	1893.25	1763.9	11712.8
ath-miR156c-3p	0.299554	0	0.149777	0.0499256	0.499257	0.473362	0	0.135246	0.135246	0.743854	1.64839	0	0.630267	0.145446	2.4241	0.321457	0	0.321457	0.0642913	0.707205
ath-miR156c-5p	11961.8	1547.14	4739.64	2850.05	21098.6	10042	1000.35	4188.17	2861.67	18092.2	10163.4	552.405	4352.77	2459.45	17528	6512.9	1542.73	1893.25	1763.9	11712.8
ath-miR156d-3p	0	0	0.149777	0.0998512	0.249628	0	0	0.0676231	0.0676231	0.135246	0	0	0.436339	0.0969641	0.533303	0	0	0	0	0
ath-miR156d-5p	11961.8	1547.14	4739.64	2850.05	21098.6	10042	1000.35	4188.17	2861.67	18092.2	10163.4	552.405	4352.77	2459.45	17528	6512.9	1542.73	1893.25	1763.9	11712.8
ath-miR156e	11961.8	1547.14	4739.64	2850.05	21098.6	10042	1000.35	4188.17	2861.67	18092.2	10163.4	552.405	4352.77	2459.45	17528	6512.9	1542.73	1893.25	1763.9	11712.8
ath-miR156f-3p	0	0	0	0	0	0	0	0	0	0	0.0484821	0	0	0	0.0484821	0	0	0	0.0642913	0.0642913
ath-miR156f-5p	11961.8	1547.14	4739.64	2850.05	21098.6	10042	1000.35	4188.17	2861.67	18092.2	10163.4	552.405	4352.77	2459.45	17528	6512.9	1542.73	1893.25	1763.9	11712.8
ath-miR156g	49.3265	13.1804	21.6677	14.4285	98.6031	42.1968	8.791	18.7316	14.6066	84.326	48.7245	8.29043	20.0716	14.0113	91.0978	27.2595	7.71496	8.8722	6.75059	50.5973
ath-miR156h	0.798809	0.798809	0.549181	0.249628	2.39643	0.743854	0.540985	0.676231	0.338115	2.29919	0.824195	0.436339	0.630267	0.290892	2.18169	0.385748	0.128583	0.128583	0.192874	0.835788
ath-miR156i	0	0	10.1848	3.74442	13.9292	0	0	7.97952	3.98976	11.9693	0	0	8.33891	2.56955	10.9085	0	0	5.27189	1.86445	7.13634
ath-miR156j	12.731	0	10.1848	6.4404	29.3562	11.9017	0	7.97952	5.88321	25.7644	11.7811	0	8.33891	4.36339	24.4834	6.94346	0	5.27189	4.62897	16.8443
ath-miR157a-3p	5.19226	0.149777	0.299554	0.44933	6.09092	9.87297	0.540985	0.946723	1.14959	12.5103	14.981	0.630267	1.79384	1.45446	18.8596	5.9148	0.0642913	0.321457	0.514331	6.81488
ath-miR157a-5p	886.678	292.514	1796.17	3404.92	6380.28	674.946	136.869	1226.21	1611.32	3649.34	791.567	65.7901	1333.94	1029.76	3221.06	439.688	26.6166	728.871	619.704	1814.88
ath-miR157b-3p	5.19226	0.149777	0.299554	0.44933	6.09092	9.87297	0.540985	0.946723	1.14959	12.5103	14.981	0.630267	1.79384	1.45446	18.8596	5.9148	0.0642913	0.321457	0.514331	6.81488
ath-miR157b-5p	886.678	292.514	1796.17	3404.92	6380.28	674.946	136.869	1226.21	1611.32	3649.34	791.567	65.7901	1333.94	1029.76	3221.06	439.688	26.6166	728.871	619.704	1814.88
ath-miR157c-3p	8.08794	4.94263	0.399405	4.39345	17.8234	12.6455	6.49182	1.01435	9.19674	29.3484	36.3615	5.23606	4.65428	25.6955	71.9473	15.5585	1.15724	0.835787	8.10071	25.6522
ath-miR157c-5p	886.678	292.514	1796.17	3404.92	6380.28	674.946	136.869	1226.21	1611.32	3649.34	791.567	65.7901	1333.94	1029.76	3221.06	439.688	26.6166	728.871	619.704	1814.88
ath-miR157d	16.8748	28.3577	57.1648	179.932	282.329	13.5246	14.8095	44.1579	99.4059	171.898	17.8899	8.19347	48.4821	84.7951	159.361	19.5446	5.46476	30.7312	37.4818	93.2224
ath-miR158a-3p	32037.6	2774.07	17093.1	22963.2	74868	49073.6	3513.49	26544.2	35864.7	114996	58350.5	2512.68	24490.4	19186.4	104540	26092.6	1382.84	34798.8	70469	132743
ath-miR158a-5p	4.04397	0	0.199702	0.249628	4.4933	1.55533	0.0676231	0	0.202869	1.82582	1.8908	0	0	0.0484821	1.93928	3.79319	0	0.192874	0.514331	4.5004
ath-miR158b	165.453	15.6766	92.612	130.456	404.198	253.384	23.4652	149.65	193.943	620.442	371.179	21.8169	168.669	127.799	689.464	125.047	7.77925	180.594	339.33	652.75
ath-miR159a	57890.5	1575.1	21420.4	8987.3	89873.3	67767.9	1644.39	29003.3	11702.4	110118	95933.4	2468.56	34729.5	8829.75	141961	35204.6	612.31	25616.9	5166.77	66600.6
ath-miR159b-3p	36999.8	2918.05	21420.4	11171.7	72509.9	41831.8	3322.73	29003.3	13943.9	88101.7	51238.4	4054.41	34729.5	11801.6	101824	26186	2507.75	25616.9	6915.88	61226.5
ath-miR159b-5p	1.19821	0	0	0	1.19821	0.946723	0	0	0	0.946723	1.93928	0	0	0.193928	2.13321	3.60031	0	0.0642913	0.192874	3.85748
ath-miR159c	105.742	7.93817	9966.84	4503.99	14584.5	149.109	9.46723	13263.9	5953.87	19376.3	151.943	12.7023	15391.5	4770.78	20326.9	69.6918	3.47173	15755.4	3408.6	19237.2
ath-miR160a-3p	0.199702	0	0.0998512	0	0.299553	0.338115	0	0	0.0676231	0.405738	0.727231	0	0.145446	0	0.872677	0.128583	0	0.0642913	0	0.192874
ath-miR160a-5p	97.6045	1.64754	148.129	93.7602	341.141	147.148	2.70492	239.048	137.004	525.905	235.089	5.47847	266.021	103.218	609.806	123.375	0.900078	265.202	144.398	533.875
ath-miR160b	97.6045	1.64754	148.129	93.7602	341.141	147.148	2.70492	239.048	137.004	525.905	235.089	5.47847	266.021	103.218	609.806	123.375	0.900078	265.202	144.398	533.875
ath-miR160c-3p	0.998512	0	0.549181	0.149777	1.69747	1.08197	0.0676231	0.676231	0.135246	1.96107	1.26053	0	0.484821	0.145446	1.8908	0.192874	0	0.385748	0	0.578622
ath-miR160c-5p	97.6045	1.64754	148.129	93.7602	341.141	147.148	2.70492	239.048	137.004	525.905	235.089	5.47847	266.021	103.218	609.806	123.375	0.900078	265.202	144.398	533.875
ath-miR161.1	20824.7	46.2311	697.211	4591.91	26160.1	13352	30.6333	482.558	3324.76	17190	15338.4	51.0031	397.504	2093.12	17880	19345.1	10.0937	371.411	2297	22023.6
ath-miR161.2	29.4561	45.6819	42.7363	84.1745	202.049	32.2562	51.1907	62.619	81.6211	227.687	44.9913	28.459	65.8386	50.7607	190.05	15.4942	9.6437	74.9637	41.2107	141.312
ath-miR162a-3p	48334.3	1675.05	5632.5	9644.77	65286.6	43959.7	1366.19	5324.51	9415.97	60066.4	38267.3	881.21	5370.45	7629.38	52148.3	42382.6	977.292	4168.52	5715.37	53243.8
ath-miR162a-5p	136.546	0.149777	8.53727	10.3346	155.568	135.043	0	8.92625	13.3217	157.291	116.89	0.0484821	6.39963	9.35704	132.695	32.5957	0	3.34315	2.63594	38.5748
ath-miR162b-3p	48334.3	1675.05	5632.5	9644.77	65286.6	43959.7	1366.19	5324.51	9415.97	60066.4	38267.3	881.21	5370.45	7629.38	52148.3	42382.6	977.292	4168.52	5715.37	53243.8
ath-miR162b-5p	136.546	0.149777	8.53727	10.3346	155.568	135.043	0	8.92625	13.3217	157.291	116.89	0.0484821	6.39963	9.35704	132.695	32.5957	0	3.34315	2.63594	38.5748
ath-miR163	1873.46	147.58	356.269	780.037	3157.35	1586.23	91.2235	316.814	566.479	2560.75	2134.08	96.4308	423.733	668.18	3322.42	1224.88	32.2742	247.2	370.447	1874.8
ath-miR164a	1074.7	16.126	715.334	227.561	2033.72	973.705	13.6599	615.641	218.964	1821.97	969.932	22.3987	578.536	173.081	1743.95	357.91	1.4787	283.653	80.1713	723.213
ath-miR164b-3p	23.1155	0.199702	2.1468	2.04695	27.509	33.8792	0.202869	2.6373	3.65165	40.371	36.507	0.533303	4.21794	4.26642	45.5247	9.06508	0.128583	0.707204	0.771496	10.6724
ath-miR164b-5p	1074.7	16.126	715.334	227.561	2033.72	973.705	13.6599	615.641	218.964	1821.97	969.932	22.3987	578.536	173.081	1743.95	357.91	1.4787	283.653	80.1713	723.213
ath-miR164c-3p	1.49777	0.0499256	0.399405	0.299554	2.24665	2.02869	0.0676231	0.405738	0.405738	2.90779	2.66651	0.0969641	0.436339	0.0969641	3.29678	1.15724	0.128583	0.385748	0.0642913	1.73586
ath-miR164c-5p	334.851	3.39494	715.334	195.309	1248.89	276.24	3.38115	615.641	194.687	1089.95	172.839	3.68464	578.536	151.07	906.13	109.36	0.321457	283.653	76.7638	470.098
ath-miR165a-3p	1645.7	83.7751	182.927	768.854	2681.26	2251.17	111.443	292.876	1350.09	4005.58	3659.52	108.309	428.872	1599.81	5796.51	10364.6	204.832	2092.75	5494.27	18156.5
ath-miR165a-5p	0.199702	0	0	0.149777	0.349479	0.135246	0	0	0	0.135246	0.484821	0	0	0.0484821	0.533303	0	0	0.0642913	0.0642913	0.128583
ath-miR165b	1645.7	83.7751	182.927	768.854	2681.26	2251.17	111.443	292.876	1350.09	4005.58	3659.52	108.309	428.872	1599.81	5796.51	10364.6	204.832	2092.75	5494.27	18156.5
ath-miR166a-3p	4337.24	292.564	365.505	1315.19	6310.5	4277.23	274.55	571.483	1758.4	6881.66	5628.38	290.262	605.395	1879.89	8403.93	20026.7	631.855	4019.36	6726.93	31404.8
ath-miR166a-5p	0.649033	0	0.0499256	0.0998512	0.79881	0.338115	0	0	0	0.338115	0.533303	0	0.0484821	0.193928	0.775713	0.192874	0	0	0	0.192874
ath-miR166b-3p	4337.24	292.564	365.505	1315.19	6310.5	4277.23	274.55	571.483	1758.4	6881.66	5628.38	290.262	605.395	1879.89	8403.93	20026.7	631.855	4019.36	6726.93	31404.8
ath-miR166b-5p	0.649033	0	0.0499256	0.0998512	0.79881	0.338115	0	0	0	0.338115	0.533303	0	0.0484821	0.193928	0.775713	0.192874	0	0	0	0.192874
ath-miR166c	4337.24	292.564	365.505	1315.19	6310.5	4277.23	274.55	571.483	1758.4	6881.66	5628.38	290.262	605.395	1879.89	8403.93	20026.7	631.855	4019.36	6726.93	31404.8
ath-miR166d	4337.24	292.564	365.505	1315.19	6310.5	4277.23	274.55	571.483	1758.4	6881.66	5628.38	290.262	605.395	1879.89	8403.93	20026.7	631.855	4019.36	6726.93	31404.8
ath-miR166e-3p	4337.24	292.564	365.505	1315.19	6310.5	4277.23	274.55	571.483	1758.4	6881.66	5628.38	290.262	605.395	1879.89	8403.93	20026.7	631.855	4019.36	6726.93	31404.8
ath-miR166e-5p	0.199702	0	0	0.0499256	0.249628	0.135246	0	0	0.0676231	0.202869	0.145446	0	0.0484821	0.0484821	0.24241	0.192874	0	0	0	0.192874
ath-miR166f	4337.24	292.564	365.505	1315.19	6310.5	4277.23	274.55	571.483	1758.4	6881.66	5628.38	290.262	605.395	1879.89	8403.93	20026.7	631.855	4019.36	6726.93	31404.8
ath-miR166g	4337.24	292.564	365.505	1315.19	6310.5	4277.23	274.55	571.483	1758.4	6881.66	5628.38	290.262	605.395	1879.89	8403.93	20026.7	631.855	4019.36	6726.93	31404.8
ath-miR167a-3p	1.34799	0	0.0499256	0.149777	1.54769	1.21722	0.0676231	0	0.338115	1.62296	3.7816	0	0.0484821	1.45446	5.28454	0.835787	0.0642913	0	0	0.900078
ath-miR167a-5p	2948.85	39.4911	2899.28	662.463	6550.08	2325.69	33.6087	2994.62	626.122	5980.04	3344.92	69.9596	3460.89	629.927	7505.7	1714.91	7.71496	2742.8	379.126	4844.55
ath-miR167b	2948.85	39.4911	2899.28	662.463	6550.08	2325.69	33.6087	2994.62	626.122	5980.04	3344.92	69.9596	3460.89	629.927	7505.7	1714.91	7.71496	2742.8	379.126	4844.55
ath-miR167c-3p	7.48884	0	0.848735	1.34799	9.68557	9.19674	0.0676231	0.676231	2.70492	12.6455	32.289	0.0969641	0.727231	6.39963	39.5128	2.70024	0	0.0642913	1.02866	3.79319
ath-miR167c-5p	7.33906	1.09836	4.34353	8.08794	20.8689	11.0226	1.48771	8.25002	9.94059	30.7009	16.6293	1.59991	13.4295	17.4051	49.0638	3.79319	0.192874	2.9574	3.27886	10.2223
ath-miR167d	34.7981	1.79732	2993.34	632.308	3662.24	30.8361	1.82582	3074.08	607.255	3714	42.9551	2.90892	3492.11	587.36	4125.33	80.1713	3.92177	2826.95	386.005	3297.05
ath-miR168a-3p	113.531	1.04844	21.2683	15.1774	151.025	120.842	0.608608	20.2869	15.7562	157.494	132.404	0.824195	26.2288	14.6416	174.099	58.2479	0.450039	8.03641	5.52905	72.2634
ath-miR168a-5p	5379.68	130.306	1259.92	1136.51	7906.42	4115.61	90.4797	1061.95	986.35	6254.39	4820.18	102.83	1096.18	997.664	7016.85	3140.69	53.3618	554.705	565.314	4314.07
ath-miR168b-3p	5.34204	0.299554	1.79732	0.898661	8.33757	9.53485	0.338115	2.09632	1.82582	13.7951	9.84186	0.24241	2.66651	1.01812	13.7689	4.11464	0.192874	0.321457	0.578622	5.20759
ath-miR168b-5p	5379.68	130.306	1259.92	1136.51	7906.42	4115.61	90.4797	1061.95	986.35	6254.39	4820.18	102.83	1096.18	997.664	7016.85	3140.69	53.3618	554.705	565.314	4314.07
ath-miR169a-3p	0	0	0	0	0	0	0	0	0	0	0	0	0	0	0	0	0	0	0	0
ath-miR169a-5p	0	0	0	0.249628	0.249628	0.135246	0	0.338115	0.608608	1.08197	0.0969641	0.0969641	0.24241	0.630267	1.06661	0.128583	0	0.128583	0.128583	0.385749
ath-miR169b-3p	0	0	0	0	0	0	0	0	0	0	0	0	0	0	0	0	0	0	0	0
ath-miR169b-5p	0	0	0	0.249628	0.249628	0	0	0.338115	0.676231	1.01435	0	0.0484821	0.24241	0.581785	0.872677	0.0642913	0	0.128583	0.192874	0.385748
ath-miR169c	0	0	0	0.249628	0.249628	0	0	0.338115	0.676231	1.01435	0	0.0484821	0.24241	0.581785	0.872677	0.0642913	0	0.128583	0.192874	0.385748
ath-miR169d	0	0	0	0	0	0.135246	0	0.0676231	0	0.202869	0	0	0	0	0	0.128583	0	0	0.0642913	0.192874
ath-miR169e	0	0	0	0	0	0.135246	0	0.0676231	0	0.202869	0	0	0	0	0	0.128583	0	0	0.0642913	0.192874
ath-miR169f-3p	0.0499256	0	0	0	0.0499256	0.202869	0	0.0676231	0.0676231	0.338115	0.0969641	0	0	0	0.0969641	0	0	0	0	0
ath-miR169f-5p	0	0	0	0	0	0.135246	0	0.0676231	0	0.202869	0	0	0	0	0	0.128583	0	0	0.0642913	0.192874
ath-miR169g-3p	0	0	0	0	0	0	0	0	0	0	0	0	0.0484821	0	0.0484821	0	0	0	0	0
ath-miR169g-5p	0	0	0	0	0	0.135246	0	0.0676231	0	0.202869	0	0	0	0	0	0.128583	0	0	0.0642913	0.192874
ath-miR169h	0.0499256	0	0.0499256	0.299554	0.399405	0.270492	0	0.270492	1.21722	1.7582	0.0969641	0.0484821	0.193928	0.727231	1.06661	0.321457	0	0.514331	0.96437	1.80016
ath-miR169i	0.0499256	0	0.0499256	0.299554	0.399405	0.270492	0	0.270492	1.21722	1.7582	0.0969641	0.0484821	0.193928	0.727231	1.06661	0.321457	0	0.514331	0.96437	1.80016
ath-miR169j	0.0499256	0	0.0499256	0.299554	0.399405	0.270492	0	0.270492	1.21722	1.7582	0.0969641	0.0484821	0.193928	0.727231	1.06661	0.321457	0	0.514331	0.96437	1.80016
ath-miR169k	0.0499256	0	0.0499256	0.299554	0.399405	0.270492	0	0.270492	1.21722	1.7582	0.0969641	0.0484821	0.193928	0.727231	1.06661	0.321457	0	0.514331	0.96437	1.80016
ath-miR169l	0.0499256	0	0.0499256	0.299554	0.399405	0.270492	0	0.270492	1.21722	1.7582	0.0969641	0.0484821	0.193928	0.727231	1.06661	0.321457	0	0.514331	0.96437	1.80016
ath-miR169m	0.0499256	0	0.0499256	0.299554	0.399405	0.270492	0	0.270492	1.21722	1.7582	0.0969641	0.0484821	0.193928	0.727231	1.06661	0.321457	0	0.514331	0.96437	1.80016
ath-miR169n	0.0499256	0	0.0499256	0.299554	0.399405	0.270492	0	0.270492	1.21722	1.7582	0.0969641	0.0484821	0.193928	0.727231	1.06661	0.321457	0	0.514331	0.96437	1.80016
ath-miR170-3p	0.649033	0.199702	0.998512	0.499256	2.3465	0.946723	0	1.01435	0.743854	2.70493	0.921159	0.0969641	0.533303	0.484821	2.03625	0.578622	0	0.514331	0.0642913	1.15724
ath-miR170-5p	58.4129	0.299554	18.4225	7.48884	84.6238	70.2604	0.338115	23.8033	10.4816	104.883	79.0258	1.01812	26.8591	8.04802	114.951	60.6267	0.642913	23.9807	9.57941	94.8297
ath-miR171a-3p	14.1789	0.249628	8.88675	3.94412	27.2594	18.3259	0.473362	9.94059	5.88321	34.6231	23.3199	0.678749	12.6538	5.42999	42.0824	27.3238	0.578622	10.6081	4.24323	42.7538
ath-miR171a-5p	58.4129	0.299554	18.4225	7.48884	84.6238	70.2604	0.338115	23.8033	10.4816	104.883	79.0258	1.01812	26.8591	8.04802	114.951	60.6267	0.642913	23.9807	9.57941	94.8297
ath-miR171b-3p	32.6513	3.99405	6.93966	10.4344	54.0194	32.6619	1.96107	7.97952	15.7562	58.3587	38.8341	1.50294	9.55097	9.79338	59.6814	74.8994	0.642913	24.045	43.2681	142.855
ath-miR171b-5p	0.249628	0	0.0998512	0.149777	0.499256	0.540985	0	0	0	0.540985	0.775713	0	0.339374	0	1.11509	0.578622	0.0642913	0.0642913	0.128583	0.835788
ath-miR171c-3p	32.6513	3.99405	6.93966	10.4344	54.0194	32.6619	1.96107	7.97952	15.7562	58.3587	38.8341	1.50294	9.55097	9.79338	59.6814	74.8994	0.642913	24.045	43.2681	142.855
ath-miR171c-5p	0.948586	0.0499256	0.149777	0	1.14829	0.473362	0	0	0.0676231	0.540985	0.824195	0.0969641	0.290892	0.193928	1.40598	0.96437	0.0642913	0.192874	0.0642913	1.28583
ath-miR172a	76.8854	9.48586	9.23623	12.731	108.338	85.5432	7.16805	10.1435	15.0799	117.935	121.545	9.11463	15.2234	16.29	162.173	21.7948	4.05035	5.33618	2.2502	33.4315
ath-miR172b-3p	76.8854	9.48586	9.23623	12.731	108.338	85.5432	7.16805	10.1435	15.0799	117.935	121.545	9.11463	15.2234	16.29	162.173	21.7948	4.05035	5.33618	2.2502	33.4315
ath-miR172b-5p	0	0	0.0499256	0.149777	0.199703	0	0	0	0	0	0.0484821	0	0	0.436339	0.484821	0.0642913	0	0	0.321457	0.385748
ath-miR172c	5.64159	0.649033	9.23623	10.2847	25.8116	12.1045	0.473362	10.1435	13.998	36.7194	10.4236	2.37562	15.2234	15.9506	43.9732	0.96437	0.835787	5.33618	2.12161	9.25795
ath-miR172d-3p	5.64159	0.649033	9.23623	10.2847	25.8116	12.1045	0.473362	10.1435	13.998	36.7194	10.4236	2.37562	15.2234	15.9506	43.9732	0.96437	0.835787	5.33618	2.12161	9.25795
ath-miR172d-5p	0.0499256	0	0	0	0.0499256	0	0	0	0	0	0	0	0	0	0	0	0	0	0	0
ath-miR172e-3p	2.89568	0.0499256	0.349479	0.399405	3.69449	3.38115	0.135246	0.270492	0.608608	4.3955	4.41187	0.24241	0.484821	0.824195	5.9633	0.385748	0	0.0642913	0.128583	0.578622
ath-miR172e-5p	0	0	0.0499256	0.149777	0.199703	0	0	0	0	0	0.0484821	0	0	0.436339	0.484821	0.0642913	0	0	0.321457	0.385748
ath-miR173-3p	1.39792	0.199702	10.2847	4.59315	16.4755	1.21722	0.0676231	8.45288	4.05738	13.7951	0.969641	0.145446	5.62392	3.97553	10.7145	0.321457	0.257165	5.85051	3.60031	10.0294
ath-miR173-5p	83.7751	3.54472	21.7676	15.6766	124.764	137.207	5.95083	29.2132	20.8955	193.267	158.73	4.99365	44.0217	31.8042	239.55	173.844	11.6367	33.2386	36.9032	255.623
ath-miR1886.1	0.44933	0	0.0499256	0.0499256	0.549181	0.540985	0	0.270492	0.135246	0.946723	1.64839	0	0.339374	0.145446	2.13321	1.22153	0	0.128583	0.128583	1.4787
ath-miR1886.2	14.4784	0.299554	2.99554	1.64754	19.421	12.6455	0.0676231	2.90779	1.48771	17.1086	11.1024	0.145446	3.73312	1.64839	16.6294	8.80791	0.128583	1.60728	0.642913	11.1867
ath-miR1886.3	0	0	0	0	0	0	0	0	0	0	0	0	0	0	0	0	0	0	0	0
ath-miR1888a	8.88675	8.1878	18.5224	12.9307	48.5277	6.08608	3.11066	14.539	6.1537	29.8894	13.381	2.4241	14.6416	3.29678	33.7435	0	0	0	0	0
ath-miR1888b	0.649033	0.0998512	0.399405	0.349479	1.49777	0.338115	0	0.338115	0.135246	0.811476	0.630267	0.0969641	0.727231	0.387856	1.84232	0.321457	0.0642913	0.192874	0.0642913	0.642914
ath-miR2111a-3p	0.399405	0	0.0499256	0	0.449331	0.270492	0	0	0	0.270492	0.145446	0	0	0	0.145446	0.128583	0	0	0	0.128583
ath-miR2111a-5p	0	0	0.698958	0.149777	0.848735	0.135246	0	0.473362	0.0676231	0.676231	0.193928	0	0.24241	0.24241	0.678748	0.0642913	0	0.128583	0	0.192874
ath-miR2111b-3p	0.399405	0	0.0998512	0.0499256	0.549182	0.135246	0	0	0.135246	0.270492	0.290892	0	0.0969641	0	0.387856	0.128583	0	0	0	0.128583
ath-miR2111b-5p	0	0	0.698958	0.149777	0.848735	0.135246	0	0.473362	0.0676231	0.676231	0.193928	0	0.24241	0.24241	0.678748	0.0642913	0	0.128583	0	0.192874
ath-miR2112-3p	3.29509	0.0499256	0.549181	1.14829	5.04249	1.62295	0	0.473362	0.473362	2.56967	2.86044	0.0969641	0.533303	0.387856	3.87856	0.707204	0	0.192874	0.128583	1.02866
ath-miR2112-5p	0	0	0	0	0	0	0	0	0	0	0	0	0.0484821	0	0.0484821	0	0	0	0.0642913	0.0642913
ath-miR2933a	0	0	0	0	0	0	0	0	0	0	0	0	0	0	0	0	0	0	0	0
ath-miR2933b	0	0	0	0	0	0	0	0	0	0	0	0	0	0	0	0	0	0	0	0
ath-miR2934-3p	0	0	0	0	0	0.135246	0.0676231	0	0	0.202869	0.0484821	0	0.0484821	0	0.0969642	0.0642913	0	0	0	0.0642913
ath-miR2934-5p	0.499256	0	0.599107	0.149777	1.24814	0.405738	0	0.135246	0.135246	0.67623	0.436339	0	0.339374	0	0.775713	0.128583	0.0642913	0.257165	0.192874	0.642913
ath-miR2936	0	0	0	0	0	0	0	0	0	0	0	0	0	0.0484821	0.0484821	0	0	0	0	0
ath-miR2939	0	0	0	0	0	0	0	0	0	0	0	0	0	0	0	0	0	0	0.0642913	0.0642913
ath-miR319a	1046.99	578.937	229.158	849.584	2704.67	1549.31	466.734	377.54	873.758	3267.34	1981.61	342.574	462.761	602.487	3389.43	764.874	90.3293	289.632	228.234	1373.07
ath-miR319b	1046.99	578.937	229.158	849.584	2704.67	1549.31	466.734	377.54	873.758	3267.34	1981.61	342.574	462.761	602.487	3389.43	764.874	90.3293	289.632	228.234	1373.07
ath-miR319c	74.2893	58.9122	78.9323	2031.52	2243.65	122.668	97.7153	139.168	2857.68	3217.23	144.864	85.0375	153.009	2666.03	3048.94	111.224	104.023	114.503	3508.12	3837.87
ath-miR3434-3p	0.0499256	0	0	0	0.0499256	0	0	0	0	0	0	0.0969641	0.0969641	0	0.193928	0	0	0	0	0
ath-miR3434-5p	0	0	0	0	0	0	0	0	0	0	0	0	0	0	0	0	0	0	0	0
ath-miR3440b-3p	3.19524	0.0998512	0.349479	1.54769	5.19226	4.12501	0.0676231	0.202869	2.29918	6.69468	3.97553	0.0484821	0.727231	0.824195	5.57544	1.60728	0.0642913	0	0.321457	1.99303
ath-miR3440b-5p	0.998512	0	0.249628	0.249628	1.49777	0.811477	0	0.135246	0.135246	1.08197	1.55143	0	0.0484821	0	1.59991	1.92874	0	0.0642913	0	1.99303
ath-miR390a-3p	84.0747	0.249628	41.2885	14.2787	139.892	53.4899	0.202869	32.2562	9.19674	95.1457	47.0761	0.387856	25.1622	4.26642	76.8926	28.5453	0	15.4299	1.4787	45.4539
ath-miR390a-5p	112.782	1.7474	13.9792	29.8555	158.364	74.3178	0.8791	9.53485	25.2234	109.955	55.7544	1.45446	8.58132	16.4354	82.2256	22.2448	0.192874	2.2502	6.36484	31.0527
ath-miR390b-3p	0.698958	0.0998512	11.0835	4.64308	16.5254	0.270492	0.0676231	8.85862	3.58402	12.7808	0.290892	0	6.44811	3.10285	9.84185	0.128583	0	1.92874	1.28583	3.34315
ath-miR390b-5p	112.782	1.7474	13.9792	29.8555	158.364	74.3178	0.8791	9.53485	25.2234	109.955	55.7544	1.45446	8.58132	16.4354	82.2256	22.2448	0.192874	2.2502	6.36484	31.0527
ath-miR391-3p	1.69747	0.149777	0.349479	0.199702	2.39643	0.338115	0	0.270492	0.202869	0.811476	0.775713	0	0.145446	0.193928	1.11509	0.128583	0.128583	0	0.128583	0.385749
ath-miR391-5p	166.951	2.1468	43.0858	58.7624	270.946	66.6087	1.21722	14.6742	21.707	104.207	119.12	1.45446	28.9923	21.3321	170.899	67.2487	0.192874	13.8226	12.6011	93.8653
ath-miR3932a	0	0	0	0	0	0	0	0	0	0	0	0	0	0	0	0	0	0	0	0
ath-miR3932b-3p	0	0	0	0	0	0	0	0	0	0	0	0	0	0	0	0	0	0	0	0
ath-miR3932b-5p	64.5039	0.0998512	1.24814	7.63861	73.4905	68.705	0.0676231	5.34222	11.6312	85.746	75.535	0.24241	1.74535	6.98142	84.5042	1188.1	2.05732	610.832	274.974	2075.96
ath-miR3933	0	0	0	0	0	0	0	0	0	0	0	0	0	0	0	0	0	0	0	0
ath-miR393a-3p	1.04844	0	0.199702	0.149777	1.39792	0.743854	0.202869	0.338115	0.202869	1.48771	1.30902	0	0.145446	0.145446	1.59991	0.514331	0	2.05732	0.514331	3.08598
ath-miR393a-5p	17.3741	0.549181	17.7735	36.6953	72.3921	10.6168	0.540985	16.4324	30.1599	57.7501	15.3203	1.50294	15.6112	25.0167	57.4511	8.10071	0.192874	12.4082	37.8676	58.5694
ath-miR393b-3p	196.757	2.99554	20.9188	27.8085	248.48	254.466	3.5164	28.2664	41.0472	327.296	243.283	3.68464	20.1201	28.5074	295.595	78.6283	0.385748	29.7026	11.1224	119.839
ath-miR393b-5p	17.3741	0.549181	17.7735	36.6953	72.3921	10.6168	0.540985	16.4324	30.1599	57.7501	15.3203	1.50294	15.6112	25.0167	57.4511	8.10071	0.192874	12.4082	37.8676	58.5694
ath-miR394a	133.301	4.04397	4.59315	38.5426	180.481	147.621	4.93648	6.69468	57.5472	216.799	231.55	8.33891	12.5084	68.893	321.29	166.129	2.44307	7.77925	62.3626	238.714
ath-miR394b-3p	0	0	0	0	0	0	0	0	0	0	0	0	0	0	0	0	0	0	0	0
ath-miR394b-5p	133.301	4.04397	4.59315	38.5426	180.481	147.621	4.93648	6.69468	57.5472	216.799	231.55	8.33891	12.5084	68.893	321.29	166.129	2.44307	7.77925	62.3626	238.714
ath-miR395a	927.268	11.5827	53.9196	110.136	1102.91	643.028	4.66599	34.3525	88.5186	770.565	1168.51	8.62981	52.8939	140.743	1370.78	1783.31	4.95043	41.5965	188.759	2018.62
ath-miR395b	1800.42	30.4047	49.626	249.029	2129.48	1066.55	17.3791	33.0001	188.601	1305.53	1693.04	20.0231	47.8518	246.531	2007.45	3117.49	50.8544	45.1968	367.618	3581.16
ath-miR395c	1800.42	30.4047	49.626	249.029	2129.48	1066.55	17.3791	33.0001	188.601	1305.53	1693.04	20.0231	47.8518	246.531	2007.45	3117.49	50.8544	45.1968	367.618	3581.16
ath-miR395d	927.268	11.5827	53.9196	110.136	1102.91	643.028	4.66599	34.3525	88.5186	770.565	1168.51	8.62981	52.8939	140.743	1370.78	1783.31	4.95043	41.5965	188.759	2018.62
ath-miR395e	927.268	11.5827	53.9196	110.136	1102.91	643.028	4.66599	34.3525	88.5186	770.565	1168.51	8.62981	52.8939	140.743	1370.78	1783.31	4.95043	41.5965	188.759	2018.62
ath-miR395f	1800.42	30.4047	49.626	249.029	2129.48	1066.55	17.3791	33.0001	188.601	1305.53	1693.04	20.0231	47.8518	246.531	2007.45	3117.49	50.8544	45.1968	367.618	3581.16
ath-miR396a-3p	0.349479	0	0.599107	0	0.948586	0.540985	0	0.540985	0.0676231	1.14959	2.32714	0	1.45446	0.24241	4.02401	0.835787	0	0.578622	0.0642913	1.4787
ath-miR396a-5p	1952.44	7.58869	9218.61	7262.33	18441	2347.6	7.77665	10767.4	9001.31	22124.1	501.304	12.072	9398.2	6636.71	16548.3	583.508	7.65067	8963.75	4960.46	14515.4
ath-miR396b-3p	3.59464	0.299554	2.59613	0.399405	6.88973	3.78689	0.202869	2.36681	0.946723	7.30329	14.7385	0.387856	4.79972	0.630267	20.5563	1.60728	0.128583	0.835787	0.128583	2.70023
ath-miR396b-5p	49345.6	360.762	9218.61	8545.01	67470	54577.9	340.685	10767.4	9966.15	75652.1	46154.1	396.874	9398.2	7239.1	63188.3	39008.9	84.6717	8963.75	5451.52	53508.8
ath-miR397a	5.94114	1.29807	12.4814	28.7571	48.4777	13.5246	1.28484	22.4509	25.291	62.5513	27.2954	5.86633	52.4576	47.2215	132.841	7.84354	0.900078	28.5453	53.4261	90.715
ath-miR397b	17.1744	1.59762	5.69152	10.9836	35.4471	4.53075	0.473362	1.01435	2.09632	8.11478	0	0	0.0969641	0	0.0969641	10.8009	0.321457	3.27886	7.13634	21.5376
ath-miR398a-3p	396.11	3.04546	137.545	5556.42	6093.12	467.005	2.6373	166.894	4013.16	4649.7	317.073	2.61803	145.979	2765.03	3230.7	715.434	2.89311	548.341	6634.41	7901.08
ath-miR398a-5p	0.149777	0	0.0499256	0	0.199703	0	0	0	0	0	0	0	0	0	0	0	0	0	0	0
ath-miR398b-3p	46228.4	15.9762	137.545	5548.58	51930.5	40544.6	15.0123	166.894	4005.99	44732.5	37535.4	11.1994	145.979	2758.14	40450.7	104177	18.9016	548.341	6617.25	111361
ath-miR398b-5p	0.698958	0	0.0499256	0.0998512	0.848735	0.540985	0	0.202869	0.270492	1.01435	0.436339	0	0.290892	0.339374	1.06661	0	0	0	0.0642913	0.0642913
ath-miR398c-3p	46228.4	15.9762	137.545	5548.58	51930.5	40544.6	15.0123	166.894	4005.99	44732.5	37535.4	11.1994	145.979	2758.14	40450.7	104177	18.9016	548.341	6617.25	111361
ath-miR398c-5p	0.698958	0	0.0499256	0.0998512	0.848735	0.540985	0	0.202869	0.270492	1.01435	0.436339	0	0.290892	0.339374	1.06661	0	0	0	0.0642913	0.0642913
ath-miR399a	0.698958	0	0.199702	0.199702	1.09836	0.405738	0.0676231	0.338115	0.202869	1.01435	0.581785	0	0.0969641	0.193928	0.872677	1.02866	0	0.578622	0.192874	1.80016
ath-miR399b	103.096	0.149777	1.29807	16.7251	121.269	109.549	0.202869	2.09632	15.2828	127.131	112.818	0.145446	2.4241	11.1994	126.587	124.725	0.0642913	1.67157	10.5438	137.005
ath-miR399c-3p	103.096	0.149777	1.29807	16.7251	121.269	109.549	0.202869	2.09632	15.2828	127.131	112.818	0.145446	2.4241	11.1994	126.587	124.725	0.0642913	1.67157	10.5438	137.005
ath-miR399c-5p	0.0499256	0	0	0	0.0499256	0	0	0	0	0	0	0	0	0	0	0	0	0.0642913	0	0.0642913
ath-miR399d	0.0998512	0.0998512	0.199702	0.0499256	0.44933	0.135246	0.0676231	0.338115	0.135246	0.67623	0.0969641	0	0.0969641	0.0484821	0.24241	0.0642913	0.0642913	0.514331	0.0642913	0.707205
ath-miR399e	0	0	0	0.0499256	0.0499256	0	0	0	0.135246	0.135246	0.0484821	0	0.0484821	0	0.0969642	0	0	0	0.0642913	0.0642913
ath-miR399f	0.44933	0.0998512	0.199702	0.0499256	0.798809	0.676231	0.135246	0.338115	0.270492	1.42008	0.387856	0.0969641	0.0969641	0.0969641	0.678748	0.642913	0.0642913	0.514331	0.0642913	1.28583
ath-miR400	1.79732	0.0998512	0.499256	1.04844	3.44487	2.09632	0.0676231	0.405738	1.08197	3.65165	2.76348	0.24241	0.484821	0.824195	4.31491	1.60728	0	0.192874	3.60031	5.40046
ath-miR402	0.0998512	0	1.89717	46.3809	48.3779	0.0676231	0.0676231	1.62295	20.9632	22.7214	0.0969641	0	0.872677	10.2297	11.1993	0.0642913	0	3.21457	12.7297	16.0086
ath-miR403-3p	1362.47	150.176	456.17	1700.81	3669.63	1905.82	102.111	608.134	1279.23	3895.3	2215.78	51.9728	547.023	679.912	3494.69	2655.81	28.6739	970.927	1120.4	4775.81
ath-miR403-5p	114.579	2.99554	31.4531	12.1319	161.16	80.4715	2.02869	23.4652	9.53485	115.5	132.404	3.39374	29.768	11.3448	176.911	23.7878	0.707204	5.27189	2.50736	32.2743
ath-miR404	0	0	0	0	0	0	0	0	0	0	0	0	0	0	0	0	0	0	0	0
ath-miR406	0	0	0	0.0998512	0.0998512	0	0	0	0.0676231	0.0676231	0	0	0	0.339374	0.339374	0	0	0	0.0642913	0.0642913
ath-miR408-3p	5872.2	3.79434	216.627	1096.91	7189.53	6746.82	6.28895	319.857	1553.1	8626.07	9924.62	7.70865	430.278	1826.61	12189.2	8355.56	2.12161	230.999	1306.53	9895.21
ath-miR408-5p	1501.81	39.7907	211.385	215.529	1968.51	1342.52	32.7972	172.709	169.734	1717.76	1142.38	30.98	164.451	102.733	1440.54	543.583	20.3161	77.0853	57.0907	698.075
ath-miR419	0	0	0	0	0	0	0	0	0	0	0	0	0	0	0	0	0	0	0	0
ath-miR4221	0.599107	0.0499256	3.99405	1.34799	5.99107	1.21722	0	3.92214	1.89345	7.03281	1.11509	0	2.81196	0.630267	4.55732	1.4787	0.128583	2.05732	0.385748	4.05035
ath-miR4227	0	0	0	0	0	0	0	0	0	0	0	0	0	0	0	0	0	0	0	0
ath-miR4228-3p	0.349479	0	0.549181	0.44933	1.34799	0.743854	0	0.473362	0.405738	1.62295	0.581785	0	0.678749	0.387856	1.64839	0.771496	0.0642913	0.96437	0.96437	2.76453
ath-miR4228-5p	0	0	0	0	0	0	0	0	0	0	0.0969641	0	0	0	0.0969641	0	0	0	0	0
ath-miR4239	0	0	0	0.0499256	0.0499256	0	0	0	0	0	0	0	0	0.0484821	0.0484821	0	0	0	0	0
ath-miR4243	0	0.0499256	0	0.0499256	0.0998512	0	0	0	0	0	0	0	0	0	0	0	0	0	0	0
ath-miR4245	0.149777	0	0	0.0998512	0.249628	0	0	0	0	0	0.0969641	0	0	0	0.0969641	0.0642913	0	0	0	0.0642913
ath-miR447a-3p	188.469	7.88824	68.8474	83.875	349.08	204.898	5.47747	102.719	84.326	397.42	180.547	2.47258	73.0625	42.0339	298.116	176.608	0.900078	179.501	52.6546	409.664
ath-miR447a.2-3p	227.761	28.3577	47.5791	34.9978	338.696	338.386	25.9673	77.9694	52.1374	494.46	320.272	19.8292	68.4567	37.1373	445.695	222.769	15.237	52.5903	27.9024	318.499
ath-miR447b	188.469	7.88824	68.8474	83.875	349.08	204.898	5.47747	102.719	84.326	397.42	180.547	2.47258	73.0625	42.0339	298.116	176.608	0.900078	179.501	52.6546	409.664
ath-miR447c-3p	0.0499256	0	0.199702	0.149777	0.399405	0	0	0	0.135246	0.135246	0	0	0	0	0	0.0642913	0	0	0.257165	0.321456
ath-miR447c-5p	0	0	0	0	0	0	0	0	0	0	0.0484821	0	0	0	0.0484821	0	0	0.0642913	0.0642913	0.128583
ath-miR472-3p	491.218	12.5313	83.7252	134.4	721.875	518.466	9.12912	110.361	155.533	793.489	591.966	6.93293	101.231	147.725	847.855	568.464	12.3439	109.102	133.79	823.7
ath-miR472-5p	0.748884	0	0.0998512	0.0998512	0.948586	0.946723	0	0.0676231	0.0676231	1.08197	0.484821	0	0	0.0484821	0.533303	0.192874	0	0.192874	0	0.385748
ath-miR5012	29.506	3.19524	4.0939	15.8264	52.6215	39.83	3.58402	8.99387	19.9488	72.3567	53.7181	2.47258	6.64204	21.8654	84.6981	54.7119	4.62897	36.2603	29.5097	125.111
ath-miR5013	0.199702	0	0	0	0.199702	0.135246	0	0	0	0.135246	0.0969641	0	0.0484821	0	0.145446	0	0	0	0	0
ath-miR5014a-3p	0	0	0	0	0	0	0	0	0	0	0	0	0	0	0	0	0	0	0	0
ath-miR5014a-5p	0	0	0	0	0	0	0	0	0	0	0	0	0	0	0	0	0	0	0	0
ath-miR5014b	0	0	0	0	0	0	0	0	0	0	0	0	0	0	0	0	0	0	0	0
ath-miR5019	0	0	0	0	0	0.0676231	0	0	0	0.0676231	0	0	0.0484821	0.0484821	0.0969642	0	0	0	0	0
ath-miR5020a	0.0998512	0	0	0.0499256	0.149777	0.338115	0	0.135246	0.202869	0.67623	0.0484821	0	0.193928	0.0969641	0.339374	0.0642913	0	0.257165	0.0642913	0.385748
ath-miR5020b	0.0499256	0	0	0.0499256	0.0998512	0	0	0	0	0	0	0	0	0	0	0	0	0	0	0
ath-miR5020c	0	0	0	0.0998512	0.0998512	0.0676231	0.0676231	0	0.676231	0.811477	0.0484821	0.0484821	0	0.339374	0.436338	0	0	0.0642913	0	0.0642913
ath-miR5023	0	0	0	0	0	0	0	0	0	0	0	0	0	0	0	0	0	0	0	0
ath-miR5024-3p	35.6968	0.0499256	3.39494	5.34204	44.4837	20.3545	0.202869	2.50205	3.98976	27.0492	28.5074	0.0969641	2.18169	4.12097	34.907	31.2456	0	3.98606	3.92177	39.1534
ath-miR5024-5p	0	0	0	0	0	0	0	0	0	0	0	0	0	0	0	0	0	0	0	0
ath-miR5026	419.475	0.698958	12.7809	99.1522	532.107	1090.29	2.23156	26.0349	297.203	1415.76	1444.47	3.29678	20.8958	225.975	1694.64	265.395	0.385748	4.17894	35.1673	305.127
ath-miR5027	0	0	0.149777	0	0.149777	0	0	0	0	0	0	0	0	0	0	0	0	0.257165	0	0.257165
ath-miR5028	1.99702	0.149777	3.24516	0.349479	5.74144	4.12501	0.0676231	6.22132	1.14959	11.5635	3.39374	0.193928	3.39374	0.290892	7.2723	0.642913	0	0.835787	0.0642913	1.54299
ath-miR5029	0	0	0	0	0	0	0	0	0	0	0	0	0	0	0	0	0	0	0	0
ath-miR5595a	0.0499256	0	0	0.0499256	0.0998512	0.202869	0	0	0.0676231	0.270492	0.145446	0	0	0.0484821	0.193928	0.128583	0	0	0	0.128583
ath-miR5629	1.29807	0	2.24665	1.09836	4.64308	1.14959	0.135246	2.23156	0.743854	4.26025	1.40598	0	2.90892	1.01812	5.33302	0.642913	0	2.37878	0.835787	3.85748
ath-miR5631	0.0499256	0	0.0499256	0	0.0998512	0	0	0.135246	0	0.135246	0.145446	0	0.0484821	0	0.193928	0	0	0.0642913	0	0.0642913
ath-miR5632-3p	0.349479	0	0.149777	0.149777	0.649033	0.270492	0	0.135246	0	0.405738	0.339374	0	0.145446	0	0.48482	0.642913	0	0.257165	0.0642913	0.964369
ath-miR5632-5p	0.199702	0	0	0.0998512	0.299553	0.270492	0	0	0	0.270492	0.290892	0	0	0.0484821	0.339374	0.192874	0	0	0	0.192874
ath-miR5633	0.0499256	0	0.0998512	0	0.149777	0.0676231	0	0	0	0.0676231	0.193928	0	0.0484821	0.0484821	0.290892	0	0	0	0	0
ath-miR5634	0	0	0	0	0	0	0	0	0	0	0	0	0	0	0	0	0	0	0	0
ath-miR5635a	0.0499256	0	0.0998512	0	0.149777	0	0	0	0.0676231	0.0676231	0.0484821	0	0	0	0.0484821	0.0642913	0	0	0	0.0642913
ath-miR5635b	0.0499256	0	0.0998512	0	0.149777	0	0	0	0.0676231	0.0676231	0.0484821	0	0	0	0.0484821	0.0642913	0	0	0	0.0642913
ath-miR5635c	0.0499256	0	0.0998512	0	0.149777	0	0	0	0.0676231	0.0676231	0.0484821	0	0	0	0.0484821	0.0642913	0	0	0	0.0642913
ath-miR5635d	0.0499256	0	0.0998512	0	0.149777	0	0	0	0.0676231	0.0676231	0.0484821	0	0	0	0.0484821	0.0642913	0	0	0	0.0642913
ath-miR5636	0	0	0	0	0	0	0	0	0	0	0	0	0	0	0	0	0	0	0	0
ath-miR5637	1.09836	0	0.349479	0.0998512	1.54769	1.42008	0.0676231	0.338115	0.270492	2.09631	2.66651	0.0484821	0.727231	0.387856	3.83008	1.35012	0	0.257165	0.257165	1.86445
ath-miR5638a	0.199702	0	0	0	0.199702	0	0	0	0.0676231	0.0676231	0.290892	0	0.24241	0.0969641	0.630266	0.128583	0	0	0	0.128583
ath-miR5638b	0.0998512	0	0	0.0499256	0.149777	0.135246	0	0	0.135246	0.270492	0	0	0	0	0	0	0	0	0	0
ath-miR5639-3p	0	0	0	0	0	0	0	0	0	0	0	0	0	0	0	0	0	0	0	0
ath-miR5639-5p	0.0998512	0.0499256	0	0	0.149777	0.270492	0	0	0.135246	0.405738	0.290892	0	0.0484821	0	0.339374	0.321457	0	0.0642913	0.0642913	0.45004
ath-miR5640	11.7824	0.0499256	16.5753	11.2333	39.6409	5.95083	0.0676231	13.6599	7.10042	26.7788	9.55097	0.0969641	11.2478	3.63615	24.5319	3.02169	0.0642913	16.33	2.9574	22.3734
ath-miR5641	0.0499256	0	0	0	0.0499256	0.135246	0	0	0	0.135246	0.339374	0	0.0484821	0	0.387856	0.192874	0.0642913	0.128583	0	0.385748
ath-miR5642a	6.59018	2.09687	4.94263	73.2908	86.9205	9.73772	4.19263	6.96518	94.7399	115.635	4.99365	2.61803	3.58767	56.0937	67.293	1.4787	0.578622	1.41441	13.1797	16.6514
ath-miR5642b	6.59018	2.09687	4.94263	73.2908	86.9205	9.73772	4.19263	6.96518	94.7399	115.635	4.99365	2.61803	3.58767	56.0937	67.293	1.4787	0.578622	1.41441	13.1797	16.6514
ath-miR5643a	0.349479	0	0	0.0998512	0.44933	0.473362	0.0676231	0	0.270492	0.811477	0.630267	0	0	0.0969641	0.727231	0.128583	0	0	0	0.128583
ath-miR5643b	0.349479	0	0	0.0998512	0.44933	0.473362	0.0676231	0	0.270492	0.811477	0.630267	0	0	0.0969641	0.727231	0.128583	0	0	0	0.128583
ath-miR5644	0	0	0	0.0499256	0.0499256	0	0	0	0	0	0	0	0	0	0	0	0	0	0	0
ath-miR5645a	0	0	0	0.0499256	0.0499256	0	0	0	0	0	0	0	0	0	0	0	0	0	0	0
ath-miR5645b	0	0	0	0.0499256	0.0499256	0	0	0	0	0	0	0	0	0	0	0	0	0	0	0
ath-miR5645c	0	0.0499256	0	0.199702	0.249628	0	0	0	0	0	0	0	0	0.0484821	0.0484821	0	0	0	0.0642913	0.0642913
ath-miR5645d	0	0	0	0.0499256	0.0499256	0	0	0	0	0	0	0	0	0	0	0	0	0	0	0
ath-miR5645e	0	0	0	0.0499256	0.0499256	0	0	0	0	0	0	0	0	0	0	0	0	0	0	0
ath-miR5645f	0	0	0	0.0499256	0.0499256	0	0	0	0	0	0	0	0	0	0	0	0	0	0	0
ath-miR5646	0	0	0	0.0499256	0.0499256	0	0	0	0	0	0	0.0484821	0	0	0.0484821	0	0	0	0	0
ath-miR5647	0	0	0.199702	0.0499256	0.249628	0	0	0.202869	0.135246	0.338115	0.0484821	0	0.0484821	0	0.0969642	0.257165	0	0.514331	0.707204	1.4787
ath-miR5648-3p	0	0	0	0	0	0	0	0	0	0	0	0	0	0	0	0	0	0.128583	0	0.128583
ath-miR5648-5p	0.299554	0.0499256	0	0.44933	0.79881	0.405738	0	0.0676231	0.608608	1.08197	0.387856	0	0	0.484821	0.872677	0.96437	0	0	0.514331	1.4787
ath-miR5649a	0	0	0	0	0	0	0	0	0	0	0	0	0	0.0484821	0.0484821	0	0	0	0	0
ath-miR5649b	0	0	0	0	0	0	0	0	0	0	0	0	0	0.0484821	0.0484821	0	0	0	0	0
ath-miR5650	27.4091	0.199702	2.64606	5.14234	35.3972	23.33	0.135246	2.50205	3.5164	29.4837	34.6647	0.387856	4.02401	1.8908	40.9674	11.9582	0	0.900078	0.642913	13.5012
ath-miR5651	42.3369	0.748884	7.98809	4.0939	55.1678	7.9119	0.0676231	1.82582	0.338115	10.1435	31.8527	0.581785	6.25419	2.76348	41.4522	0	0	0	0	0
ath-miR5652	1.34799	0	0	0.149777	1.49777	3.31353	0	0.135246	0.338115	3.78689	2.32714	0	0.0484821	0.533303	2.90893	4.62897	0	0.257165	0.707204	5.59334
ath-miR5653	0	0	2.3465	0.299554	2.64605	0	0	2.6373	0.338115	2.97541	0	0	4.07249	0.630267	4.70276	0	0	1.60728	0.0642913	1.67157
ath-miR5654-3p	37.1946	0.0998512	10.9337	4.2936	52.5218	34.2173	0.0676231	11.9017	5.2746	51.4612	46.8821	0.24241	14.6416	5.38151	67.1476	35.3602	0.0642913	6.17197	3.7289	45.3254
ath-miR5654-5p	0	0	0	0	0	0	0	0	0	0	0	0	0	0	0	0	0	0	0	0
ath-miR5655	0.0998512	0	0.0499256	0	0.149777	0	0	0.0676231	0	0.0676231	0	0	0	0	0	0	0	0	0.0642913	0.0642913
ath-miR5656	0.0998512	0	0	0.0499256	0.149777	0	0.0676231	0	0	0.0676231	0	0	0.0969641	0	0.0969641	0.0642913	0	0	0	0.0642913
ath-miR5657	0.249628	0.0499256	0.549181	2.69598	3.54471	0.270492	0	0.473362	2.50205	3.2459	0	0	0.387856	1.84232	2.23018	0	0	0	0.771496	0.771496
ath-miR5658	0	0	0	0	0	0	0	0	0	0	0	0	0	0	0	0	0	0	0	0
ath-miR5659	0	0	0.0499256	0.0998512	0.149777	0.0676231	0	0.0676231	0.135246	0.270492	0	0	0	0	0	0	0	0	0	0
ath-miR5660	0	0	0	0	0	0	0	0	0	0	0	0	0	0	0	0	0	0	0	0
ath-miR5661	0	0	0	0	0	0	0	0	0	0	0	0	0	0	0	0	0	0	0	0
ath-miR5662	0	0	0	0	0	0	0	0	0	0	0	0	0	0	0	0	0	0	0	0
ath-miR5663-3p	0.0998512	0.0998512	0	0	0.199702	0.0676231	0	0.0676231	0.135246	0.270492	0.0969641	0.0484821	0.193928	0.145446	0.48482	0	0	0	0	0
ath-miR5663-5p	0.0998512	0	0	0	0.0998512	0.0676231	0	0	0.0676231	0.135246	0	0	0	0	0	0	0	0	0	0
ath-miR5664	0	0	0	0	0	0	0	0	0	0	0	0	0	0	0	0	0	0	0	0
ath-miR5665	0	0	0	0	0	0	0	0	0	0	0	0	0	0	0	0	0	0	0.0642913	0.0642913
ath-miR5666	0	0	0	0	0	0	0	0	0	0	0	0	0	0	0	0	0	0	0	0
ath-miR5995b	0.0499256	0	0	0.0499256	0.0998512	0.202869	0	0	0.0676231	0.270492	0.145446	0	0	0.0484821	0.193928	0.128583	0	0	0	0.128583
ath-miR5996	42.5865	0.249628	12.4315	5.24219	60.5098	33.7439	0.135246	10.0758	4.46312	48.4181	27.6833	0.387856	6.88445	2.95741	37.913	70.2061	0.321457	22.3091	4.75756	97.5942
ath-miR5997	0.798809	0	0.948586	0	1.7474	1.35246	0.338115	1.35246	0.0676231	3.11066	1.30902	0	1.16357	0.0969641	2.56955	0.835787	0.0642913	0.900078	0.385748	2.1859
ath-miR5998a	0	0	0	0	0	0	0	0	0	0	0	0	0.0484821	0	0.0484821	0	0	0	0	0
ath-miR5998b	0	0	0	0	0	0	0	0	0	0	0	0	0.0484821	0	0.0484821	0	0	0	0	0
ath-miR5999	0.149777	0	0.0998512	0.44933	0.698958	0.0676231	0.0676231	0.135246	1.08197	1.35246	0.290892	0	0.145446	0.387856	0.824194	0.385748	0	0	0	0.385748
ath-miR771	0.649033	0.0499256	3.24516	0.898661	4.84278	0.135246	0	1.55533	0.676231	2.36681	1.21205	0.0484821	7.5632	1.01812	9.84185	0	0	0.128583	0.128583	0.257166
ath-miR773a	0.549181	5.79137	0.998512	36.6454	43.9845	1.21722	11.2254	1.69058	58.494	72.6272	1.64839	14.9325	1.50294	81.3529	99.4367	2.1859	13.3726	8.22929	91.808	115.596
ath-miR773b-3p	0.0998512	0	0.0499256	0.299554	0.449331	0.0676231	0.0676231	0	0.270492	0.405738	0	0.145446	0	0.339374	0.48482	0.128583	0	0	0.192874	0.321457
ath-miR774a	0	0	0	0	0	0	0	0	0.0676231	0.0676231	0	0	0	0.0484821	0.0484821	0	0	0	0	0
ath-miR775	25.5619	2.59613	12.4315	46.7803	87.3698	67.6231	5.47747	42.0616	135.855	251.017	92.6977	4.46035	58.4209	155.967	311.546	65.32	5.9148	75.4137	391.727	538.375
ath-miR776	0	0	0	0	0	0	0	0	0	0	0	0	0	0	0	0	0	0	0	0
ath-miR777	0.0998512	0	0	0.149777	0.249628	0.0676231	0	0	0	0.0676231	0.0484821	0	0	0.0484821	0.0969642	0.128583	0	0	0	0.128583
ath-miR778	0	0	0	0	0	0	0	0	0	0	0.0969641	0	0	0	0.0969641	0	0	0	0	0
ath-miR779.1	0	0.249628	0.0998512	3.34501	3.69449	0	0.405738	0.202869	3.71927	4.32788	0.0484821	0.145446	0.290892	4.41187	4.89669	0	0.128583	0.257165	2.76453	3.15028
ath-miR779.2	24.5634	0.748884	1.64754	8.03802	34.9978	54.6394	0.8791	3.11066	14.2008	72.83	64.2387	1.45446	3.87856	10.5691	80.1408	32.9172	0.128583	2.37878	4.88614	40.3107
ath-miR780.1	0.998512	0	0	0.249628	1.24814	1.28484	0	0	0.743854	2.02869	1.64839	0	0	0.193928	1.84232	1.73587	0	0	0.192874	1.92874
ath-miR780.2	0.349479	0.149777	0	0.199702	0.698958	0.608608	0.0676231	0.0676231	0.270492	1.01435	0.436339	0	0.0969641	0	0.533303	0.385748	0	0.257165	0.578622	1.22154
ath-miR781a	42.4367	0.199702	14.3286	21.1684	78.1334	30.1599	0	14.6742	22.3156	67.1497	38.2039	0.193928	12.7993	15.9506	67.1477	33.2386	0	10.8009	38.3819	82.4214
ath-miR781b	42.4367	0.199702	14.3286	21.1684	78.1334	30.1599	0	14.6742	22.3156	67.1497	38.2039	0.193928	12.7993	15.9506	67.1477	33.2386	0	10.8009	38.3819	82.4214
ath-miR782	0	0	0	0	0	0	0	0	0	0	0	0	0	0	0	0	0	0	0	0
ath-miR8121	0	0	0	0	0	0	0	0	0	0	0	0	0	0	0	0	0	0	0	0
ath-miR8165	0	0	0	0	0	0	0	0	0	0	0	0	0	0	0	0	0	0	0	0
ath-miR8166	0	0	0	0	0	0	0	0	0	0	0	0	0	0	0	0	0	0	0	0
ath-miR8167a	0	0	0	0	0	0	0	0.0676231	0	0.0676231	0	0	0	0	0	0	0	0	0	0
ath-miR8167b	0	0	0	0	0	0	0	0.0676231	0	0.0676231	0	0	0	0	0	0	0	0	0	0
ath-miR8167c	0	0	0	0	0	0	0	0.0676231	0	0.0676231	0	0	0	0	0	0	0	0	0	0
ath-miR8167d	0	0	0	0	0	0	0	0.0676231	0	0.0676231	0	0	0	0	0	0	0	0	0	0
ath-miR8167e	0	0	0	0	0	0	0	0.0676231	0	0.0676231	0	0	0	0	0	0	0	0	0	0
ath-miR8167f	0	0	0	0	0	0	0	0.0676231	0	0.0676231	0	0	0	0	0	0	0	0	0	0
ath-miR8168	0	0	0	0	0	0	0	0.135246	0	0.135246	0	0	0.339374	0	0.339374	0	0	0	0	0
ath-miR8169	0	0	0	0.0499256	0.0499256	0	0	0	0	0	0	0	0	0	0	0	0	0	0	0
ath-miR8170-3p	0	0	0	0	0	0	0	0	0	0	0	0	0	0.145446	0.145446	0.0642913	0	0	0.128583	0.192874
ath-miR8170-5p	0	0	0	0	0	0	0	0	0	0	0	0	0	0	0	0	0	0	0	0
ath-miR8171	0	0	0	0	0	0	0	0	0	0	0	0	0	0	0	0	0	0	0	0
ath-miR8172	0.0499256	0	0.0499256	0	0.0998512	0	0	0	0	0	0	0	0	0	0	0	0.0642913	0.0642913	0	0.128583
ath-miR8173	0	0	0	0	0	0	0	0	0	0	0	0	0	0.0484821	0.0484821	0	0	0	0	0
ath-miR8174	0.0998512	0	0	0	0.0998512	0	0	0	0	0	0	0	0	0	0	0	0	0	0	0
ath-miR8175	0	0	0	0	0	0	0	0	0	0	0	0	0	0	0	0	0	0	0	0
ath-miR8177	0	0	0	0	0	0	0	0	0	0	0	0	0	0	0	0	0	0	0	0
ath-miR8178	0	0	0	0	0	0	0	0	0	0	0.0484821	0	0	0	0.0484821	0	0	0	0	0
ath-miR8179	0.249628	0	0	0.249628	0.499256	0.743854	0	0.202869	0.135246	1.08197	0.630267	0	0.0484821	0.193928	0.872677	0.128583	0	0.128583	0.192874	0.45004
ath-miR8180	0	0	0	0.0998512	0.0998512	0	0	0	0.270492	0.270492	0	0	0.0484821	0.193928	0.24241	0.0642913	0	0	0	0.0642913
ath-miR8181	0	0	0	0	0	0	0	0	0	0	0	0	0	0	0	0	0	0	0	0
ath-miR8182	0.898661	0	0	0.149777	1.04844	0.540985	0	0.202869	0.270492	1.01435	1.74535	0	0.387856	0.193928	2.32713	0	0	0.128583	0	0.128583
ath-miR8183	15.2772	0.0499256	4.24367	3.84427	23.4151	277.322	1.28484	92.7112	77.9694	449.287	22.2048	0.145446	7.27231	5.38151	35.0041	332.515	4.56468	116.367	63.1341	516.581
ath-miR8184	0.0998512	0	1.04844	0.299554	1.44785	0	0	0.743854	0.135246	0.8791	0.0484821	0	1.21205	0.193928	1.45446	0	0	0.321457	0.0642913	0.385748
ath-miR822-3p	2.1468	0.399405	0.399405	3.54472	6.49033	1.48771	0.405738	0.8791	2.43443	5.20698	2.23017	0.436339	1.11509	3.92705	7.70865	2.05732	0.514331	0.321457	3.60031	6.49342
ath-miR822-5p	134.999	2.84576	33.4002	33.1007	204.346	133.353	1.96107	38.0042	25.9673	199.286	150.634	3.58767	42.8581	24.2895	221.369	56.7049	1.02866	13.3083	10.5438	81.5857
ath-miR823	85.1231	0.649033	42.3369	14.2288	142.338	98.7297	1.08197	44.7665	18.3935	162.972	122.854	1.8908	57.7906	15.5627	198.098	47.5113	0.257165	23.9807	6.23626	77.9854
ath-miR824-3p	10.8339	0.649033	1.04844	3.14531	15.6767	9.19674	0.270492	1.48771	2.43443	13.3894	14.6416	0.678749	1.30902	2.76348	19.3928	2.37878	0.192874	0.578622	1.54299	4.69327
ath-miR824-5p	72.7915	1.54769	10.6341	13.8294	98.8027	67.4878	1.01435	10.414	14.6742	93.5904	79.8984	2.76348	10.763	10.5691	103.994	27.9024	0.771496	4.24323	4.17894	37.0961
ath-miR825	61.5582	15.1275	9.33608	9.03653	95.0583	94.2666	24.1414	16.4324	16.0267	150.867	161.057	14.0598	21.0897	24.8228	221.029	120.739	144.848	18.323	27.2595	311.17
ath-miR826a	16.775	0.0499256	0.0998512	2.19673	19.1215	6.22132	0	0.0676231	0.608608	6.89755	1.8908	0	0	0.0969641	1.98776	4.24323	0	0	0	4.24323
ath-miR826b	0	0	0	0	0	0	0	0	0.0676231	0.0676231	0	0	0	0	0	0	0	0	0	0
ath-miR827	141.239	16.8249	2.84576	29.6059	190.516	53.0165	5.07173	1.55533	13.2541	72.8977	50.3729	4.55731	1.3575	7.32079	63.6085	113.988	6.04338	3.79319	14.0798	137.904
ath-miR828	2.09687	0.0499256	0.44933	0.399405	2.99553	1.21722	0	0.270492	0.608608	2.09632	1.40598	0.0484821	0.339374	0.387856	2.18169	0.450039	0	0.321457	0.128583	0.900079
ath-miR829-3p.1	0	0	0	0	0	0	0	0	0	0	0	0	0.0484821	0	0.0484821	0	0	0	0	0
ath-miR829-3p.2	8.5872	0.149777	0.898661	0.898661	10.5343	8.04715	0	0.811477	0.676231	9.53486	7.51472	0.0969641	1.16357	0.484821	9.26008	2.37878	0	0.257165	0.321457	2.9574
ath-miR829-5p	2.39643	0	0.299554	0.349479	3.04546	1.42008	0	0.8791	0.0676231	2.3668	1.11509	0.0484821	0.436339	0.0484821	1.64839	0.385748	0	0.257165	0	0.642913
ath-miR830-3p	0.299554	0	0	0.0998512	0.399405	0.405738	0	0.135246	0	0.540984	0.290892	0	0	0	0.290892	0.257165	0	0.128583	0.0642913	0.450039
ath-miR830-5p	1.79732	0.0499256	0	0.549181	2.39643	2.23156	0	0	0.338115	2.56968	2.08473	0.0969641	0	0.193928	2.37562	0.835787	0	0	0.128583	0.96437
ath-miR831-3p	53.7699	0.0499256	0.299554	5.19226	59.3116	119.625	0	0.540985	11.3607	131.527	125.132	0.145446	0.775713	9.30855	135.362	73.6136	0	0.642913	4.37181	78.6283
ath-miR831-5p	0	0	0	0	0	0	0	0	0	0	0.0484821	0	0	0	0.0484821	0	0	0	0	0
ath-miR832-3p	0	0	0	0	0	0.0676231	0	0.0676231	0	0.135246	0	0	0.0484821	0	0.0484821	0	0	0	0	0
ath-miR832-5p	0	0	0	0	0	0.202869	0	0	0.135246	0.338115	0.193928	0	0.0969641	0.0484821	0.339374	0.128583	0	0	0	0.128583
ath-miR833a-3p	4.04397	0.0499256	0.299554	0.0998512	4.4933	2.29918	0	0.0676231	0.338115	2.70492	1.55143	0.0484821	0.339374	0.0484821	1.98777	1.92874	0.0642913	0.385748	0	2.37878
ath-miR833a-5p	31.9024	0.199702	16.126	8.7869	57.015	32.5943	0.202869	20.8955	12.375	66.0677	23.8532	0.193928	23.029	5.86633	52.9425	33.6886	0.192874	10.9938	7.32921	52.2045
ath-miR833b	2.99554	1.34799	0.299554	0.848735	5.49182	2.36681	1.14959	1.21722	0.608608	5.34223	3.00589	0.969641	0.921159	0.630267	5.52696	0.835787	2.2502	0.835787	0.450039	4.37181
ath-miR834	0	0	0.399405	0	0.399405	0.135246	0	0.405738	0	0.540984	0.0969641	0	0.339374	0.0484821	0.48482	0	0	0.128583	0	0.128583
ath-miR835-3p	0.0499256	0	0	0.0499256	0.0998512	0.135246	0	0.0676231	0	0.202869	0.0969641	0	0.0484821	0	0.145446	0.128583	0.128583	0	0.128583	0.385749
ath-miR835-5p	0.199702	0	0.0499256	0.0499256	0.299553	0.676231	0	0	0	0.676231	1.01812	0	0.0969641	0	1.11508	0.321457	0	0.0642913	0.0642913	0.45004
ath-miR836	0	0	0.0499256	0	0.0499256	0	0	0.135246	0	0.135246	0	0	0.193928	0.0484821	0.24241	0	0	0	0	0
ath-miR837-3p	0.299554	0	0.0499256	0	0.34948	0.473362	0	0.0676231	0.0676231	0.608608	0.145446	0	0.0484821	0.0969641	0.290892	0	0	0.0642913	0	0.0642913
ath-miR837-5p	0.149777	0	0	0	0.149777	0.676231	0	0	0.270492	0.946723	1.01812	0.0484821	0.339374	0	1.40598	0.0642913	0	0	0	0.0642913
ath-miR838	5.24219	0.0499256	0.798809	0.948586	7.03951	7.0328	0.0676231	1.62295	0.743854	9.46723	12.7993	0	2.86044	0.678749	16.3385	14.0155	0	1.92874	1.09295	17.0372
ath-miR839-5p	2.44635	0.0998512	0.0998512	0.848735	3.49479	7.70903	0.338115	0.743854	3.71927	12.5103	23.6108	1.11509	1.3575	7.75713	33.8405	6.87917	0.192874	0.321457	1.54299	8.93649
ath-miR840-3p	27.509	9.73549	9.58571	66.401	113.231	33.6087	12.2398	13.7275	72.4243	132	50.6637	11.3448	14.0113	106.661	182.681	21.6662	4.11464	18.3873	38.2533	82.4214
ath-miR840-5p	3.79434	0.599107	1.24814	0.349479	5.99107	2.02869	0.405738	0.540985	1.01435	3.98976	2.27866	0.339374	0.581785	0.581785	3.7816	0.835787	0.450039	0.514331	0.385748	2.1859
ath-miR841a-3p	2.3465	0.0998512	3.69449	0.798809	6.93965	2.56968	0	2.70492	0.811477	6.08608	3.00589	0	2.37562	0.436339	5.81785	2.57165	0.0642913	3.15027	0.450039	6.23625
ath-miR841a-5p	4.19375	0.399405	2.74591	1.24814	8.58721	2.29918	0.135246	1.35246	0.473362	4.26025	1.40598	0.0969641	0.872677	0	2.37562	2.57165	0.257165	2.1859	0.514331	5.52905
ath-miR841b-3p	8.68705	0.149777	0.549181	0.898661	10.2847	4.26025	0	0.135246	0.0676231	4.46312	2.27866	0.0484821	0.0484821	0.24241	2.61803	5.72193	0	0.0642913	0.514331	6.30055
ath-miR841b-5p	0.649033	0.0499256	0.399405	0.249628	1.34799	0.202869	0	0.0676231	0.202869	0.473361	0.436339	0.0969641	0.387856	0.0969641	1.01812	0.514331	0	0.0642913	0.192874	0.771496
ath-miR842	1.59762	0.649033	0.199702	1.49777	3.94413	2.56968	1.42008	0.338115	3.17828	7.50615	5.33303	1.40598	0.678749	5.91481	13.3326	1.22153	0.321457	0.192874	1.67157	3.40743
ath-miR843	21.6677	0.0499256	2.3465	2.84576	26.9099	381.259	1.48771	53.8956	56.2624	492.905	272.663	1.45446	31.0285	15.6597	320.806	6723.14	15.6228	409.729	400.406	7548.9
ath-miR844-3p	2.1468	0.299554	0.698958	0.44933	3.59464	2.16394	0.202869	0.202869	1.14959	3.71927	2.4241	0.145446	0.630267	0.387856	3.58767	0.642913	0.0642913	0.450039	0.0642913	1.22153
ath-miR844-5p	0.149777	0.0499256	0.299554	0.199702	0.698959	0.135246	0	0.405738	0.135246	0.67623	0.193928	0	0.0484821	0.145446	0.387856	0.257165	0	0.192874	0	0.450039
ath-miR845a	307.192	0.199702	1.39792	33.4501	342.24	574.12	0.743854	3.85452	53.0165	631.735	0.436339	0	0.0484821	0.0484821	0.533303	1130.24	1.4787	4.11464	69.0489	1204.88
ath-miR845b	1.84725	0	0.149777	0.249628	2.24666	4.59837	0	0.270492	1.01435	5.88321	0.145446	0	0.0969641	0.0969641	0.339374	10.7366	0.0642913	0.771496	1.41441	12.9868
ath-miR846-3p	578.737	55.5172	27.7087	63.9547	725.918	986.485	68.705	39.6271	114.148	1208.97	1176.13	60.9419	49.985	118.442	1405.5	342.158	152.82	18.9016	34.0101	547.89
ath-miR846-5p	23.9643	3.34501	15.0775	9.58571	51.9725	42.8054	3.65165	23.3976	17.041	86.8957	53.6212	2.90892	28.5559	22.4957	107.582	12.3439	2.70024	9.83657	4.05035	28.9311
ath-miR847	1.89717	0	0.199702	0.149777	2.24665	3.11066	0	0.338115	0.540985	3.98976	7.22383	0.0484821	0.969641	0.484821	8.72677	4.75756	0.128583	1.15724	0.385748	6.42913
ath-miR848	10.6841	0.0998512	5.39196	1.7474	17.9233	8.99387	0.0676231	5.54509	1.82582	16.4324	10.763	0.0484821	5.04213	0.824195	16.6778	3.40744	0	2.50736	0.96437	6.87917
ath-miR849	0.149777	0	0	0.0499256	0.199703	0	0	0	0	0	0	0	0	0	0	0	0	0	0	0
ath-miR850	38.5925	38.9919	49.3265	126.412	253.323	61.1313	51.5288	77.0903	151.34	341.09	75.9714	22.932	113.06	77.2804	289.244	52.8475	111.031	99.973	216.469	480.32
ath-miR851-3p	0.399405	0	0.249628	0.149777	0.79881	0.540985	0	0.338115	0.202869	1.08197	0.678749	0	0.145446	0.0969641	0.921159	0.321457	0	0.192874	0.128583	0.642914
ath-miR851-5p	3.59464	0.199702	4.94263	2.29658	11.0336	5.54509	0.405738	7.10042	5.95083	19.0021	6.15722	0.193928	8.62981	2.66651	17.6475	1.80016	0.321457	3.85748	3.92177	9.90087
ath-miR852	0.549181	0	0	0.199702	0.748883	0.946723	0	0	0.338115	1.28484	0.775713	0	0	0.193928	0.969641	0.321457	0	0	0.257165	0.578622
ath-miR853	3.69449	1.64754	0.948586	2.64606	8.93668	2.70492	1.7582	0.8791	2.43443	7.77665	4.79972	1.64839	0.969641	1.64839	9.06614	2.70024	4.37181	0.514331	0.900078	8.48646
ath-miR855	0	0	0	0	0	0	0	0	0	0	0	0	0	0	0	0	0	0	0	0
ath-miR856	0	0	0	0	0	0.0676231	0	0	0	0.0676231	0	0	0	0	0	0	0	0	0	0
ath-miR857	37.3443	1.99702	12.4315	15.427	67.1998	45.578	2.36681	22.1127	17.2439	87.3014	73.1109	4.36339	34.5192	16.4354	128.429	12.8583	0.900078	12.2796	7.45779	33.4958
ath-miR858a	77.0352	35.7966	20.6692	79.8809	213.382	63.7009	24.2767	22.3156	58.1558	168.449	68.4082	12.9447	19.5868	45.9125	146.852	47.5756	11.8939	18.6445	24.3021	102.416
ath-miR858b	47.0299	0.998512	11.3331	8.63713	67.9986	36.3812	0.946723	12.375	8.31764	58.0206	33.3557	0.630267	10.6661	6.01177	50.6638	19.2231	0.321457	7.71496	3.02169	30.2812
ath-miR859	0.199702	0	0.0499256	0.0998512	0.349479	3.11066	0.0676231	1.7582	0.540985	5.47747	12.7023	0.775713	5.1391	1.74535	20.3625	0.192874	0	0.128583	0	0.321457
ath-miR860	1.44784	0.199702	0.698958	0.299554	2.64605	2.36681	0.135246	0.743854	0.676231	3.92214	1.40598	0.0969641	0.436339	0.484821	2.4241	3.40744	0.0642913	0.96437	0.257165	4.69327
ath-miR861-3p	0	0	0	0	0	0.135246	0	0	0	0.135246	0	0	0	0	0	0	0	0	0	0
ath-miR861-5p	0	0	0.0499256	0	0.0499256	0	0	0	0	0	0.0484821	0	0.0969641	0	0.145446	0.0642913	0	0	0	0.0642913
ath-miR862-3p	0	0	0	0	0	0	0	0	0	0	0	0	0	0	0	0	0	0	0	0
ath-miR862-5p	5.24219	0	0.848735	1.09836	7.18928	6.96518	0	1.28484	2.02869	10.2787	12.6053	0.193928	2.90892	3.44223	19.1504	6.6863	0.385748	1.41441	4.95043	13.4369
ath-miR863-3p	2.24665	0.299554	0.249628	0.349479	3.14531	0.676231	0	0.0676231	0.202869	0.946723	1.01812	0.0484821	0.24241	0	1.30901	2.50736	0.385748	0.257165	0.321457	3.47173
ath-miR863-5p	2.94561	2.19673	0.649033	4.59315	10.3845	8.31764	4.80124	0.946723	3.85452	17.9201	9.74489	3.73312	1.21205	4.50883	19.1989	4.50039	21.0876	0.835787	11.5724	37.9962
ath-miR864-3p	0	0	0	0	0	0.0676231	0	0	0	0.0676231	0	0	0	0.0484821	0.0484821	0.0642913	0.0642913	0	0.0642913	0.192874
ath-miR864-5p	0.44933	0.299554	0.399405	0.349479	1.49777	0.405738	0.608608	0.811477	1.08197	2.90779	1.16357	0.533303	0.484821	0.727231	2.90892	0.578622	0.96437	0.900078	1.28583	3.7289
ath-miR865-3p	0	0	0	0	0	0	0	0	0	0	0	0	0.0484821	0	0.0484821	0	0.0642913	0	0	0.0642913
ath-miR865-5p	0.0998512	0.0499256	0.0499256	0.0998512	0.299554	0.0676231	0	0	0	0.0676231	0.0969641	0	0	0.0484821	0.145446	0.128583	0.128583	0	0	0.257166
ath-miR866-3p	0.0998512	0	0.0499256	0.0998512	0.249628	0	0	0	0	0	0.0969641	0	0.0484821	0	0.145446	0.0642913	0	0	0	0.0642913
ath-miR866-5p	0.0499256	0	0.948586	0.898661	1.89717	0.0676231	0	0.743854	1.69058	2.50206	0.0969641	0.0969641	1.69687	1.69687	3.58767	0.128583	0.0642913	0.578622	0.96437	1.73587
ath-miR868-3p	0	0	0	0	0	0	0	0	0	0	0	0	0	0	0	0.0642913	0	0	0	0.0642913
ath-miR868-5p	0.199702	0.199702	0.0499256	0.0499256	0.499255	0.405738	0.202869	0	0.540985	1.14959	0.339374	0.24241	0.145446	0	0.72723	0.257165	0.900078	0.321457	0.385748	1.86445
ath-miR869.1	0	0	0.0499256	0.0499256	0.0998512	0	0	0.0676231	0.0676231	0.135246	0.145446	0	0.0969641	0.0969641	0.339374	0	0	0	0	0
ath-miR869.2	134.649	1.29807	345.485	34.8481	516.28	440.294	5.2746	1160.95	119.084	1725.6	640.303	8.29043	1364.96	123.484	2137.04	75.7995	1.28583	287.768	20.2518	385.105
ath-miR870-3p	1.34799	0	0.0998512	0.0499256	1.49777	1.14959	0	0	0.0676231	1.21721	0.921159	0	0.0484821	0.145446	1.11509	1.41441	0	0.0642913	0.192874	1.67158
ath-miR870-5p	0	0	0	0	0	0	0	0.135246	0	0.135246	0	0	0	0.0484821	0.0484821	0	0	0	0	0

## Sheet: AGO10OE-AGO1-IP -Ratio
S10 Data. Composition of miRNA forms in AGO1 IP from various AGO10 OE lines
Ratio	AGO10OE S2 AGO1 IP				AGO10OE M1 AGO1 IP				AGO10OE M2 AGO1 IP				AGO10OE W1 AGO1 IP
miRNA	FL	TA	TR	TR-TA	FL	TA	TR	TR-TA	FL	TA	TR	TR-TA	FL	TA	TR	TR-TA
ath-miR156a-3p	0.769231	0	0.230769	0	0.583334	0	0.0833333	0.333333	0.760417	0.03125	0.145833	0.0624999	0.619048	0.047619	0.142857	0.190476
ath-miR156a-5p	0.566947	0.0733289	0.224642	0.135082	0.555046	0.0552918	0.23149	0.158172	0.579837	0.0315155	0.248332	0.140315	0.556051	0.131713	0.16164	0.150596
ath-miR156b-3p	0.413645	0.0122926	0.390904	0.183159	0.4375	0.00904606	0.375411	0.178043	0.438317	0.0144898	0.425237	0.121956	0.238965	0.00304414	0.649417	0.108574
ath-miR156b-5p	0.566947	0.0733289	0.224642	0.135082	0.555046	0.0552918	0.23149	0.158172	0.579837	0.0315155	0.248332	0.140315	0.556051	0.131713	0.16164	0.150596
ath-miR156c-3p	0.6	0	0.3	0.0999999	0.636364	0	0.181818	0.181818	0.68	0	0.26	0.0599999	0.454546	0	0.454546	0.090909
ath-miR156c-5p	0.566947	0.0733289	0.224642	0.135082	0.555046	0.0552918	0.23149	0.158172	0.579837	0.0315155	0.248332	0.140315	0.556051	0.131713	0.16164	0.150596
ath-miR156d-3p	0	0	0.6	0.4	0	0	0.5	0.5	0	0	0.818182	0.181818	#DIV/0!	#DIV/0!	#DIV/0!	#DIV/0!
ath-miR156d-5p	0.566947	0.0733289	0.224642	0.135082	0.555046	0.0552918	0.23149	0.158172	0.579837	0.0315155	0.248332	0.140315	0.556051	0.131713	0.16164	0.150596
ath-miR156e	0.566947	0.0733289	0.224642	0.135082	0.555046	0.0552918	0.23149	0.158172	0.579837	0.0315155	0.248332	0.140315	0.556051	0.131713	0.16164	0.150596
ath-miR156f-3p	#DIV/0!	#DIV/0!	#DIV/0!	#DIV/0!	#DIV/0!	#DIV/0!	#DIV/0!	#DIV/0!	1	0	0	0	0	0	0	1
ath-miR156f-5p	0.566947	0.0733289	0.224642	0.135082	0.555046	0.0552918	0.23149	0.158172	0.579837	0.0315155	0.248332	0.140315	0.556051	0.131713	0.16164	0.150596
ath-miR156g	0.500253	0.133671	0.219747	0.146329	0.500401	0.10425	0.222133	0.173216	0.534859	0.0910058	0.22033	0.153805	0.538755	0.152478	0.175349	0.133418
ath-miR156h	0.333333	0.333333	0.229167	0.104167	0.323529	0.235294	0.294118	0.147059	0.377778	0.2	0.288889	0.133333	0.461538	0.153846	0.153846	0.230769
ath-miR156i	0	0	0.731182	0.268818	0	0	0.666667	0.333333	0	0	0.764444	0.235556	0	0	0.738739	0.261261
ath-miR156j	0.433673	0	0.346939	0.219388	0.461943	0	0.309711	0.228346	0.481187	0	0.340594	0.178218	0.412214	0	0.312977	0.274809
ath-miR157a-3p	0.852459	0.0245902	0.0491804	0.0737705	0.789189	0.0432433	0.0756757	0.0918917	0.794345	0.033419	0.0951157	0.0771205	0.867924	0.00943396	0.0471699	0.0754718
ath-miR157a-5p	0.138972	0.0458466	0.281519	0.533663	0.18495	0.0375051	0.336008	0.441537	0.245748	0.020425	0.414131	0.319696	0.242268	0.0146658	0.401608	0.341457
ath-miR157b-3p	0.852459	0.0245902	0.0491804	0.0737705	0.789189	0.0432433	0.0756757	0.0918917	0.794345	0.033419	0.0951157	0.0771205	0.867924	0.00943396	0.0471699	0.0754718
ath-miR157b-5p	0.138972	0.0458466	0.281519	0.533663	0.18495	0.0375051	0.336008	0.441537	0.245748	0.020425	0.414131	0.319696	0.242268	0.0146658	0.401608	0.341457
ath-miR157c-3p	0.453781	0.277311	0.022409	0.246499	0.430875	0.221198	0.0345623	0.313364	0.50539	0.0727763	0.0646901	0.357143	0.606516	0.0451126	0.0325814	0.31579
ath-miR157c-5p	0.138972	0.0458466	0.281519	0.533663	0.18495	0.0375051	0.336008	0.441537	0.245748	0.020425	0.414131	0.319696	0.242268	0.0146658	0.401608	0.341457
ath-miR157d	0.0597699	0.100442	0.202476	0.637313	0.0786781	0.0861529	0.256884	0.578285	0.112261	0.0514147	0.304229	0.532096	0.209656	0.0586207	0.329655	0.402069
ath-miR158a-3p	0.427921	0.0370528	0.22831	0.306716	0.426742	0.0305532	0.230827	0.311878	0.558164	0.0240356	0.234268	0.183532	0.196564	0.0104174	0.262151	0.530867
ath-miR158a-5p	0.9	0	0.0444444	0.0555556	0.851852	0.0370371	0	0.111111	0.975	0	0	0.025	0.842857	0	0.0428571	0.114286
ath-miR158b	0.409337	0.0387845	0.229126	0.322753	0.408393	0.0378201	0.241199	0.312588	0.538359	0.0316433	0.244638	0.18536	0.191569	0.0119177	0.276666	0.519847
ath-miR159a	0.644135	0.0175258	0.23834	0.0999997	0.615412	0.014933	0.263384	0.106271	0.675772	0.017389	0.244641	0.0621983	0.528593	0.00919376	0.384635	0.0775785
ath-miR159b-3p	0.510272	0.0402434	0.295413	0.154071	0.474812	0.0377147	0.329202	0.15827	0.503206	0.0398179	0.341074	0.115902	0.42769	0.0409586	0.418395	0.112956
ath-miR159b-5p	1	0	0	0	1	0	0	0	0.909091	0	0	0.0909091	0.933333	0	0.0166667	0.0500001
ath-miR159c	0.00725029	0.000544288	0.683385	0.30882	0.00769541	0.000488597	0.684541	0.307275	0.00747496	0.0006249	0.757198	0.234702	0.00362277	0.00018047	0.819008	0.177188
ath-miR160a-3p	0.666666	0	0.333334	0	0.833333	0	0	0.166667	0.833334	0	0.166666	0	0.666667	0	0.333333	0
ath-miR160a-5p	0.286112	0.0048295	0.434216	0.274843	0.2798	0.00514336	0.454546	0.260511	0.385514	0.00898395	0.436238	0.169264	0.231093	0.00168593	0.496749	0.270472
ath-miR160b	0.286112	0.0048295	0.434216	0.274843	0.2798	0.00514336	0.454546	0.260511	0.385514	0.00898395	0.436238	0.169264	0.231093	0.00168593	0.496749	0.270472
ath-miR160c-3p	0.588235	0	0.323529	0.0882354	0.551724	0.0344828	0.344828	0.0689654	0.666666	0	0.256411	0.0769231	0.333333	0	0.666667	0
ath-miR160c-5p	0.286112	0.0048295	0.434216	0.274843	0.2798	0.00514336	0.454546	0.260511	0.385514	0.00898395	0.436238	0.169264	0.231093	0.00168593	0.496749	0.270472
ath-miR161.1	0.79605	0.00176724	0.0266517	0.175531	0.776733	0.00178205	0.0280721	0.193413	0.857851	0.00285252	0.0222317	0.117065	0.87838	0.000458313	0.0168642	0.104297
ath-miR161.2	0.145787	0.226093	0.211515	0.416605	0.141669	0.224829	0.275022	0.358479	0.236735	0.149745	0.346429	0.267092	0.109645	0.0682439	0.530482	0.291629
ath-miR162a-3p	0.74034	0.0256569	0.0862734	0.14773	0.731852	0.0227447	0.0886438	0.156759	0.733816	0.0168981	0.102984	0.146301	0.79601	0.018355	0.0782912	0.107343
ath-miR162a-5p	0.877727	0.000962777	0.0548782	0.0664316	0.858555	0	0.0567499	0.0846946	0.880891	0.000365365	0.0482281	0.0705153	0.845	0	0.0866667	0.0683332
ath-miR162b-3p	0.74034	0.0256569	0.0862734	0.14773	0.731852	0.0227447	0.0886438	0.156759	0.733816	0.0168981	0.102984	0.146301	0.79601	0.018355	0.0782912	0.107343
ath-miR162b-5p	0.877727	0.000962777	0.0548782	0.0664316	0.858555	0	0.0567499	0.0846946	0.880891	0.000365365	0.0482281	0.0705153	0.845	0	0.0866667	0.0683332
ath-miR163	0.593365	0.0467418	0.112838	0.247055	0.61944	0.0356238	0.123719	0.221216	0.642326	0.0290242	0.127537	0.201112	0.653339	0.0172147	0.131854	0.197593
ath-miR164a	0.52844	0.00792931	0.351737	0.111894	0.534424	0.00749732	0.337899	0.12018	0.55617	0.0128437	0.331739	0.0992467	0.494889	0.00204463	0.392212	0.110854
ath-miR164b-3p	0.84029	0.00725953	0.0780401	0.0744103	0.839196	0.00502511	0.0653266	0.0904523	0.801917	0.0117146	0.0926518	0.0937167	0.849398	0.0120482	0.066265	0.0722891
ath-miR164b-5p	0.52844	0.00792931	0.351737	0.111894	0.534424	0.00749732	0.337899	0.12018	0.55617	0.0128437	0.331739	0.0992467	0.494889	0.00204463	0.392212	0.110854
ath-miR164c-3p	0.666667	0.0222222	0.177778	0.133333	0.697674	0.0232558	0.139535	0.139535	0.808823	0.0294118	0.132353	0.0294118	0.666666	0.0740744	0.222223	0.0370371
ath-miR164c-5p	0.268119	0.00271837	0.572776	0.156386	0.253443	0.00310212	0.564835	0.17862	0.190744	0.00406635	0.638469	0.16672	0.232632	0.000683808	0.603391	0.163293
ath-miR165a-3p	0.613779	0.0312447	0.0682244	0.286751	0.562009	0.0278219	0.073117	0.337052	0.631332	0.0186852	0.073988	0.275995	0.570849	0.0112815	0.115262	0.302607
ath-miR165a-5p	0.571428	0	0	0.428572	1	0	0	0	0.909091	0	0	0.0909091	0	0	0.5	0.5
ath-miR165b	0.613779	0.0312447	0.0682244	0.286751	0.562009	0.0278219	0.073117	0.337052	0.631332	0.0186852	0.073988	0.275995	0.570849	0.0112815	0.115262	0.302607
ath-miR166a-3p	0.687305	0.0463615	0.0579201	0.208413	0.62154	0.0398959	0.0830443	0.25552	0.669732	0.0345389	0.0720372	0.223692	0.637695	0.0201197	0.127985	0.2142
ath-miR166a-5p	0.8125	0	0.0625	0.125	1	0	0	0	0.6875	0	0.0625	0.25	1	0	0	0
ath-miR166b-3p	0.687305	0.0463615	0.0579201	0.208413	0.62154	0.0398959	0.0830443	0.25552	0.669732	0.0345389	0.0720372	0.223692	0.637695	0.0201197	0.127985	0.2142
ath-miR166b-5p	0.8125	0	0.0625	0.125	1	0	0	0	0.6875	0	0.0625	0.25	1	0	0	0
ath-miR166c	0.687305	0.0463615	0.0579201	0.208413	0.62154	0.0398959	0.0830443	0.25552	0.669732	0.0345389	0.0720372	0.223692	0.637695	0.0201197	0.127985	0.2142
ath-miR166d	0.687305	0.0463615	0.0579201	0.208413	0.62154	0.0398959	0.0830443	0.25552	0.669732	0.0345389	0.0720372	0.223692	0.637695	0.0201197	0.127985	0.2142
ath-miR166e-3p	0.687305	0.0463615	0.0579201	0.208413	0.62154	0.0398959	0.0830443	0.25552	0.669732	0.0345389	0.0720372	0.223692	0.637695	0.0201197	0.127985	0.2142
ath-miR166e-5p	0.8	0	0	0.2	0.666666	0	0	0.333334	0.6	0	0.2	0.2	1	0	0	0
ath-miR166f	0.687305	0.0463615	0.0579201	0.208413	0.62154	0.0398959	0.0830443	0.25552	0.669732	0.0345389	0.0720372	0.223692	0.637695	0.0201197	0.127985	0.2142
ath-miR166g	0.687305	0.0463615	0.0579201	0.208413	0.62154	0.0398959	0.0830443	0.25552	0.669732	0.0345389	0.0720372	0.223692	0.637695	0.0201197	0.127985	0.2142
ath-miR167a-3p	0.870968	0	0.0322581	0.0967744	0.750001	0.0416666	0	0.208333	0.715597	0	0.00917432	0.275229	0.928571	0.0714286	0	0
ath-miR167a-5p	0.4502	0.0060291	0.442632	0.101138	0.388909	0.00562015	0.500769	0.104702	0.445651	0.00932087	0.461102	0.0839265	0.353987	0.0015925	0.566162	0.0782582
ath-miR167b	0.4502	0.0060291	0.442632	0.101138	0.388909	0.00562015	0.500769	0.104702	0.445651	0.00932087	0.461102	0.0839265	0.353987	0.0015925	0.566162	0.0782582
ath-miR167c-3p	0.773196	0	0.0876289	0.139175	0.727273	0.0053476	0.053476	0.213904	0.817178	0.00245399	0.0184049	0.161963	0.711865	0	0.0169491	0.271186
ath-miR167c-5p	0.351675	0.0526315	0.208134	0.38756	0.359032	0.0484582	0.268722	0.323788	0.338932	0.0326088	0.273715	0.354744	0.371069	0.0188679	0.289308	0.320755
ath-miR167d	0.00950185	0.00049077	0.817351	0.172656	0.00830267	0.000491605	0.827701	0.163504	0.0104125	0.000705136	0.846504	0.142379	0.0243161	0.00118948	0.857418	0.117076
ath-miR168a-3p	0.751736	0.00694216	0.140826	0.100496	0.767281	0.00386433	0.128811	0.100043	0.760512	0.00473407	0.150655	0.0840995	0.80605	0.00622776	0.11121	0.0765125
ath-miR168a-5p	0.68042	0.016481	0.159354	0.143745	0.658035	0.0144666	0.169793	0.157705	0.686943	0.0146547	0.156221	0.142181	0.728011	0.0123692	0.12858	0.13104
ath-miR168b-3p	0.640719	0.0359282	0.215569	0.107784	0.691176	0.0245098	0.151961	0.132353	0.714789	0.0176056	0.193662	0.0739435	0.790123	0.0370371	0.0617285	0.111111
ath-miR168b-5p	0.68042	0.016481	0.159354	0.143745	0.658035	0.0144666	0.169793	0.157705	0.686943	0.0146547	0.156221	0.142181	0.728011	0.0123692	0.12858	0.13104
ath-miR169a-3p	#DIV/0!	#DIV/0!	#DIV/0!	#DIV/0!	#DIV/0!	#DIV/0!	#DIV/0!	#DIV/0!	#DIV/0!	#DIV/0!	#DIV/0!	#DIV/0!	#DIV/0!	#DIV/0!	#DIV/0!	#DIV/0!
ath-miR169a-5p	0	0	0	1	0.125	0	0.3125	0.5625	0.0909091	0.0909091	0.227272	0.590909	0.333333	0	0.333333	0.333333
ath-miR169b-3p	#DIV/0!	#DIV/0!	#DIV/0!	#DIV/0!	#DIV/0!	#DIV/0!	#DIV/0!	#DIV/0!	#DIV/0!	#DIV/0!	#DIV/0!	#DIV/0!	#DIV/0!	#DIV/0!	#DIV/0!	#DIV/0!
ath-miR169b-5p	0	0	0	1	0	0	0.333333	0.666667	0	0.0555556	0.277777	0.666667	0.166666	0	0.333334	0.5
ath-miR169c	0	0	0	1	0	0	0.333333	0.666667	0	0.0555556	0.277777	0.666667	0.166666	0	0.333334	0.5
ath-miR169d	#DIV/0!	#DIV/0!	#DIV/0!	#DIV/0!	0.666666	0	0.333334	0	#DIV/0!	#DIV/0!	#DIV/0!	#DIV/0!	0.666667	0	0	0.333333
ath-miR169e	#DIV/0!	#DIV/0!	#DIV/0!	#DIV/0!	0.666666	0	0.333334	0	#DIV/0!	#DIV/0!	#DIV/0!	#DIV/0!	0.666667	0	0	0.333333
ath-miR169f-3p	1	0	0	0	0.6	0	0.2	0.2	1	0	0	0	#DIV/0!	#DIV/0!	#DIV/0!	#DIV/0!
ath-miR169f-5p	#DIV/0!	#DIV/0!	#DIV/0!	#DIV/0!	0.666666	0	0.333334	0	#DIV/0!	#DIV/0!	#DIV/0!	#DIV/0!	0.666667	0	0	0.333333
ath-miR169g-3p	#DIV/0!	#DIV/0!	#DIV/0!	#DIV/0!	#DIV/0!	#DIV/0!	#DIV/0!	#DIV/0!	0	0	1	0	#DIV/0!	#DIV/0!	#DIV/0!	#DIV/0!
ath-miR169g-5p	#DIV/0!	#DIV/0!	#DIV/0!	#DIV/0!	0.666666	0	0.333334	0	#DIV/0!	#DIV/0!	#DIV/0!	#DIV/0!	0.666667	0	0	0.333333
ath-miR169h	0.125	0	0.125	0.75	0.153846	0	0.153846	0.692309	0.0909091	0.0454546	0.181818	0.681818	0.178572	0	0.285714	0.535714
ath-miR169i	0.125	0	0.125	0.75	0.153846	0	0.153846	0.692309	0.0909091	0.0454546	0.181818	0.681818	0.178572	0	0.285714	0.535714
ath-miR169j	0.125	0	0.125	0.75	0.153846	0	0.153846	0.692309	0.0909091	0.0454546	0.181818	0.681818	0.178572	0	0.285714	0.535714
ath-miR169k	0.125	0	0.125	0.75	0.153846	0	0.153846	0.692309	0.0909091	0.0454546	0.181818	0.681818	0.178572	0	0.285714	0.535714
ath-miR169l	0.125	0	0.125	0.75	0.153846	0	0.153846	0.692309	0.0909091	0.0454546	0.181818	0.681818	0.178572	0	0.285714	0.535714
ath-miR169m	0.125	0	0.125	0.75	0.153846	0	0.153846	0.692309	0.0909091	0.0454546	0.181818	0.681818	0.178572	0	0.285714	0.535714
ath-miR169n	0.125	0	0.125	0.75	0.153846	0	0.153846	0.692309	0.0909091	0.0454546	0.181818	0.681818	0.178572	0	0.285714	0.535714
ath-miR170-3p	0.276596	0.0851062	0.425532	0.212766	0.349999	0	0.375001	0.275	0.452381	0.047619	0.261905	0.238095	0.5	0	0.444445	0.0555555
ath-miR170-5p	0.690266	0.00353983	0.217699	0.0884957	0.66989	0.00322372	0.22695	0.0999357	0.687474	0.00885699	0.233657	0.0700126	0.639322	0.00677966	0.252882	0.101017
ath-miR171a-3p	0.520147	0.0091575	0.326007	0.144688	0.529297	0.0136719	0.287109	0.169922	0.554148	0.016129	0.300691	0.129032	0.639097	0.0135338	0.248121	0.0992481
ath-miR171a-5p	0.690266	0.00353983	0.217699	0.0884957	0.66989	0.00322372	0.22695	0.0999357	0.687474	0.00885699	0.233657	0.0700126	0.639322	0.00677966	0.252882	0.101017
ath-miR171b-3p	0.604436	0.0739373	0.128466	0.19316	0.559675	0.0336037	0.136732	0.269989	0.65069	0.0251827	0.160033	0.164094	0.524302	0.00450045	0.168317	0.30288
ath-miR171b-5p	0.5	0	0.2	0.3	1	0	0	0	0.695652	0	0.304348	0	0.692307	0.076923	0.076923	0.153847
ath-miR171c-3p	0.604436	0.0739373	0.128466	0.19316	0.559675	0.0336037	0.136732	0.269989	0.65069	0.0251827	0.160033	0.164094	0.524302	0.00450045	0.168317	0.30288
ath-miR171c-5p	0.826087	0.0434783	0.130435	0	0.875	0	0	0.125	0.586207	0.0689655	0.206896	0.137931	0.75	0.05	0.15	0.05
ath-miR172a	0.709678	0.0875576	0.0852534	0.117511	0.725344	0.0607798	0.0860095	0.127867	0.749477	0.0562031	0.0938713	0.100448	0.651923	0.121154	0.159615	0.0673077
ath-miR172b-3p	0.709678	0.0875576	0.0852534	0.117511	0.725344	0.0607798	0.0860095	0.127867	0.749477	0.0562031	0.0938713	0.100448	0.651923	0.121154	0.159615	0.0673077
ath-miR172b-5p	0	0	0.25	0.75	#DIV/0!	#DIV/0!	#DIV/0!	#DIV/0!	0.1	0	0	0.9	0.166666	0	0	0.833334
ath-miR172c	0.218568	0.0251451	0.357833	0.398453	0.329649	0.0128913	0.276244	0.381216	0.237044	0.0540242	0.346197	0.362734	0.104167	0.0902778	0.576389	0.229166
ath-miR172d-3p	0.218568	0.0251451	0.357833	0.398453	0.329649	0.0128913	0.276244	0.381216	0.237044	0.0540242	0.346197	0.362734	0.104167	0.0902778	0.576389	0.229166
ath-miR172d-5p	1	0	0	0	#DIV/0!	#DIV/0!	#DIV/0!	#DIV/0!	#DIV/0!	#DIV/0!	#DIV/0!	#DIV/0!	#DIV/0!	#DIV/0!	#DIV/0!	#DIV/0!
ath-miR172e-3p	0.783784	0.0135135	0.0945947	0.108108	0.769231	0.0307692	0.0615384	0.138462	0.739837	0.0406503	0.0813008	0.138211	0.666666	0	0.111111	0.222223
ath-miR172e-5p	0	0	0.25	0.75	#DIV/0!	#DIV/0!	#DIV/0!	#DIV/0!	0.1	0	0	0.9	0.166666	0	0	0.833334
ath-miR173-3p	0.0848486	0.0121212	0.624243	0.278787	0.0882357	0.00490196	0.612745	0.294117	0.0904977	0.0135746	0.524887	0.371041	0.0320513	0.025641	0.583334	0.358974
ath-miR173-5p	0.671468	0.0284114	0.17447	0.12565	0.709937	0.0307908	0.151155	0.108118	0.662619	0.020846	0.183769	0.132767	0.680081	0.045523	0.13003	0.144366
ath-miR1886.1	0.818182	0	0.0909092	0.0909092	0.571429	0	0.285714	0.142857	0.772727	0	0.159091	0.0681818	0.826086	0	0.086957	0.086957
ath-miR1886.2	0.745501	0.0154242	0.154242	0.0848328	0.73913	0.00395257	0.16996	0.0869567	0.667639	0.00874634	0.22449	0.0991253	0.787357	0.0114943	0.143678	0.0574713
ath-miR1886.3	#DIV/0!	#DIV/0!	#DIV/0!	#DIV/0!	#DIV/0!	#DIV/0!	#DIV/0!	#DIV/0!	#DIV/0!	#DIV/0!	#DIV/0!	#DIV/0!	#DIV/0!	#DIV/0!	#DIV/0!	#DIV/0!
ath-miR1888a	0.183128	0.168724	0.381688	0.26646	0.20362	0.104072	0.486426	0.205882	0.396551	0.0718391	0.433909	0.0977012	#DIV/0!	#DIV/0!	#DIV/0!	#DIV/0!
ath-miR1888b	0.433333	0.0666667	0.266667	0.233333	0.416667	0	0.416667	0.166667	0.342105	0.0526316	0.394737	0.210526	0.5	0.0999999	0.3	0.0999999
ath-miR2111a-3p	0.888889	0	0.111111	0	1	0	0	0	1	0	0	0	1	0	0	0
ath-miR2111a-5p	0	0	0.823529	0.176471	0.2	0	0.7	0.1	0.285714	0	0.357143	0.357143	0.333333	0	0.666667	0
ath-miR2111b-3p	0.727273	0	0.181818	0.0909091	0.5	0	0	0.5	0.75	0	0.25	0	1	0	0	0
ath-miR2111b-5p	0	0	0.823529	0.176471	0.2	0	0.7	0.1	0.285714	0	0.357143	0.357143	0.333333	0	0.666667	0
ath-miR2112-3p	0.653465	0.00990099	0.108911	0.227723	0.631578	0	0.184211	0.184211	0.7375	0.025	0.1375	0.0999999	0.6875	0	0.1875	0.125
ath-miR2112-5p	#DIV/0!	#DIV/0!	#DIV/0!	#DIV/0!	#DIV/0!	#DIV/0!	#DIV/0!	#DIV/0!	0	0	1	0	0	0	0	1
ath-miR2933a	#DIV/0!	#DIV/0!	#DIV/0!	#DIV/0!	#DIV/0!	#DIV/0!	#DIV/0!	#DIV/0!	#DIV/0!	#DIV/0!	#DIV/0!	#DIV/0!	#DIV/0!	#DIV/0!	#DIV/0!	#DIV/0!
ath-miR2933b	#DIV/0!	#DIV/0!	#DIV/0!	#DIV/0!	#DIV/0!	#DIV/0!	#DIV/0!	#DIV/0!	#DIV/0!	#DIV/0!	#DIV/0!	#DIV/0!	#DIV/0!	#DIV/0!	#DIV/0!	#DIV/0!
ath-miR2934-3p	#DIV/0!	#DIV/0!	#DIV/0!	#DIV/0!	0.666666	0.333334	0	0	0.5	0	0.5	0	1	0	0	0
ath-miR2934-5p	0.4	0	0.48	0.12	0.6	0	0.2	0.2	0.562501	0	0.437499	0	0.200001	0.1	0.4	0.3
ath-miR2936	#DIV/0!	#DIV/0!	#DIV/0!	#DIV/0!	#DIV/0!	#DIV/0!	#DIV/0!	#DIV/0!	0	0	0	1	#DIV/0!	#DIV/0!	#DIV/0!	#DIV/0!
ath-miR2939	#DIV/0!	#DIV/0!	#DIV/0!	#DIV/0!	#DIV/0!	#DIV/0!	#DIV/0!	#DIV/0!	#DIV/0!	#DIV/0!	#DIV/0!	#DIV/0!	0	0	0	1
ath-miR319a	0.387105	0.214051	0.0847268	0.314118	0.474181	0.142848	0.11555	0.267422	0.584644	0.101071	0.136531	0.177755	0.557054	0.0657864	0.210938	0.166222
ath-miR319b	0.387105	0.214051	0.0847268	0.314118	0.474181	0.142848	0.11555	0.267422	0.584644	0.101071	0.136531	0.177755	0.557054	0.0657864	0.210938	0.166222
ath-miR319c	0.0331109	0.0262573	0.0351802	0.905452	0.0381284	0.0303725	0.0432571	0.888242	0.0475129	0.0278908	0.0501843	0.874412	0.0289807	0.0271044	0.029835	0.91408
ath-miR3434-3p	1	0	0	0	#DIV/0!	#DIV/0!	#DIV/0!	#DIV/0!	0	0.5	0.5	0	#DIV/0!	#DIV/0!	#DIV/0!	#DIV/0!
ath-miR3434-5p	#DIV/0!	#DIV/0!	#DIV/0!	#DIV/0!	#DIV/0!	#DIV/0!	#DIV/0!	#DIV/0!	#DIV/0!	#DIV/0!	#DIV/0!	#DIV/0!	#DIV/0!	#DIV/0!	#DIV/0!	#DIV/0!
ath-miR3440b-3p	0.615385	0.0192308	0.0673077	0.298076	0.616162	0.010101	0.030303	0.343434	0.713044	0.00869566	0.130435	0.147826	0.806451	0.0322581	0	0.161291
ath-miR3440b-5p	0.666667	0	0.166667	0.166667	0.75	0	0.125	0.125	0.969697	0	0.030303	0	0.967742	0	0.032258	0
ath-miR390a-3p	0.600999	0.00178444	0.295147	0.10207	0.562189	0.00213219	0.339019	0.0966595	0.612232	0.00504413	0.327238	0.0554855	0.628006	0	0.339463	0.0325319
ath-miR390a-5p	0.712169	0.0110341	0.0882725	0.188524	0.675892	0.00799508	0.0867158	0.229397	0.678066	0.0176887	0.104363	0.199882	0.716356	0.00621118	0.0724639	0.204969
ath-miR390b-3p	0.042296	0.00604229	0.670695	0.280966	0.021164	0.00529101	0.693122	0.280423	0.0295566	0	0.655172	0.315271	0.0384616	0	0.576922	0.384616
ath-miR390b-5p	0.712169	0.0110341	0.0882725	0.188524	0.675892	0.00799508	0.0867158	0.229397	0.678066	0.0176887	0.104363	0.199882	0.716356	0.00621118	0.0724639	0.204969
ath-miR391-3p	0.708333	0.0625001	0.145833	0.0833332	0.416667	0	0.333333	0.25	0.695652	0	0.130435	0.173913	0.333333	0.333333	0	0.333333
ath-miR391-5p	0.616178	0.00792335	0.15902	0.216879	0.639195	0.0116808	0.140818	0.208306	0.69702	0.00851065	0.169646	0.124823	0.716439	0.0020548	0.14726	0.134247
ath-miR3932a	#DIV/0!	#DIV/0!	#DIV/0!	#DIV/0!	#DIV/0!	#DIV/0!	#DIV/0!	#DIV/0!	#DIV/0!	#DIV/0!	#DIV/0!	#DIV/0!	#DIV/0!	#DIV/0!	#DIV/0!	#DIV/0!
ath-miR3932b-3p	#DIV/0!	#DIV/0!	#DIV/0!	#DIV/0!	#DIV/0!	#DIV/0!	#DIV/0!	#DIV/0!	#DIV/0!	#DIV/0!	#DIV/0!	#DIV/0!	#DIV/0!	#DIV/0!	#DIV/0!	#DIV/0!
ath-miR3932b-5p	0.877718	0.0013587	0.0169837	0.10394	0.801261	0.000788644	0.0623028	0.135647	0.893861	0.00286862	0.020654	0.0826163	0.572313	0.000991019	0.29424	0.132456
ath-miR3933	#DIV/0!	#DIV/0!	#DIV/0!	#DIV/0!	#DIV/0!	#DIV/0!	#DIV/0!	#DIV/0!	#DIV/0!	#DIV/0!	#DIV/0!	#DIV/0!	#DIV/0!	#DIV/0!	#DIV/0!	#DIV/0!
ath-miR393a-3p	0.750001	0	0.142857	0.107143	0.5	0.136364	0.227273	0.136364	0.818183	0	0.0909087	0.0909087	0.166667	0	0.666666	0.166667
ath-miR393a-5p	0.24	0.0075862	0.245517	0.506897	0.18384	0.00936769	0.284543	0.522249	0.266667	0.0261603	0.27173	0.435443	0.13831	0.00329309	0.211855	0.646543
ath-miR393b-3p	0.791843	0.0120555	0.0841871	0.111915	0.77748	0.0107438	0.0863634	0.125413	0.823028	0.0124652	0.0680664	0.0964407	0.656116	0.00321888	0.247854	0.0928112
ath-miR393b-5p	0.24	0.0075862	0.245517	0.506897	0.18384	0.00936769	0.284543	0.522249	0.266667	0.0261603	0.27173	0.435443	0.13831	0.00329309	0.211855	0.646543
ath-miR394a	0.738589	0.0224067	0.0254495	0.213555	0.680911	0.0227698	0.0308796	0.26544	0.720688	0.0259544	0.0389318	0.214426	0.695933	0.0102343	0.0325882	0.261244
ath-miR394b-3p	#DIV/0!	#DIV/0!	#DIV/0!	#DIV/0!	#DIV/0!	#DIV/0!	#DIV/0!	#DIV/0!	#DIV/0!	#DIV/0!	#DIV/0!	#DIV/0!	#DIV/0!	#DIV/0!	#DIV/0!	#DIV/0!
ath-miR394b-5p	0.738589	0.0224067	0.0254495	0.213555	0.680911	0.0227698	0.0308796	0.26544	0.720688	0.0259544	0.0389318	0.214426	0.695933	0.0102343	0.0325882	0.261244
ath-miR395a	0.84075	0.010502	0.0488886	0.0998598	0.834489	0.00605528	0.0445809	0.114875	0.852444	0.00629556	0.0385868	0.102674	0.883432	0.00245239	0.0206064	0.0935091
ath-miR395b	0.845474	0.014278	0.0233043	0.116944	0.816948	0.0133119	0.0252772	0.144463	0.84338	0.00997442	0.0238372	0.122808	0.870525	0.0142005	0.0126207	0.102653
ath-miR395c	0.845474	0.014278	0.0233043	0.116944	0.816948	0.0133119	0.0252772	0.144463	0.84338	0.00997442	0.0238372	0.122808	0.870525	0.0142005	0.0126207	0.102653
ath-miR395d	0.84075	0.010502	0.0488886	0.0998598	0.834489	0.00605528	0.0445809	0.114875	0.852444	0.00629556	0.0385868	0.102674	0.883432	0.00245239	0.0206064	0.0935091
ath-miR395e	0.84075	0.010502	0.0488886	0.0998598	0.834489	0.00605528	0.0445809	0.114875	0.852444	0.00629556	0.0385868	0.102674	0.883432	0.00245239	0.0206064	0.0935091
ath-miR395f	0.845474	0.014278	0.0233043	0.116944	0.816948	0.0133119	0.0252772	0.144463	0.84338	0.00997442	0.0238372	0.122808	0.870525	0.0142005	0.0126207	0.102653
ath-miR396a-3p	0.368421	0	0.631579	0	0.470588	0	0.470588	0.0588235	0.578314	0	0.361445	0.0602409	0.565217	0	0.391304	0.0434782
ath-miR396a-5p	0.105875	0.000411513	0.499898	0.393815	0.106111	0.000351502	0.486682	0.406856	0.0302934	0.000729502	0.567926	0.401051	0.0401993	0.000527074	0.617535	0.341738
ath-miR396b-3p	0.521739	0.0434783	0.376812	0.0579711	0.518518	0.0277777	0.324074	0.12963	0.716981	0.0188679	0.233491	0.0306605	0.595238	0.0476192	0.309524	0.0476192
ath-miR396b-5p	0.731371	0.005347	0.136633	0.126649	0.721432	0.00450331	0.142328	0.131737	0.730422	0.00628082	0.148733	0.114564	0.729018	0.00158239	0.167519	0.101881
ath-miR397a	0.122554	0.0267766	0.257467	0.593203	0.216216	0.0205406	0.35892	0.404324	0.205474	0.0441606	0.394891	0.355474	0.0864635	0.00992204	0.31467	0.588944
ath-miR397b	0.484507	0.0450705	0.160564	0.309859	0.558333	0.0583333	0.125	0.258333	0	0	1	0	0.501491	0.0149254	0.152239	0.331344
ath-miR398a-3p	0.0650094	0.000499819	0.0225738	0.911917	0.100438	0.000567198	0.0358935	0.863102	0.0981437	0.00081036	0.0451849	0.855861	0.0905489	0.000366166	0.0694008	0.839684
ath-miR398a-5p	0.75	0	0.25	0	#DIV/0!	#DIV/0!	#DIV/0!	#DIV/0!	#DIV/0!	#DIV/0!	#DIV/0!	#DIV/0!	#DIV/0!	#DIV/0!	#DIV/0!	#DIV/0!
ath-miR398b-3p	0.890197	0.000307646	0.00264864	0.106846	0.906379	0.000335602	0.00373093	0.0895544	0.927929	0.000276865	0.00360881	0.0681852	0.935485	0.000169732	0.00492397	0.0594213
ath-miR398b-5p	0.823529	0	0.0588236	0.117647	0.533334	0	0.2	0.266666	0.409091	0	0.272727	0.318182	0	0	0	1
ath-miR398c-3p	0.890197	0.000307646	0.00264864	0.106846	0.906379	0.000335602	0.00373093	0.0895544	0.927929	0.000276865	0.00360881	0.0681852	0.935485	0.000169732	0.00492397	0.0594213
ath-miR398c-5p	0.823529	0	0.0588236	0.117647	0.533334	0	0.2	0.266666	0.409091	0	0.272727	0.318182	0	0	0	1
ath-miR399a	0.636364	0	0.181818	0.181818	0.4	0.0666668	0.333333	0.2	0.666667	0	0.111111	0.222222	0.571428	0	0.321429	0.107143
ath-miR399b	0.850143	0.00123508	0.0107041	0.137917	0.861702	0.00159575	0.0164894	0.120213	0.891229	0.00114898	0.0191497	0.088472	0.91037	0.000469264	0.0122008	0.0769594
ath-miR399c-3p	0.850143	0.00123508	0.0107041	0.137917	0.861702	0.00159575	0.0164894	0.120213	0.891229	0.00114898	0.0191497	0.088472	0.91037	0.000469264	0.0122008	0.0769594
ath-miR399c-5p	1	0	0	0	#DIV/0!	#DIV/0!	#DIV/0!	#DIV/0!	#DIV/0!	#DIV/0!	#DIV/0!	#DIV/0!	0	0	1	0
ath-miR399d	0.222222	0.222222	0.444444	0.111111	0.2	0.1	0.5	0.2	0.4	0	0.4	0.2	0.090909	0.090909	0.727273	0.090909
ath-miR399e	0	0	0	1	0	0	0	1	0.5	0	0.5	0	0	0	0	1
ath-miR399f	0.5625	0.125	0.25	0.0625001	0.476191	0.095238	0.238095	0.190476	0.571428	0.142857	0.142857	0.142857	0.5	0.05	0.4	0.05
ath-miR400	0.521739	0.0289855	0.144928	0.304348	0.574075	0.0185185	0.111111	0.296296	0.64045	0.0561797	0.11236	0.191011	0.297619	0	0.0357143	0.666667
ath-miR402	0.00206398	0	0.0392156	0.95872	0.00297619	0.00297619	0.0714283	0.922619	0.00865802	0	0.0779222	0.91342	0.00401606	0	0.200803	0.795181
ath-miR403-3p	0.371283	0.0409241	0.12431	0.463483	0.489262	0.0262139	0.15612	0.328404	0.634042	0.0148719	0.15653	0.194556	0.556096	0.00600399	0.203301	0.234599
ath-miR403-5p	0.710966	0.0185874	0.195167	0.0752788	0.696721	0.0175644	0.203161	0.0825526	0.748423	0.0191834	0.168266	0.0641273	0.737052	0.0219123	0.163347	0.0776892
ath-miR404	#DIV/0!	#DIV/0!	#DIV/0!	#DIV/0!	#DIV/0!	#DIV/0!	#DIV/0!	#DIV/0!	#DIV/0!	#DIV/0!	#DIV/0!	#DIV/0!	#DIV/0!	#DIV/0!	#DIV/0!	#DIV/0!
ath-miR406	0	0	0	1	0	0	0	1	0	0	0	1	0	0	0	1
ath-miR408-3p	0.816771	0.000527759	0.0301309	0.15257	0.782143	0.000729064	0.0370803	0.180047	0.814213	0.000632416	0.0352999	0.149855	0.844404	0.000214408	0.0233445	0.132037
ath-miR408-5p	0.762915	0.0202136	0.107383	0.109488	0.781553	0.019093	0.100543	0.0988112	0.79302	0.0215058	0.114159	0.0713154	0.778688	0.029103	0.110426	0.081783
ath-miR419	#DIV/0!	#DIV/0!	#DIV/0!	#DIV/0!	#DIV/0!	#DIV/0!	#DIV/0!	#DIV/0!	#DIV/0!	#DIV/0!	#DIV/0!	#DIV/0!	#DIV/0!	#DIV/0!	#DIV/0!	#DIV/0!
ath-miR4221	0.1	0.00833333	0.666667	0.225	0.173077	0	0.557692	0.269231	0.244681	0	0.617021	0.138298	0.365079	0.0317461	0.507936	0.0952382
ath-miR4227	#DIV/0!	#DIV/0!	#DIV/0!	#DIV/0!	#DIV/0!	#DIV/0!	#DIV/0!	#DIV/0!	#DIV/0!	#DIV/0!	#DIV/0!	#DIV/0!	#DIV/0!	#DIV/0!	#DIV/0!	#DIV/0!
ath-miR4228-3p	0.259259	0	0.407407	0.333333	0.458333	0	0.291667	0.25	0.352941	0	0.411765	0.235294	0.27907	0.0232558	0.348837	0.348837
ath-miR4228-5p	#DIV/0!	#DIV/0!	#DIV/0!	#DIV/0!	#DIV/0!	#DIV/0!	#DIV/0!	#DIV/0!	1	0	0	0	#DIV/0!	#DIV/0!	#DIV/0!	#DIV/0!
ath-miR4239	0	0	0	1	#DIV/0!	#DIV/0!	#DIV/0!	#DIV/0!	0	0	0	1	#DIV/0!	#DIV/0!	#DIV/0!	#DIV/0!
ath-miR4243	0	0.5	0	0.5	#DIV/0!	#DIV/0!	#DIV/0!	#DIV/0!	#DIV/0!	#DIV/0!	#DIV/0!	#DIV/0!	#DIV/0!	#DIV/0!	#DIV/0!	#DIV/0!
ath-miR4245	0.6	0	0	0.4	#DIV/0!	#DIV/0!	#DIV/0!	#DIV/0!	1	0	0	0	1	0	0	0
ath-miR447a-3p	0.539903	0.0225973	0.197225	0.240275	0.51557	0.0137826	0.258464	0.212183	0.605627	0.00829402	0.245081	0.140998	0.431105	0.00219711	0.438167	0.128531
ath-miR447a.2-3p	0.672465	0.0837262	0.140477	0.103331	0.684355	0.0525165	0.157686	0.105443	0.71859	0.0444905	0.153595	0.0833244	0.699435	0.0478401	0.165119	0.087606
ath-miR447b	0.539903	0.0225973	0.197225	0.240275	0.51557	0.0137826	0.258464	0.212183	0.605627	0.00829402	0.245081	0.140998	0.431105	0.00219711	0.438167	0.128531
ath-miR447c-3p	0.125	0	0.499999	0.375001	0	0	0	1	#DIV/0!	#DIV/0!	#DIV/0!	#DIV/0!	0.2	0	0	0.8
ath-miR447c-5p	#DIV/0!	#DIV/0!	#DIV/0!	#DIV/0!	#DIV/0!	#DIV/0!	#DIV/0!	#DIV/0!	1	0	0	0	0	0	0.5	0.5
ath-miR472-3p	0.680476	0.0173594	0.115983	0.186182	0.6534	0.011505	0.139083	0.196012	0.698193	0.00817702	0.119397	0.174234	0.690135	0.0149859	0.132454	0.162426
ath-miR472-5p	0.789474	0	0.105263	0.105263	0.875	0	0.0625	0.0625	0.909091	0	0	0.0909091	0.5	0	0.5	0
ath-miR5012	0.560721	0.0607211	0.0777989	0.300759	0.550467	0.0495327	0.124299	0.275701	0.63423	0.0291929	0.0784202	0.258157	0.437307	0.0369989	0.289825	0.235868
ath-miR5013	1	0	0	0	1	0	0	0	0.666666	0	0.333334	0	#DIV/0!	#DIV/0!	#DIV/0!	#DIV/0!
ath-miR5014a-3p	#DIV/0!	#DIV/0!	#DIV/0!	#DIV/0!	#DIV/0!	#DIV/0!	#DIV/0!	#DIV/0!	#DIV/0!	#DIV/0!	#DIV/0!	#DIV/0!	#DIV/0!	#DIV/0!	#DIV/0!	#DIV/0!
ath-miR5014a-5p	#DIV/0!	#DIV/0!	#DIV/0!	#DIV/0!	#DIV/0!	#DIV/0!	#DIV/0!	#DIV/0!	#DIV/0!	#DIV/0!	#DIV/0!	#DIV/0!	#DIV/0!	#DIV/0!	#DIV/0!	#DIV/0!
ath-miR5014b	#DIV/0!	#DIV/0!	#DIV/0!	#DIV/0!	#DIV/0!	#DIV/0!	#DIV/0!	#DIV/0!	#DIV/0!	#DIV/0!	#DIV/0!	#DIV/0!	#DIV/0!	#DIV/0!	#DIV/0!	#DIV/0!
ath-miR5019	#DIV/0!	#DIV/0!	#DIV/0!	#DIV/0!	1	0	0	0	0	0	0.5	0.5	#DIV/0!	#DIV/0!	#DIV/0!	#DIV/0!
ath-miR5020a	0.666667	0	0	0.333333	0.5	0	0.2	0.3	0.142857	0	0.571428	0.285714	0.166667	0	0.666666	0.166667
ath-miR5020b	0.5	0	0	0.5	#DIV/0!	#DIV/0!	#DIV/0!	#DIV/0!	#DIV/0!	#DIV/0!	#DIV/0!	#DIV/0!	#DIV/0!	#DIV/0!	#DIV/0!	#DIV/0!
ath-miR5020c	0	0	0	1	0.0833333	0.0833333	0	0.833333	0.111111	0.111111	0	0.777777	0	0	1	0
ath-miR5023	#DIV/0!	#DIV/0!	#DIV/0!	#DIV/0!	#DIV/0!	#DIV/0!	#DIV/0!	#DIV/0!	#DIV/0!	#DIV/0!	#DIV/0!	#DIV/0!	#DIV/0!	#DIV/0!	#DIV/0!	#DIV/0!
ath-miR5024-3p	0.802469	0.00112233	0.0763187	0.12009	0.7525	0.00750001	0.0925	0.1475	0.816667	0.00277778	0.0625	0.118056	0.79803	0	0.101806	0.100164
ath-miR5024-5p	#DIV/0!	#DIV/0!	#DIV/0!	#DIV/0!	#DIV/0!	#DIV/0!	#DIV/0!	#DIV/0!	#DIV/0!	#DIV/0!	#DIV/0!	#DIV/0!	#DIV/0!	#DIV/0!	#DIV/0!	#DIV/0!
ath-miR5026	0.788328	0.00131357	0.0240194	0.186339	0.77011	0.00157623	0.0183894	0.209925	0.852377	0.00194542	0.0123305	0.133347	0.869785	0.00126422	0.0136957	0.115255
ath-miR5027	0	0	1	0	#DIV/0!	#DIV/0!	#DIV/0!	#DIV/0!	#DIV/0!	#DIV/0!	#DIV/0!	#DIV/0!	0	0	1	0
ath-miR5028	0.347826	0.026087	0.565217	0.0608696	0.356725	0.00584796	0.538012	0.099415	0.466667	0.0266667	0.466667	0.04	0.416667	0	0.541667	0.0416667
ath-miR5029	#DIV/0!	#DIV/0!	#DIV/0!	#DIV/0!	#DIV/0!	#DIV/0!	#DIV/0!	#DIV/0!	#DIV/0!	#DIV/0!	#DIV/0!	#DIV/0!	#DIV/0!	#DIV/0!	#DIV/0!	#DIV/0!
ath-miR5595a	0.5	0	0	0.5	0.75	0	0	0.25	0.75	0	0	0.25	1	0	0	0
ath-miR5629	0.279571	0	0.483871	0.236558	0.269841	0.031746	0.52381	0.174603	0.263637	0	0.545455	0.190909	0.166667	0	0.616667	0.216667
ath-miR5631	0.5	0	0.5	0	0	0	1	0	0.75	0	0.25	0	0	0	1	0
ath-miR5632-3p	0.538461	0	0.230769	0.230769	0.666667	0	0.333333	0	0.7	0	0.3	0	0.666667	0	0.266667	0.0666667
ath-miR5632-5p	0.666666	0	0	0.333334	1	0	0	0	0.857143	0	0	0.142857	1	0	0	0
ath-miR5633	0.333333	0	0.666667	0	1	0	0	0	0.666666	0	0.166667	0.166667	#DIV/0!	#DIV/0!	#DIV/0!	#DIV/0!
ath-miR5634	#DIV/0!	#DIV/0!	#DIV/0!	#DIV/0!	#DIV/0!	#DIV/0!	#DIV/0!	#DIV/0!	#DIV/0!	#DIV/0!	#DIV/0!	#DIV/0!	#DIV/0!	#DIV/0!	#DIV/0!	#DIV/0!
ath-miR5635a	0.333333	0	0.666667	0	0	0	0	1	1	0	0	0	1	0	0	0
ath-miR5635b	0.333333	0	0.666667	0	0	0	0	1	1	0	0	0	1	0	0	0
ath-miR5635c	0.333333	0	0.666667	0	0	0	0	1	1	0	0	0	1	0	0	0
ath-miR5635d	0.333333	0	0.666667	0	0	0	0	1	1	0	0	0	1	0	0	0
ath-miR5636	#DIV/0!	#DIV/0!	#DIV/0!	#DIV/0!	#DIV/0!	#DIV/0!	#DIV/0!	#DIV/0!	#DIV/0!	#DIV/0!	#DIV/0!	#DIV/0!	#DIV/0!	#DIV/0!	#DIV/0!	#DIV/0!
ath-miR5637	0.709677	0	0.225807	0.0645163	0.677419	0.0322582	0.161291	0.129032	0.696202	0.0126583	0.189874	0.101266	0.724138	0	0.137931	0.137931
ath-miR5638a	1	0	0	0	0	0	0	1	0.461538	0	0.384615	0.153846	1	0	0	0
ath-miR5638b	0.666667	0	0	0.333333	0.5	0	0	0.5	#DIV/0!	#DIV/0!	#DIV/0!	#DIV/0!	#DIV/0!	#DIV/0!	#DIV/0!	#DIV/0!
ath-miR5639-3p	#DIV/0!	#DIV/0!	#DIV/0!	#DIV/0!	#DIV/0!	#DIV/0!	#DIV/0!	#DIV/0!	#DIV/0!	#DIV/0!	#DIV/0!	#DIV/0!	#DIV/0!	#DIV/0!	#DIV/0!	#DIV/0!
ath-miR5639-5p	0.666667	0.333333	0	0	0.666667	0	0	0.333333	0.857143	0	0.142857	0	0.714286	0	0.142857	0.142857
ath-miR5640	0.297228	0.00125945	0.418136	0.283376	0.222222	0.00252525	0.510102	0.265151	0.389329	0.00395257	0.458497	0.148221	0.135057	0.00287356	0.729885	0.132184
ath-miR5641	1	0	0	0	1	0	0	0	0.875	0	0.125	0	0.5	0.166666	0.333334	0
ath-miR5642a	0.0758185	0.024124	0.0568638	0.843194	0.0842105	0.0362573	0.060234	0.819298	0.0742075	0.0389049	0.0533141	0.833573	0.0888032	0.0347491	0.0849422	0.791505
ath-miR5642b	0.0758185	0.024124	0.0568638	0.843194	0.0842105	0.0362573	0.060234	0.819298	0.0742075	0.0389049	0.0533141	0.833573	0.0888032	0.0347491	0.0849422	0.791505
ath-miR5643a	0.777778	0	0	0.222222	0.583334	0.0833333	0	0.333333	0.866667	0	0	0.133333	1	0	0	0
ath-miR5643b	0.777778	0	0	0.222222	0.583334	0.0833333	0	0.333333	0.866667	0	0	0.133333	1	0	0	0
ath-miR5644	0	0	0	1	#DIV/0!	#DIV/0!	#DIV/0!	#DIV/0!	#DIV/0!	#DIV/0!	#DIV/0!	#DIV/0!	#DIV/0!	#DIV/0!	#DIV/0!	#DIV/0!
ath-miR5645a	0	0	0	1	#DIV/0!	#DIV/0!	#DIV/0!	#DIV/0!	#DIV/0!	#DIV/0!	#DIV/0!	#DIV/0!	#DIV/0!	#DIV/0!	#DIV/0!	#DIV/0!
ath-miR5645b	0	0	0	1	#DIV/0!	#DIV/0!	#DIV/0!	#DIV/0!	#DIV/0!	#DIV/0!	#DIV/0!	#DIV/0!	#DIV/0!	#DIV/0!	#DIV/0!	#DIV/0!
ath-miR5645c	0	0.2	0	0.8	#DIV/0!	#DIV/0!	#DIV/0!	#DIV/0!	0	0	0	1	0	0	0	1
ath-miR5645d	0	0	0	1	#DIV/0!	#DIV/0!	#DIV/0!	#DIV/0!	#DIV/0!	#DIV/0!	#DIV/0!	#DIV/0!	#DIV/0!	#DIV/0!	#DIV/0!	#DIV/0!
ath-miR5645e	0	0	0	1	#DIV/0!	#DIV/0!	#DIV/0!	#DIV/0!	#DIV/0!	#DIV/0!	#DIV/0!	#DIV/0!	#DIV/0!	#DIV/0!	#DIV/0!	#DIV/0!
ath-miR5645f	0	0	0	1	#DIV/0!	#DIV/0!	#DIV/0!	#DIV/0!	#DIV/0!	#DIV/0!	#DIV/0!	#DIV/0!	#DIV/0!	#DIV/0!	#DIV/0!	#DIV/0!
ath-miR5646	0	0	0	1	#DIV/0!	#DIV/0!	#DIV/0!	#DIV/0!	0	1	0	0	#DIV/0!	#DIV/0!	#DIV/0!	#DIV/0!
ath-miR5647	0	0	0.8	0.2	0	0	0.6	0.4	0.5	0	0.5	0	0.173913	0	0.347826	0.478261
ath-miR5648-3p	#DIV/0!	#DIV/0!	#DIV/0!	#DIV/0!	#DIV/0!	#DIV/0!	#DIV/0!	#DIV/0!	#DIV/0!	#DIV/0!	#DIV/0!	#DIV/0!	0	0	1	0
ath-miR5648-5p	0.375001	0.0625	0	0.562499	0.375	0	0.0625	0.5625	0.444444	0	0	0.555556	0.652174	0	0	0.347826
ath-miR5649a	#DIV/0!	#DIV/0!	#DIV/0!	#DIV/0!	#DIV/0!	#DIV/0!	#DIV/0!	#DIV/0!	0	0	0	1	#DIV/0!	#DIV/0!	#DIV/0!	#DIV/0!
ath-miR5649b	#DIV/0!	#DIV/0!	#DIV/0!	#DIV/0!	#DIV/0!	#DIV/0!	#DIV/0!	#DIV/0!	0	0	0	1	#DIV/0!	#DIV/0!	#DIV/0!	#DIV/0!
ath-miR5650	0.77433	0.00564175	0.0747534	0.145275	0.791285	0.00458715	0.0848622	0.119266	0.846154	0.00946744	0.0982248	0.0461538	0.885714	0	0.0666666	0.047619
ath-miR5651	0.767421	0.0135747	0.144796	0.0742082	0.78	0.00666667	0.18	0.0333333	0.768421	0.0140351	0.150877	0.0666667	#DIV/0!	#DIV/0!	#DIV/0!	#DIV/0!
ath-miR5652	0.9	0	0	0.1	0.875	0	0.0357143	0.0892856	0.8	0	0.0166667	0.183333	0.827586	0	0.045977	0.126437
ath-miR5653	0	0	0.886792	0.113208	0	0	0.886364	0.113636	0	0	0.865979	0.134021	0	0	0.961538	0.0384616
ath-miR5654-3p	0.708175	0.00190114	0.208175	0.081749	0.664914	0.00131406	0.231275	0.102497	0.698195	0.00361011	0.218051	0.0801445	0.780142	0.00141844	0.13617	0.0822696
ath-miR5654-5p	#DIV/0!	#DIV/0!	#DIV/0!	#DIV/0!	#DIV/0!	#DIV/0!	#DIV/0!	#DIV/0!	#DIV/0!	#DIV/0!	#DIV/0!	#DIV/0!	#DIV/0!	#DIV/0!	#DIV/0!	#DIV/0!
ath-miR5655	0.666667	0	0.333333	0	0	0	1	0	#DIV/0!	#DIV/0!	#DIV/0!	#DIV/0!	0	0	0	1
ath-miR5656	0.666667	0	0	0.333333	0	1	0	0	0	0	1	0	1	0	0	0
ath-miR5657	0.0704226	0.0140845	0.15493	0.760563	0.0833333	0	0.145834	0.770833	0	0	0.173913	0.826087	0	0	0	1
ath-miR5658	#DIV/0!	#DIV/0!	#DIV/0!	#DIV/0!	#DIV/0!	#DIV/0!	#DIV/0!	#DIV/0!	#DIV/0!	#DIV/0!	#DIV/0!	#DIV/0!	#DIV/0!	#DIV/0!	#DIV/0!	#DIV/0!
ath-miR5659	0	0	0.333333	0.666667	0.25	0	0.25	0.5	#DIV/0!	#DIV/0!	#DIV/0!	#DIV/0!	#DIV/0!	#DIV/0!	#DIV/0!	#DIV/0!
ath-miR5660	#DIV/0!	#DIV/0!	#DIV/0!	#DIV/0!	#DIV/0!	#DIV/0!	#DIV/0!	#DIV/0!	#DIV/0!	#DIV/0!	#DIV/0!	#DIV/0!	#DIV/0!	#DIV/0!	#DIV/0!	#DIV/0!
ath-miR5661	#DIV/0!	#DIV/0!	#DIV/0!	#DIV/0!	#DIV/0!	#DIV/0!	#DIV/0!	#DIV/0!	#DIV/0!	#DIV/0!	#DIV/0!	#DIV/0!	#DIV/0!	#DIV/0!	#DIV/0!	#DIV/0!
ath-miR5662	#DIV/0!	#DIV/0!	#DIV/0!	#DIV/0!	#DIV/0!	#DIV/0!	#DIV/0!	#DIV/0!	#DIV/0!	#DIV/0!	#DIV/0!	#DIV/0!	#DIV/0!	#DIV/0!	#DIV/0!	#DIV/0!
ath-miR5663-3p	0.5	0.5	0	0	0.25	0	0.25	0.5	0.2	0.1	0.4	0.3	#DIV/0!	#DIV/0!	#DIV/0!	#DIV/0!
ath-miR5663-5p	1	0	0	0	0.5	0	0	0.5	#DIV/0!	#DIV/0!	#DIV/0!	#DIV/0!	#DIV/0!	#DIV/0!	#DIV/0!	#DIV/0!
ath-miR5664	#DIV/0!	#DIV/0!	#DIV/0!	#DIV/0!	#DIV/0!	#DIV/0!	#DIV/0!	#DIV/0!	#DIV/0!	#DIV/0!	#DIV/0!	#DIV/0!	#DIV/0!	#DIV/0!	#DIV/0!	#DIV/0!
ath-miR5665	#DIV/0!	#DIV/0!	#DIV/0!	#DIV/0!	#DIV/0!	#DIV/0!	#DIV/0!	#DIV/0!	#DIV/0!	#DIV/0!	#DIV/0!	#DIV/0!	0	0	0	1
ath-miR5666	#DIV/0!	#DIV/0!	#DIV/0!	#DIV/0!	#DIV/0!	#DIV/0!	#DIV/0!	#DIV/0!	#DIV/0!	#DIV/0!	#DIV/0!	#DIV/0!	#DIV/0!	#DIV/0!	#DIV/0!	#DIV/0!
ath-miR5995b	0.5	0	0	0.5	0.75	0	0	0.25	0.75	0	0	0.25	1	0	0	0
ath-miR5996	0.703795	0.00412541	0.205446	0.0866337	0.696928	0.0027933	0.2081	0.0921788	0.730179	0.0102302	0.181585	0.0780051	0.719367	0.00329381	0.22859	0.0487484
ath-miR5997	0.457143	0	0.542857	0	0.434783	0.108696	0.434783	0.0217392	0.509435	0	0.45283	0.0377358	0.382353	0.0294118	0.411765	0.176471
ath-miR5998a	#DIV/0!	#DIV/0!	#DIV/0!	#DIV/0!	#DIV/0!	#DIV/0!	#DIV/0!	#DIV/0!	0	0	1	0	#DIV/0!	#DIV/0!	#DIV/0!	#DIV/0!
ath-miR5998b	#DIV/0!	#DIV/0!	#DIV/0!	#DIV/0!	#DIV/0!	#DIV/0!	#DIV/0!	#DIV/0!	0	0	1	0	#DIV/0!	#DIV/0!	#DIV/0!	#DIV/0!
ath-miR5999	0.214286	0	0.142857	0.642857	0.05	0.05	0.0999998	0.8	0.352941	0	0.176471	0.470588	1	0	0	0
ath-miR771	0.134021	0.0103093	0.670103	0.185567	0.0571428	0	0.657143	0.285714	0.123153	0.00492612	0.768473	0.103448	0	0	0.5	0.5
ath-miR773a	0.0124858	0.131669	0.0227015	0.833144	0.0167598	0.154562	0.0232775	0.805401	0.0165773	0.150171	0.0151145	0.818137	0.0189099	0.115684	0.0711902	0.794216
ath-miR773b-3p	0.222222	0	0.111111	0.666667	0.166667	0.166667	0	0.666666	0	0.3	0	0.7	0.400001	0	0	0.599999
ath-miR774a	#DIV/0!	#DIV/0!	#DIV/0!	#DIV/0!	0	0	0	1	0	0	0	1	#DIV/0!	#DIV/0!	#DIV/0!	#DIV/0!
ath-miR775	0.292571	0.0297143	0.142286	0.535429	0.269396	0.0218211	0.167565	0.541218	0.297541	0.0143168	0.187519	0.500623	0.121328	0.0109864	0.140076	0.727609
ath-miR776	#DIV/0!	#DIV/0!	#DIV/0!	#DIV/0!	#DIV/0!	#DIV/0!	#DIV/0!	#DIV/0!	#DIV/0!	#DIV/0!	#DIV/0!	#DIV/0!	#DIV/0!	#DIV/0!	#DIV/0!	#DIV/0!
ath-miR777	0.4	0	0	0.6	1	0	0	0	0.5	0	0	0.5	1	0	0	0
ath-miR778	#DIV/0!	#DIV/0!	#DIV/0!	#DIV/0!	#DIV/0!	#DIV/0!	#DIV/0!	#DIV/0!	1	0	0	0	#DIV/0!	#DIV/0!	#DIV/0!	#DIV/0!
ath-miR779.1	0	0.0675677	0.0270271	0.905405	0	0.0937499	0.0468749	0.859375	0.00990099	0.0297029	0.0594058	0.90099	0	0.0408164	0.0816325	0.877551
ath-miR779.2	0.701855	0.021398	0.0470755	0.229672	0.750232	0.0120706	0.0427113	0.194986	0.801573	0.0181488	0.0483968	0.131882	0.816587	0.0031898	0.0590111	0.121212
ath-miR780.1	0.8	0	0	0.2	0.633334	0	0	0.366666	0.894737	0	0	0.105263	0.9	0	0	0.0999998
ath-miR780.2	0.5	0.214286	0	0.285714	0.6	0.0666667	0.0666667	0.266666	0.818182	0	0.181818	0	0.31579	0	0.210526	0.473684
ath-miR781a	0.543131	0.00255591	0.183386	0.270926	0.449144	0	0.21853	0.332326	0.568953	0.00288808	0.190614	0.237545	0.403276	0	0.131045	0.465679
ath-miR781b	0.543131	0.00255591	0.183386	0.270926	0.449144	0	0.21853	0.332326	0.568953	0.00288808	0.190614	0.237545	0.403276	0	0.131045	0.465679
ath-miR782	#DIV/0!	#DIV/0!	#DIV/0!	#DIV/0!	#DIV/0!	#DIV/0!	#DIV/0!	#DIV/0!	#DIV/0!	#DIV/0!	#DIV/0!	#DIV/0!	#DIV/0!	#DIV/0!	#DIV/0!	#DIV/0!
ath-miR8121	#DIV/0!	#DIV/0!	#DIV/0!	#DIV/0!	#DIV/0!	#DIV/0!	#DIV/0!	#DIV/0!	#DIV/0!	#DIV/0!	#DIV/0!	#DIV/0!	#DIV/0!	#DIV/0!	#DIV/0!	#DIV/0!
ath-miR8165	#DIV/0!	#DIV/0!	#DIV/0!	#DIV/0!	#DIV/0!	#DIV/0!	#DIV/0!	#DIV/0!	#DIV/0!	#DIV/0!	#DIV/0!	#DIV/0!	#DIV/0!	#DIV/0!	#DIV/0!	#DIV/0!
ath-miR8166	#DIV/0!	#DIV/0!	#DIV/0!	#DIV/0!	#DIV/0!	#DIV/0!	#DIV/0!	#DIV/0!	#DIV/0!	#DIV/0!	#DIV/0!	#DIV/0!	#DIV/0!	#DIV/0!	#DIV/0!	#DIV/0!
ath-miR8167a	#DIV/0!	#DIV/0!	#DIV/0!	#DIV/0!	0	0	1	0	#DIV/0!	#DIV/0!	#DIV/0!	#DIV/0!	#DIV/0!	#DIV/0!	#DIV/0!	#DIV/0!
ath-miR8167b	#DIV/0!	#DIV/0!	#DIV/0!	#DIV/0!	0	0	1	0	#DIV/0!	#DIV/0!	#DIV/0!	#DIV/0!	#DIV/0!	#DIV/0!	#DIV/0!	#DIV/0!
ath-miR8167c	#DIV/0!	#DIV/0!	#DIV/0!	#DIV/0!	0	0	1	0	#DIV/0!	#DIV/0!	#DIV/0!	#DIV/0!	#DIV/0!	#DIV/0!	#DIV/0!	#DIV/0!
ath-miR8167d	#DIV/0!	#DIV/0!	#DIV/0!	#DIV/0!	0	0	1	0	#DIV/0!	#DIV/0!	#DIV/0!	#DIV/0!	#DIV/0!	#DIV/0!	#DIV/0!	#DIV/0!
ath-miR8167e	#DIV/0!	#DIV/0!	#DIV/0!	#DIV/0!	0	0	1	0	#DIV/0!	#DIV/0!	#DIV/0!	#DIV/0!	#DIV/0!	#DIV/0!	#DIV/0!	#DIV/0!
ath-miR8167f	#DIV/0!	#DIV/0!	#DIV/0!	#DIV/0!	0	0	1	0	#DIV/0!	#DIV/0!	#DIV/0!	#DIV/0!	#DIV/0!	#DIV/0!	#DIV/0!	#DIV/0!
ath-miR8168	#DIV/0!	#DIV/0!	#DIV/0!	#DIV/0!	0	0	1	0	0	0	1	0	#DIV/0!	#DIV/0!	#DIV/0!	#DIV/0!
ath-miR8169	0	0	0	1	#DIV/0!	#DIV/0!	#DIV/0!	#DIV/0!	#DIV/0!	#DIV/0!	#DIV/0!	#DIV/0!	#DIV/0!	#DIV/0!	#DIV/0!	#DIV/0!
ath-miR8170-3p	#DIV/0!	#DIV/0!	#DIV/0!	#DIV/0!	#DIV/0!	#DIV/0!	#DIV/0!	#DIV/0!	0	0	0	1	0.333333	0	0	0.666667
ath-miR8170-5p	#DIV/0!	#DIV/0!	#DIV/0!	#DIV/0!	#DIV/0!	#DIV/0!	#DIV/0!	#DIV/0!	#DIV/0!	#DIV/0!	#DIV/0!	#DIV/0!	#DIV/0!	#DIV/0!	#DIV/0!	#DIV/0!
ath-miR8171	#DIV/0!	#DIV/0!	#DIV/0!	#DIV/0!	#DIV/0!	#DIV/0!	#DIV/0!	#DIV/0!	#DIV/0!	#DIV/0!	#DIV/0!	#DIV/0!	#DIV/0!	#DIV/0!	#DIV/0!	#DIV/0!
ath-miR8172	0.5	0	0.5	0	#DIV/0!	#DIV/0!	#DIV/0!	#DIV/0!	#DIV/0!	#DIV/0!	#DIV/0!	#DIV/0!	0	0.5	0.5	0
ath-miR8173	#DIV/0!	#DIV/0!	#DIV/0!	#DIV/0!	#DIV/0!	#DIV/0!	#DIV/0!	#DIV/0!	0	0	0	1	#DIV/0!	#DIV/0!	#DIV/0!	#DIV/0!
ath-miR8174	1	0	0	0	#DIV/0!	#DIV/0!	#DIV/0!	#DIV/0!	#DIV/0!	#DIV/0!	#DIV/0!	#DIV/0!	#DIV/0!	#DIV/0!	#DIV/0!	#DIV/0!
ath-miR8175	#DIV/0!	#DIV/0!	#DIV/0!	#DIV/0!	#DIV/0!	#DIV/0!	#DIV/0!	#DIV/0!	#DIV/0!	#DIV/0!	#DIV/0!	#DIV/0!	#DIV/0!	#DIV/0!	#DIV/0!	#DIV/0!
ath-miR8177	#DIV/0!	#DIV/0!	#DIV/0!	#DIV/0!	#DIV/0!	#DIV/0!	#DIV/0!	#DIV/0!	#DIV/0!	#DIV/0!	#DIV/0!	#DIV/0!	#DIV/0!	#DIV/0!	#DIV/0!	#DIV/0!
ath-miR8178	#DIV/0!	#DIV/0!	#DIV/0!	#DIV/0!	#DIV/0!	#DIV/0!	#DIV/0!	#DIV/0!	1	0	0	0	#DIV/0!	#DIV/0!	#DIV/0!	#DIV/0!
ath-miR8179	0.5	0	0	0.5	0.6875	0	0.1875	0.125	0.722222	0	0.0555556	0.222222	0.285715	0	0.285715	0.428571
ath-miR8180	0	0	0	1	0	0	0	1	0	0	0.2	0.8	1	0	0	0
ath-miR8181	#DIV/0!	#DIV/0!	#DIV/0!	#DIV/0!	#DIV/0!	#DIV/0!	#DIV/0!	#DIV/0!	#DIV/0!	#DIV/0!	#DIV/0!	#DIV/0!	#DIV/0!	#DIV/0!	#DIV/0!	#DIV/0!
ath-miR8182	0.857143	0	0	0.142857	0.533334	0	0.2	0.266666	0.75	0	0.166667	0.0833334	0	0	1	0
ath-miR8183	0.652452	0.0021322	0.181237	0.164179	0.617249	0.00285973	0.206352	0.17354	0.634349	0.00415512	0.207756	0.15374	0.643684	0.00883633	0.225264	0.122215
ath-miR8184	0.0689654	0	0.724138	0.206896	0	0	0.846154	0.153846	0.0333334	0	0.833333	0.133333	0	0	0.833334	0.166666
ath-miR822-3p	0.330769	0.0615385	0.0615385	0.546154	0.285715	0.077922	0.168831	0.467532	0.289308	0.0566038	0.144654	0.509434	0.316832	0.0792081	0.0495051	0.554455
ath-miR822-5p	0.66064	0.0139262	0.16345	0.161984	0.669155	0.0098405	0.190702	0.130302	0.680465	0.0162067	0.193605	0.109724	0.695035	0.0126083	0.163121	0.129236
ath-miR823	0.598036	0.00455981	0.29744	0.099965	0.605809	0.00663901	0.274689	0.112863	0.620167	0.00954477	0.291727	0.0785606	0.609233	0.0032976	0.307502	0.079967
ath-miR824-3p	0.691084	0.0414012	0.0668789	0.200636	0.686869	0.020202	0.111111	0.181818	0.755	0.035	0.0675001	0.1425	0.50685	0.0410959	0.123288	0.328767
ath-miR824-5p	0.736736	0.0156645	0.10763	0.13997	0.721098	0.0108382	0.111272	0.156792	0.768298	0.0265735	0.103496	0.101632	0.752166	0.0207972	0.114385	0.112652
ath-miR825	0.647584	0.159139	0.0982142	0.095063	0.624832	0.160018	0.10892	0.106231	0.728668	0.0636106	0.0954159	0.112305	0.388017	0.465495	0.0588843	0.0876034
ath-miR826a	0.877284	0.00261097	0.00522193	0.114883	0.901961	0	0.00980393	0.0882354	0.95122	0	0	0.0487805	1	0	0	0
ath-miR826b	#DIV/0!	#DIV/0!	#DIV/0!	#DIV/0!	0	0	0	1	#DIV/0!	#DIV/0!	#DIV/0!	#DIV/0!	#DIV/0!	#DIV/0!	#DIV/0!	#DIV/0!
ath-miR827	0.741352	0.0883125	0.0149372	0.155399	0.727273	0.0695733	0.0213358	0.181818	0.791921	0.0716462	0.0213415	0.115091	0.826573	0.043823	0.0275059	0.102098
ath-miR828	0.7	0.0166667	0.15	0.133334	0.580646	0	0.129032	0.290322	0.644445	0.0222222	0.155555	0.177778	0.499999	0	0.357143	0.142857
ath-miR829-3p.1	#DIV/0!	#DIV/0!	#DIV/0!	#DIV/0!	#DIV/0!	#DIV/0!	#DIV/0!	#DIV/0!	0	0	1	0	#DIV/0!	#DIV/0!	#DIV/0!	#DIV/0!
ath-miR829-3p.2	0.815166	0.014218	0.0853081	0.0853081	0.843972	0	0.0851064	0.070922	0.811518	0.0104712	0.125654	0.0523561	0.804348	0	0.0869564	0.108696
ath-miR829-5p	0.786885	0	0.0983607	0.114754	0.599999	0	0.371429	0.0285715	0.676471	0.0294117	0.264706	0.0294117	0.6	0	0.4	0
ath-miR830-3p	0.75	0	0	0.25	0.75	0	0.25	0	1	0	0	0	0.571428	0	0.285715	0.142857
ath-miR830-5p	0.75	0.0208334	0	0.229167	0.868421	0	0	0.131579	0.877551	0.0408163	0	0.0816325	0.866666	0	0	0.133334
ath-miR831-3p	0.906566	0.00084175	0.00505051	0.087542	0.909511	0	0.00411312	0.0863756	0.924427	0.0010745	0.00573067	0.068768	0.936222	0	0.00817661	0.055601
ath-miR831-5p	#DIV/0!	#DIV/0!	#DIV/0!	#DIV/0!	#DIV/0!	#DIV/0!	#DIV/0!	#DIV/0!	1	0	0	0	#DIV/0!	#DIV/0!	#DIV/0!	#DIV/0!
ath-miR832-3p	#DIV/0!	#DIV/0!	#DIV/0!	#DIV/0!	0.5	0	0.5	0	0	0	1	0	#DIV/0!	#DIV/0!	#DIV/0!	#DIV/0!
ath-miR832-5p	#DIV/0!	#DIV/0!	#DIV/0!	#DIV/0!	0.6	0	0	0.4	0.571428	0	0.285714	0.142857	1	0	0	0
ath-miR833a-3p	0.9	0.0111111	0.0666668	0.0222222	0.85	0	0.0250001	0.125	0.780488	0.0243902	0.170731	0.0243902	0.810811	0.027027	0.162162	0
ath-miR833a-5p	0.559544	0.00350262	0.282838	0.154116	0.493347	0.00307062	0.316274	0.187308	0.45055	0.003663	0.434982	0.110806	0.64532	0.00369459	0.210591	0.140394
ath-miR833b	0.545455	0.245454	0.0545455	0.154545	0.443038	0.215189	0.227849	0.113924	0.54386	0.175438	0.166667	0.114035	0.191176	0.514706	0.191176	0.102941
ath-miR834	0	0	1	0	0.25	0	0.75	0	0.2	0	0.7	0.1	0	0	1	0
ath-miR835-3p	0.5	0	0	0.5	0.666666	0	0.333334	0	0.666666	0	0.333334	0	0.333333	0.333333	0	0.333333
ath-miR835-5p	0.666666	0	0.166667	0.166667	1	0	0	0	0.913043	0	0.0869568	0	0.714286	0	0.142857	0.142857
ath-miR836	0	0	1	0	0	0	1	0	0	0	0.8	0.2	#DIV/0!	#DIV/0!	#DIV/0!	#DIV/0!
ath-miR837-3p	0.857143	0	0.142857	0	0.777778	0	0.111111	0.111111	0.5	0	0.166667	0.333333	0	0	1	0
ath-miR837-5p	1	0	0	0	0.714286	0	0	0.285714	0.724137	0.0344829	0.24138	0	1	0	0	0
ath-miR838	0.744681	0.0070922	0.113475	0.134752	0.742857	0.00714286	0.171428	0.0785715	0.783383	0	0.175074	0.0415429	0.822642	0	0.113208	0.0641508
ath-miR839-5p	0.7	0.0285715	0.0285715	0.242857	0.616216	0.027027	0.0594595	0.297297	0.697708	0.0329513	0.0401146	0.229226	0.769784	0.0215827	0.0359713	0.172662
ath-miR840-3p	0.242945	0.0859789	0.0846561	0.58642	0.254611	0.0927255	0.103996	0.548668	0.277335	0.0621018	0.0766983	0.583865	0.262871	0.049922	0.223089	0.464118
ath-miR840-5p	0.633333	0.1	0.208334	0.0583334	0.508474	0.101695	0.135593	0.254238	0.602564	0.0897434	0.153846	0.153846	0.382353	0.205882	0.235294	0.176471
ath-miR841a-3p	0.338129	0.0143885	0.532374	0.115108	0.422223	0	0.444444	0.133333	0.516667	0	0.408333	0.0750001	0.412371	0.0103093	0.505155	0.072165
ath-miR841a-5p	0.488372	0.0465116	0.319768	0.145349	0.539682	0.031746	0.31746	0.111111	0.591837	0.0408163	0.367347	0	0.465116	0.0465116	0.395348	0.0930235
ath-miR841b-3p	0.84466	0.0145631	0.053398	0.0873787	0.954545	0	0.030303	0.0151515	0.870371	0.0185185	0.0185185	0.0925924	0.908163	0	0.0102041	0.0816327
ath-miR841b-5p	0.481481	0.037037	0.296296	0.185185	0.428571	0	0.142857	0.428571	0.428572	0.0952381	0.380952	0.0952381	0.666667	0	0.0833333	0.25
ath-miR842	0.405063	0.164557	0.0506328	0.379747	0.342343	0.189189	0.045045	0.423423	0.4	0.105455	0.0509091	0.443636	0.35849	0.09434	0.0566039	0.490566
ath-miR843	0.805195	0.00185529	0.0871984	0.105751	0.773494	0.00301825	0.109343	0.114145	0.849932	0.00453377	0.0967206	0.0488137	0.890612	0.00206955	0.0542767	0.0530417
ath-miR844-3p	0.597222	0.0833335	0.194444	0.125	0.581819	0.0545454	0.0545454	0.30909	0.675675	0.0405405	0.175676	0.108108	0.526316	0.0526316	0.368421	0.0526316
ath-miR844-5p	0.214286	0.0714286	0.428572	0.285714	0.2	0	0.6	0.2	0.5	0	0.125	0.375	0.571428	0	0.428572	0
ath-miR845a	0.897593	0.000583515	0.00408462	0.0977388	0.908799	0.00117748	0.00610148	0.0839221	0.818182	0	0.0909091	0.0909091	0.93805	0.00122726	0.00341497	0.0573076
ath-miR845b	0.822222	0	0.0666667	0.111111	0.781609	0	0.0459769	0.172414	0.428571	0	0.285714	0.285714	0.826732	0.00495051	0.0594062	0.108911
ath-miR846-3p	0.797249	0.0764787	0.0381706	0.0881019	0.815975	0.0568296	0.0327777	0.0944179	0.836806	0.0433596	0.0355639	0.0842704	0.624502	0.278925	0.0344989	0.0620747
ath-miR846-5p	0.461096	0.0643611	0.290105	0.184438	0.492607	0.0420234	0.269261	0.196109	0.498423	0.0270392	0.265434	0.209103	0.426666	0.0933336	0.34	0.14
ath-miR847	0.844444	0	0.0888888	0.0666668	0.779661	0	0.0847457	0.135593	0.827778	0.00555556	0.111111	0.0555556	0.74	0.0200001	0.179999	0.06
ath-miR848	0.596101	0.00557102	0.300835	0.0974931	0.547325	0.00411523	0.337449	0.111111	0.645349	0.00290698	0.302326	0.0494187	0.495327	0	0.364486	0.140187
ath-miR849	0.75	0	0	0.25	#DIV/0!	#DIV/0!	#DIV/0!	#DIV/0!	#DIV/0!	#DIV/0!	#DIV/0!	#DIV/0!	#DIV/0!	#DIV/0!	#DIV/0!	#DIV/0!
ath-miR850	0.152345	0.153922	0.194718	0.499015	0.179223	0.151071	0.226011	0.443695	0.262655	0.0792826	0.390881	0.267181	0.110025	0.23116	0.208138	0.450676
ath-miR851-3p	0.5	0	0.3125	0.1875	0.5	0	0.3125	0.1875	0.736842	0	0.157895	0.105263	0.5	0	0.3	0.2
ath-miR851-5p	0.325792	0.0180995	0.447964	0.208145	0.291815	0.0213523	0.373665	0.313167	0.348901	0.010989	0.489011	0.151099	0.181818	0.0324676	0.38961	0.396104
ath-miR852	0.733334	0	0	0.266666	0.736842	0	0	0.263158	0.8	0	0	0.2	0.555556	0	0	0.444444
ath-miR853	0.413408	0.184357	0.106145	0.29609	0.347826	0.226087	0.113044	0.313044	0.529412	0.181818	0.106952	0.181818	0.318182	0.515151	0.0606061	0.10606
ath-miR855	#DIV/0!	#DIV/0!	#DIV/0!	#DIV/0!	#DIV/0!	#DIV/0!	#DIV/0!	#DIV/0!	#DIV/0!	#DIV/0!	#DIV/0!	#DIV/0!	#DIV/0!	#DIV/0!	#DIV/0!	#DIV/0!
ath-miR856	#DIV/0!	#DIV/0!	#DIV/0!	#DIV/0!	1	0	0	0	#DIV/0!	#DIV/0!	#DIV/0!	#DIV/0!	#DIV/0!	#DIV/0!	#DIV/0!	#DIV/0!
ath-miR857	0.55572	0.0297176	0.184993	0.229569	0.522076	0.0271108	0.253291	0.197521	0.569271	0.0339751	0.268781	0.127973	0.383878	0.0268714	0.366602	0.222649
ath-miR858a	0.36102	0.167758	0.0968648	0.374356	0.378161	0.144119	0.132477	0.345243	0.46583	0.0881478	0.133378	0.312644	0.464532	0.116133	0.182047	0.237288
ath-miR858b	0.69163	0.0146843	0.166667	0.127019	0.62704	0.016317	0.213286	0.143357	0.658373	0.0124402	0.210527	0.11866	0.634819	0.0106157	0.254777	0.0997876
ath-miR859	0.571428	0	0.142857	0.285715	0.567901	0.0123457	0.320988	0.0987655	0.62381	0.0380952	0.252381	0.0857141	0.599999	0	0.400001	0
ath-miR860	0.547169	0.0754716	0.264151	0.113208	0.603448	0.0344827	0.189655	0.172414	0.58	0.04	0.18	0.2	0.726027	0.0136986	0.205479	0.0547945
ath-miR861-3p	#DIV/0!	#DIV/0!	#DIV/0!	#DIV/0!	1	0	0	0	#DIV/0!	#DIV/0!	#DIV/0!	#DIV/0!	#DIV/0!	#DIV/0!	#DIV/0!	#DIV/0!
ath-miR861-5p	0	0	1	0	#DIV/0!	#DIV/0!	#DIV/0!	#DIV/0!	0.333334	0	0.666666	0	1	0	0	0
ath-miR862-3p	#DIV/0!	#DIV/0!	#DIV/0!	#DIV/0!	#DIV/0!	#DIV/0!	#DIV/0!	#DIV/0!	#DIV/0!	#DIV/0!	#DIV/0!	#DIV/0!	#DIV/0!	#DIV/0!	#DIV/0!	#DIV/0!
ath-miR862-5p	0.729167	0	0.118056	0.152777	0.677632	0	0.125	0.197368	0.658227	0.0101266	0.151899	0.179747	0.497608	0.0287081	0.105263	0.368421
ath-miR863-3p	0.714285	0.0952383	0.0793651	0.111111	0.714286	0	0.0714286	0.214285	0.777777	0.0370372	0.185185	0	0.722222	0.111111	0.074074	0.0925927
ath-miR863-5p	0.283654	0.211539	0.0625	0.442307	0.464151	0.267925	0.0528302	0.215095	0.507576	0.194445	0.0631313	0.234848	0.118443	0.554993	0.0219966	0.304567
ath-miR864-3p	#DIV/0!	#DIV/0!	#DIV/0!	#DIV/0!	1	0	0	0	0	0	0	1	0.333333	0.333333	0	0.333333
ath-miR864-5p	0.3	0.2	0.266667	0.233333	0.139535	0.209302	0.27907	0.372093	0.4	0.183333	0.166667	0.25	0.155172	0.258621	0.241379	0.344828
ath-miR865-3p	#DIV/0!	#DIV/0!	#DIV/0!	#DIV/0!	#DIV/0!	#DIV/0!	#DIV/0!	#DIV/0!	0	0	1	0	0	1	0	0
ath-miR865-5p	0.333333	0.166667	0.166667	0.333333	1	0	0	0	0.666666	0	0	0.333334	0.5	0.5	0	0
ath-miR866-3p	0.4	0	0.2	0.4	#DIV/0!	#DIV/0!	#DIV/0!	#DIV/0!	0.666666	0	0.333334	0	1	0	0	0
ath-miR866-5p	0.0263158	0	0.5	0.473684	0.027027	0	0.297297	0.675676	0.0270271	0.0270271	0.472973	0.472973	0.0740743	0.037037	0.333333	0.555555
ath-miR868-3p	#DIV/0!	#DIV/0!	#DIV/0!	#DIV/0!	#DIV/0!	#DIV/0!	#DIV/0!	#DIV/0!	#DIV/0!	#DIV/0!	#DIV/0!	#DIV/0!	1	0	0	0
ath-miR868-5p	0.4	0.4	0.1	0.1	0.352941	0.17647	0	0.470589	0.466667	0.333333	0.2	0	0.137931	0.482758	0.172414	0.206897
ath-miR869.1	0	0	0.5	0.5	0	0	0.5	0.5	0.428571	0	0.285714	0.285714	#DIV/0!	#DIV/0!	#DIV/0!	#DIV/0!
ath-miR869.2	0.260806	0.00251427	0.669181	0.0674984	0.255154	0.00305667	0.672779	0.0690101	0.299622	0.0038794	0.638716	0.0577828	0.196828	0.00333891	0.747245	0.0525877
ath-miR870-3p	0.9	0	0.0666667	0.0333334	0.944444	0	0	0.0555557	0.826087	0	0.0434783	0.130435	0.846154	0	0.0384615	0.115385
ath-miR870-5p	#DIV/0!	#DIV/0!	#DIV/0!	#DIV/0!	0	0	1	0	0	0	0	1	#DIV/0!	#DIV/0!	#DIV/0!	#DIV/0!
