# Supplementary material for: ARGONAUTE10 promotes the degradation of miR165/6 through the SDN1 and SDN2 exonucleases in Arabidopsis
Source: PLoS Biol. 2017 Feb 23;15(2):e2001272. doi: 10.1371/journal.pbio.2001272 (PMC5322904; doi:10.1371/journal.pbio.2001272)
Supplement: S11 Data — (XLSX) [file pbio.2001272.s019.xlsx]

## Sheet: Full-length
S11 Data. Composition of miRNA forms in AGO10 OE and sdn1 sdn2 AGO10 OE (sdn AGO10 OE).
Proportions of full-length, truncated-only, truncated-and-tailed, and tailed-only reads in total reads are shown in separate sheet as indicated.
For pair I, seedling tissues were used for the analyses (denoted by “I_s”). For pair II, inflorescence tissues were used (denoted by “II_f”).
Full-length reads/ total reads
	AGO10 OE(I_s)	sdn AGO10 OE(I_s)	AGO10 OE(II_f)	sdn AGO10 OE(II_f)
ath-miR156a-f	0.45	0.372	0.52	0.497
ath-miR156g	0.167			1
ath-miR156h	0.5	1	0.314	0.366
ath-miR157a-c	0.498	0.465	0.506	0.537
ath-miR157d	0.631	0.626	0.373	0.424
ath-miR158a	0.505	0.517	0.485	0.417
ath-miR158b	0.364	0.444	0.34	0.391
ath-miR159a	0.889	0.891	0.898	0.895
ath-miR159b	0.648	0.632	0.819	0.804
ath-miR159c	0.001	0.003	0.004	0.004
ath-miR160a-c	0.708	0.545	0.643	0.689
ath-miR161.1	0.813	0.753	0.87	0.862
ath-miR161.2	0.178	0.164	0.32	0.262
ath-miR162a,b	0.84	0.818	0.841	0.829
ath-miR163	0.714	0.742	0.801	0.791
ath-miR164a,b	0.332	0.176	0.943	0.902
ath-miR164c	0.006	0.006	0.1	0.2
ath-miR165a,b	0.71	0.752	0.801	0.862
ath-miR166a-g	0.705	0.823	0.731	0.907
ath-miR167a,b	0.729	0.721	0.733	0.755
ath-miR167c	1		0	0
ath-miR167d	0.889	0.868	0.139	0.096
ath-miR168a,b	0.658	0.61	0.813	0.748
ath-miR169a	0.846	0.842	0.467	0.649
ath-miR169b,c	0.125	0	0.2	0.154
ath-miR169d-g	0	1	0.333	0.111
ath-miR169h-n	0.695	0.64	0.667	0.833
ath-miR170	1	1	1	0.953
ath-miR171a	1	0.925	0.937	0.94
ath-miR171b,c	0.455	0.224	0.385	0.252
ath-miR172a,b	0.531	0.529	0.531	0.53
ath-miR172c,d	0.409	0.643	0.631	0.582
ath-miR172e			0.75	0.75
ath-miR173	0.583	0.429	0.776	0.651
ath-miR319a,b	0.735	0.736	0.7	0.677
ath-miR319c	0.289	0.315	0.494	0.483
ath-miR390a,b	0.952	0.956	0.958	0.967
ath-miR391	0.287	0.519	0.746	0.549
ath-miR393a,b	0.263	0.412	0.462	0.449
ath-miR394a,b	0.916	0.932	0.87	0.848
ath-miR395a,d,e	1	0.947	0.963	0.931
ath-miR395b,c,f	0.8	0.933	1	0.929
ath-miR396a	0.964	0.949	0.945	0.923
ath-miR396b	0.766	0.759	0.91	0.93
ath-miR397a	0.833	0.625	0.599	0.542
ath-miR397b	0.9	0.881	0.908	0.934
ath-miR398a	0	0	0.026	0.01
ath-miR398b,c	0.957	0.942	0.964	0.97
ath-miR399a	1	1	0.984	1
ath-miR399b,c	0.971	0.968	0.964	0.957
ath-miR399d,e
ath-miR399f		0	0.5	1
ath-miR400	0.85	0.909	0.8	0.647
ath-miR402	0	0.111	0.094	0.042
ath-miR403	0.711	0.67	0.72	0.707
ath-miR404			0	1
ath-miR408	0.968	0.945	0.948	0.956
ath-miR447a,b	0.4	0	0.182	0.176
ath-miR447a.2	0.892	0.914	0.838	0.818
ath-miR447c-5p	0		0.333	0.4
ath-miR472	0.929	0.875	1	0.929
ath-miR771		1	0.879	0.857
ath-miR773	0.077	0	0.034	0.045
ath-miR774			0.6	0.714
ath-miR775	0.205	0.325	0.385	0.276
ath-miR776			0.017	0.017
ath-miR777	1		0.941	0.973
ath-miR778			1	0
ath-miR779.1		0	0	0
ath-miR779.2	0.988	0.985	0.986	0.991
ath-miR780.1	1		0.701	0.672
ath-miR780.2	0.125	0	0.209	0.218
ath-miR781	0.765	0.8	0.843	0.833
ath-miR783				0
ath-miR822	0.737	0.917	0.88	0.842
ath-miR823	0.9	1	1	0.958
ath-miR824	0.955	0.833	0.948	0.956
ath-miR825	0.28	0.563	0.688	0.348
ath-miR826		0
ath-miR827	0.871	0.955	0.887	0.867
ath-miR828				0.5
ath-miR829.1	0.017	0.014	0.005	0.011
ath-miR829.2			1	0.818
ath-miR830		1	1	1
ath-miR831				0.727
ath-miR833-3p				0.667
ath-miR833-5p	1	1	0.857	0.737
ath-miR835-3p			1
ath-miR835-5p	1
ath-miR837-3p	0.5			1
ath-miR837-5p	1
ath-miR838			1	0.875
ath-miR839	1	1	0.941	0.948
ath-miR840	0.326	0.381	0.34	0.242
ath-miR841	0.765	0.8	1
ath-miR841b			1	0
ath-miR842	1		1	0
ath-miR843	0.667	1
ath-miR844	0.5	0	0.286	0.25
ath-miR845a	1		0.647	0.647
ath-miR845b			0.599	0.605
ath-miR846	0.939	0.945	0.967	0.973
ath-miR847	1	1	1
ath-miR848		1	0.778	0.833
ath-miR849
ath-miR850	0.308	0.125	0.75	0.444
ath-miR851-3p				0.5
ath-miR851-5p		1	0.871	0.884
ath-miR852	0.4	0.333	0.8	0.875
ath-miR853			1	0.778
ath-miR854a-e	0
ath-miR856			0.826	0.806
ath-miR857		1	0.842	0.667
ath-miR858	0.429	0.5	0.522	0.48
ath-miR859		1	0.965	0.965
ath-miR860	0.833	1	0.881	0.96
ath-miR861-3p	1	0.929	0.846	0.886
ath-miR861-5p			1
ath-miR862-3p	0			0
ath-miR862-5p	1		1	0.667
ath-miR863-3p	1	1
ath-miR863-5p	0	0.5
ath-miR864-3p			1	0.5
ath-miR864-5p	1		0	0
ath-miR865-3p				0
ath-miR865-5p		1	1	1
ath-miR866-3p	0.71	1	0.813	0.684
ath-miR866-5p	0	0	0	0.022
ath-miR867			0.632	0.63
ath-miR868-3p			1	1
ath-miR868-5p	1		0.406	0.387
ath-miR869.1			0	0
ath-miR869.2	0.667		0.895	0.873
ath-miR870
ath-miR1886.1	1		1	1
ath-miR1886.2	0.917	0.955	0.945	0.907
ath-miR1886.3	1		1	1
ath-miR1887			1	1
ath-miR1888	0.2	0.667	0.368	0.231
ath-miR2111a,b	0.5		0.75	1
ath-miR2112-3p	1	1	0.909	0.875
ath-miR2112-5p		0.5	0.72	0.75
ath-miR2933a,b			0	0
ath-miR2934-3p		1	0.4	0.4
ath-miR2934-5p			0.96	0.968
ath-miR2939			0	0
ath-miR3434		1	1	0.818
ath-miR3440b-3p			1	1
ath-miR3440b-5p			1	1
ath-miR3932a,b	0.5
ath-miR3933	1		0.857	0.667
ath-miR4221	0		0.25	0.5
ath-miR4228	0		0	0
ath-miR4239			1	0
ath-miR4243			0.03	0.044
ath-miR5012	1	1	0.905	0.722
ath-miR5014			1
ath-miR5015a			1
ath-miR5015b			1	1
ath-miR5017			0	0.061
ath-miR5019			0.75	0.667
ath-miR5020b			0	0
ath-miR5022				1
ath-miR5023				1
ath-miR5026	0.748	0.734	0.852	0.889
ath-miR5027	0.5	1	1	0
ath-miR5028		1	1	0.857
ath-miR5029			1	0.833

## Sheet: Truncated-only
S11 Data. Composition of miRNA forms in AGO10 OE and sdn1 sdn2 AGO10 OE (sdn AGO10 OE).
Proportions of full-length, truncated-only, truncated-and-tailed, and tailed-only reads in total reads are shown in separate sheet as indicated.
For pair I, seedling tissues were used for the analyses (denoted by “I_s”). For pair II, inflorescence tissues were used (denoted by “II_f”).
Truncated-only reads/ total reads
	AGO10 OE(I_s)	sdn AGO10 OE(I_s)	AGO10 OE(II_f)	sdn AGO10 OE(II_f)
ath-miR156a-f	0.024	0.054	0.008	0.004
ath-miR156g	0.167			0
ath-miR156h	0	0	0.01	0
ath-miR157a-c	0.01	0.011	0.007	0.006
ath-miR157d	0.028	0.051	0	0
ath-miR158a	0.064	0.074	0.086	0.099
ath-miR158b	0.091	0.111	0.053	0.063
ath-miR159a	0.094	0.093	0.079	0.083
ath-miR159b	0.278	0.294	0.131	0.147
ath-miR159c	0.828	0.815	0.816	0.838
ath-miR160a-c	0.042	0.121	0.167	0.126
ath-miR161.1	0.062	0.076	0.05	0.07
ath-miR161.2	0.698	0.712	0.51	0.577
ath-miR162a,b	0.072	0.067	0.081	0.086
ath-miR163	0.111	0.112	0.05	0.05
ath-miR164a,b	0	0	0.016	0.011
ath-miR164c	0	0	0.3	0.133
ath-miR165a,b	0.085	0.039	0.063	0.047
ath-miR166a-g	0.217	0.096	0.211	0.06
ath-miR167a,b	0.167	0.155	0.21	0.182
ath-miR167c	0		0	0.333
ath-miR167d	0.066	0.072	0.694	0.696
ath-miR168a,b	0.053	0.078	0.029	0.023
ath-miR169a	0.154	0.158	0.267	0.193
ath-miR169b,c	0.25	1	0.267	0.282
ath-miR169d-g	0	0	0.333	0.333
ath-miR169h-n	0.232	0.221	0.333	0.133
ath-miR170	0	0	0	0
ath-miR171a	0	0.025	0.007	0.019
ath-miR171b,c	0.055	0.02	0.036	0.039
ath-miR172a,b	0.133	0.043	0.249	0.243
ath-miR172c,d	0.591	0.214	0.26	0.273
ath-miR172e			0.125	0.125
ath-miR173	0.125	0.214	0.035	0.012
ath-miR319a,b	0.094	0.091	0.063	0.059
ath-miR319c	0.234	0.208	0.102	0.103
ath-miR390a,b	0.008	0.013	0.009	0.006
ath-miR391	0.46	0.231	0.119	0.167
ath-miR393a,b	0.091	0.206	0.245	0.188
ath-miR394a,b	0.049	0.034	0.047	0.059
ath-miR395a,d,e	0	0.026	0.025	0.052
ath-miR395b,c,f	0.143	0.033	0	0.036
ath-miR396a	0.014	0.021	0.028	0.037
ath-miR396b	0.112	0.137	0.059	0.045
ath-miR397a	0	0.125	0.043	0.036
ath-miR397b	0.055	0.048	0.032	0.018
ath-miR398a	0.403	0.438	0.513	0.61
ath-miR398b,c	0.015	0.023	0.014	0.016
ath-miR399a	0	0	0	0
ath-miR399b,c	0.014	0.016	0.016	0.011
ath-miR399d,e
ath-miR399f		0	0	0
ath-miR400	0.05	0	0.1	0.059
ath-miR402	0.143	0	0.188	0.097
ath-miR403	0.07	0.079	0.124	0.157
ath-miR404			1	0
ath-miR408	0.005	0.007	0.008	0.014
ath-miR447a,b	0	0.333	0.222	0.259
ath-miR447a.2	0	0.017	0.013	0.013
ath-miR447c-5p	1		0.333	0.4
ath-miR472	0	0.125	0	0
ath-miR771		0	0.052	0.045
ath-miR773	0	0	0	0.015
ath-miR774			0.2	0
ath-miR775	0.159	0.15	0.077	0.164
ath-miR776			0.102	0.017
ath-miR777	0		0.029	0.027
ath-miR778			0	0
ath-miR779.1		0	0	0
ath-miR779.2	0	0.015	0.002	0.004
ath-miR780.1	0		0.018	0.044
ath-miR780.2	0	0.5	0.018	0.023
ath-miR781	0.176	0.2	0.079	0.105
ath-miR783				0
ath-miR822	0	0.083	0	0.053
ath-miR823	0.1	0	0	0
ath-miR824	0	0.056	0.034	0.026
ath-miR825	0	0	0	0
ath-miR826		1
ath-miR827	0	0	0.013	0.019
ath-miR828				0.5
ath-miR829.1	0.971	0.972	0.989	0.982
ath-miR829.2			0	0.091
ath-miR830		0	0	0
ath-miR831				0.182
ath-miR833-3p				0
ath-miR833-5p	0	0	0.143	0.263
ath-miR835-3p			0
ath-miR835-5p	0
ath-miR837-3p	0.5			0
ath-miR837-5p	0
ath-miR838			0	0
ath-miR839	0	0	0.039	0.03
ath-miR840	0.349	0.333	0.377	0.242
ath-miR841	0.059	0	0
ath-miR841b			0	0.333
ath-miR842	0		0	0
ath-miR843	0.333	0
ath-miR844	0	0	0.143	0
ath-miR845a	0		0.107	0.136
ath-miR845b			0.127	0.167
ath-miR846	0	0.036	0	0
ath-miR847	0	0	0
ath-miR848		0	0.222	0.167
ath-miR849
ath-miR850	0	0.25	0	0
ath-miR851-3p				0
ath-miR851-5p		0	0.032	0
ath-miR852	0.2	0.333	0	0
ath-miR853			0	0
ath-miR854a-e	0
ath-miR856			0.043	0
ath-miR857		0	0	0.133
ath-miR858	0.429	0.35	0.337	0.384
ath-miR859		0	0.005	0.01
ath-miR860	0.167	0	0	0.027
ath-miR861-3p	0	0	0	0
ath-miR861-5p			0
ath-miR862-3p	0			0
ath-miR862-5p	0		0	0
ath-miR863-3p	0	0
ath-miR863-5p	0	0
ath-miR864-3p			0	0
ath-miR864-5p	0		0	0.6
ath-miR865-3p				1
ath-miR865-5p		0	0	0
ath-miR866-3p	0.129	0	0	0.026
ath-miR866-5p	0	0	0.111	0.022
ath-miR867			0.105	0.123
ath-miR868-3p			0	0
ath-miR868-5p	0		0.094	0.144
ath-miR869.1			0	0
ath-miR869.2	0		0	0
ath-miR870
ath-miR1886.1	0		0	0
ath-miR1886.2	0.028	0.045	0.005	0.02
ath-miR1886.3	0		0	0
ath-miR1887			0	0
ath-miR1888	0.2	0	0.316	0.154
ath-miR2111a,b	0		0.125	0
ath-miR2112-3p	0	0	0.091	0.125
ath-miR2112-5p		0	0.24	0.208
ath-miR2933a,b			0	0
ath-miR2934-3p		0	0	0
ath-miR2934-5p			0.02	0
ath-miR2939			0	0
ath-miR3434		0	0	0
ath-miR3440b-3p			0	0
ath-miR3440b-5p			0	0
ath-miR3932a,b	0
ath-miR3933	0		0.071	0
ath-miR4221	1		0	0
ath-miR4228	0		0	0
ath-miR4239			0	1
ath-miR4243			0.018	0.003
ath-miR5012	0	0	0	0
ath-miR5014			0
ath-miR5015a			0
ath-miR5015b			0	0
ath-miR5017			0.2	0.121
ath-miR5019			0.25	0
ath-miR5020b			0	0
ath-miR5022				0
ath-miR5023				0
ath-miR5026	0.037	0.059	0.037	0
ath-miR5027	0.5	0	0	0
ath-miR5028		0	0	0.071
ath-miR5029			0	0.167

## Sheet: Truncated-and-tailed
S11 Data. Composition of miRNA forms in AGO10 OE and sdn1 sdn2 AGO10 OE (sdn AGO10 OE).
Proportions of full-length, truncated-only, truncated-and-tailed, and tailed-only reads in total reads are shown in separate sheet as indicated.
For pair I, seedling tissues were used for the analyses (denoted by “I_s”). For pair II, inflorescence tissues were used (denoted by “II_f”).
Truncated-and-tailed reads/ total reads
	AGO10 OE(I_s)	sdn AGO10 OE(I_s)	AGO10 OE(II_f)	sdn AGO10 OE(II_f)
ath-miR156a-f	0.022	0.035	0.019	0.019
ath-miR156g	0			0
ath-miR156h	0	0	0.01	0.018
ath-miR157a-c	0.021	0.02	0.043	0.039
ath-miR157d	0.011	0.025	0.024	0.01
ath-miR158a	0.215	0.228	0.249	0.318
ath-miR158b	0.273	0.333	0.127	0.175
ath-miR159a	0.014	0.014	0.011	0.011
ath-miR159b	0.041	0.044	0.019	0.02
ath-miR159c	0.17	0.181	0.175	0.155
ath-miR160a-c	0.167	0.303	0.19	0.165
ath-miR161.1	0.033	0.044	0.035	0.029
ath-miR161.2	0.067	0.064	0.095	0.1
ath-miR162a,b	0.055	0.065	0.046	0.057
ath-miR163	0.087	0.076	0.079	0.083
ath-miR164a,b	0.668	0.824	0.026	0.054
ath-miR164c	0.988	0.989	0.5	0.667
ath-miR165a,b	0.141	0.146	0.095	0.066
ath-miR166a-g	0.052	0.047	0.047	0.024
ath-miR167a,b	0.085	0.104	0.05	0.055
ath-miR167c	0		0	0
ath-miR167d	0.039	0.051	0.165	0.204
ath-miR168a,b	0.024	0.024	0.014	0.021
ath-miR169a	0	0	0.267	0.123
ath-miR169b,c	0	0	0.267	0.179
ath-miR169d-g	1	0	0	0.333
ath-miR169h-n	0	0	0	0
ath-miR170	0	0	0	0.023
ath-miR171a	0	0.025	0.015	0.014
ath-miR171b,c	0.127	0.082	0.181	0.193
ath-miR172a,b	0	0.029	0.022	0.03
ath-miR172c,d	0	0.143	0.023	0.034
ath-miR172e			0	0
ath-miR173	0.125	0.071	0.035	0.12
ath-miR319a,b	0.021	0.028	0.019	0.02
ath-miR319c	0.34	0.331	0.261	0.267
ath-miR390a,b	0.012	0.007	0.009	0.008
ath-miR391	0.241	0.25	0.119	0.236
ath-miR393a,b	0.636	0.382	0.279	0.339
ath-miR394a,b	0.014	0	0.023	0.016
ath-miR395a,d,e	0	0.026	0	0
ath-miR395b,c,f	0.029	0.033	0	0
ath-miR396a	0.014	0.015	0.012	0.014
ath-miR396b	0.117	0.099	0.026	0.017
ath-miR397a	0	0.125	0.136	0.133
ath-miR397b	0.018	0.048	0.019	0.007
ath-miR398a	0.597	0.542	0.462	0.37
ath-miR398b,c	0.022	0.029	0.013	0.01
ath-miR399a	0	0	0.016	0
ath-miR399b,c	0	0.016	0.01	0.02
ath-miR399d,e
ath-miR399f		0	0.5	0
ath-miR400	0	0	0	0
ath-miR402	0.857	0.778	0.625	0.806
ath-miR403	0.039	0.046	0.033	0.032
ath-miR404			0	0
ath-miR408	0.008	0.028	0.007	0.004
ath-miR447a,b	0	0.667	0.283	0.4
ath-miR447a.2	0.041	0.034	0.022	0.015
ath-miR447c-5p	0		0.333	0.2
ath-miR472	0	0	0	0.024
ath-miR771		0	0.069	0.098
ath-miR773	0	0.043	0.103	0.03
ath-miR774			0.2	0.143
ath-miR775	0.477	0.4	0.322	0.329
ath-miR776			0.051	0.05
ath-miR777	0		0.029	0
ath-miR778			0	0
ath-miR779.1		0	0	0
ath-miR779.2	0.012	0	0.01	0.005
ath-miR780.1	0		0.138	0.147
ath-miR780.2	0.125	0	0.042	0.043
ath-miR781	0.059	0	0.045	0.053
ath-miR783				0
ath-miR822	0.053	0	0	0
ath-miR823	0	0	0	0
ath-miR824	0.045	0.111	0.007	0.011
ath-miR825	0	0	0	0.043
ath-miR826		0
ath-miR827	0.032	0	0.031	0.019
ath-miR828				0
ath-miR829.1	0.006	0	0.001	0
ath-miR829.2			0	0.091
ath-miR830		0	0	0
ath-miR831				0.091
ath-miR833-3p				0
ath-miR833-5p	0	0	0	0
ath-miR835-3p			0
ath-miR835-5p	0
ath-miR837-3p	0			0
ath-miR837-5p	0
ath-miR838			0	0.125
ath-miR839	0	0	0.005	0.013
ath-miR840	0.14	0.143	0.094	0.242
ath-miR841	0	0	0
ath-miR841b			0	0
ath-miR842	0		0	0
ath-miR843	0	0
ath-miR844	0	0	0	0
ath-miR845a	0		0.087	0.097
ath-miR845b			0.183	0.195
ath-miR846	0.02	0.018	0	0.013
ath-miR847	0	0	0
ath-miR848		0	0	0
ath-miR849
ath-miR850	0.154	0	0	0.222
ath-miR851-3p				0
ath-miR851-5p		0	0	0.047
ath-miR852	0	0	0	0
ath-miR853			0	0.222
ath-miR854a-e	1
ath-miR856			0.087	0.083
ath-miR857		0	0	0
ath-miR858	0.041	0.05	0.028	0.032
ath-miR859		0	0.015	0.01
ath-miR860	0	0	0.048	0.013
ath-miR861-3p	0	0	0	0
ath-miR861-5p			0
ath-miR862-3p	0			0.333
ath-miR862-5p	0		0	0
ath-miR863-3p	0	0
ath-miR863-5p	0	0
ath-miR864-3p			0	0
ath-miR864-5p	0		0	0.2
ath-miR865-3p				0
ath-miR865-5p		0	0	0
ath-miR866-3p	0.129	0	0.063	0.105
ath-miR866-5p	0	0	0.111	0
ath-miR867			0.184	0.164
ath-miR868-3p			0	0
ath-miR868-5p	0		0.125	0.072
ath-miR869.1			0	0
ath-miR869.2	0		0	0
ath-miR870
ath-miR1886.1	0		0	0
ath-miR1886.2	0	0	0.02	0.049
ath-miR1886.3	0		0	0
ath-miR1887			0	0
ath-miR1888	0.4	0.333	0.211	0.308
ath-miR2111a,b	0.5		0.125	0
ath-miR2112-3p	0	0	0	0
ath-miR2112-5p		0	0.04	0
ath-miR2933a,b			0	0.2
ath-miR2934-3p		0	0.4	0.2
ath-miR2934-5p			0.02	0.016
ath-miR2939			0	0.077
ath-miR3434		0	0	0
ath-miR3440b-3p			0	0
ath-miR3440b-5p			0	0
ath-miR3932a,b	0.5
ath-miR3933	0		0	0.333
ath-miR4221	0		0.75	0.5
ath-miR4228	0		0	0
ath-miR4239			0	0
ath-miR4243			0.03	0.034
ath-miR5012	0	0	0	0.056
ath-miR5014			0
ath-miR5015a			0
ath-miR5015b			0	0
ath-miR5017			0.4	0.485
ath-miR5019			0	0.333
ath-miR5020b			0	0.222
ath-miR5022				0
ath-miR5023				0
ath-miR5026	0.034	0.037	0.037	0.028
ath-miR5027	0	0	0	0
ath-miR5028		0	0	0
ath-miR5029			0	0

## Sheet: Tailed-only
S11 Data. Composition of miRNA forms in AGO10 OE and sdn1 sdn2 AGO10 OE (sdn AGO10 OE).
Proportions of full-length, truncated-only, truncated-and-tailed, and tailed-only reads in total reads are shown in separate sheet as indicated.
For pair I, seedling tissues were used for the analyses (denoted by “I_s”). For pair II, inflorescence tissues were used (denoted by “II_f”).
Tailed-only reads/ total reads
	AGO10 OE(I_s)	sdn AGO10 OE(I_s)	AGO10 OE(II_f)	sdn AGO10 OE(II_f)
ath-miR156a-f	0.504	0.533	0.452	0.48
ath-miR156g	0.667			0
ath-miR156h	0.5	0	0.667	0.607
ath-miR157a-c	0.47	0.502	0.442	0.419
ath-miR157d	0.33	0.288	0.602	0.566
ath-miR158a	0.216	0.18	0.179	0.165
ath-miR158b	0.273	0.111	0.477	0.37
ath-miR159a	0.002	0.002	0.011	0.01
ath-miR159b	0.033	0.029	0.03	0.028
ath-miR159c	0	0	0.003	0.002
ath-miR160a-c	0	0	0	0.01
ath-miR161.1	0.091	0.124	0.045	0.039
ath-miR161.2	0.048	0.056	0.075	0.061
ath-miR162a,b	0.031	0.049	0.032	0.027
ath-miR163	0.077	0.061	0.066	0.07
ath-miR164a,b	0	0	0.016	0.033
ath-miR164c	0.006	0.006	0.1	0
ath-miR165a,b	0.049	0.046	0.028	0.015
ath-miR166a-g	0.021	0.03	0.009	0.007
ath-miR167a,b	0.005	0.008	0.007	0.007
ath-miR167c	0		1	0.667
ath-miR167d	0	0	0	0
ath-miR168a,b	0.263	0.284	0.141	0.207
ath-miR169a	0	0	0	0.035
ath-miR169b,c	0.625	0	0.267	0.385
ath-miR169d-g	0	0	0.333	0.222
ath-miR169h-n	0.074	0.14	0	0.033
ath-miR170	0	0	0	0.023
ath-miR171a	0	0.025	0.041	0.027
ath-miR171b,c	0.364	0.592	0.395	0.49
ath-miR172a,b	0.337	0.4	0.198	0.197
ath-miR172c,d	0	0	0.086	0.111
ath-miR172e			0.125	0.125
ath-miR173	0.167	0.286	0.153	0.217
ath-miR319a,b	0.151	0.145	0.218	0.244
ath-miR319c	0.137	0.146	0.138	0.144
ath-miR390a,b	0.027	0.024	0.025	0.02
ath-miR391	0.011	0	0.017	0.049
ath-miR393a,b	0.01	0	0.011	0.02
ath-miR394a,b	0.021	0.034	0.059	0.076
ath-miR395a,d,e	0	0	0.013	0.017
ath-miR395b,c,f	0.029	0	0	0.036
ath-miR396a	0.008	0.014	0.014	0.025
ath-miR396b	0.003	0.006	0.005	0.007
ath-miR397a	0.167	0.125	0.222	0.289
ath-miR397b	0.027	0.024	0.042	0.041
ath-miR398a	0	0.021	0	0.01
ath-miR398b,c	0.005	0.004	0.009	0.004
ath-miR399a	0	0	0	0
ath-miR399b,c	0.014	0	0.01	0.011
ath-miR399d,e
ath-miR399f		1	0	0
ath-miR400	0.1	0.091	0.1	0.294
ath-miR402	0	0.111	0.094	0.056
ath-miR403	0.179	0.204	0.123	0.104
ath-miR404			0	0
ath-miR408	0.019	0.014	0.038	0.026
ath-miR447a,b	0.6	0	0.313	0.165
ath-miR447a.2	0.068	0.034	0.126	0.154
ath-miR447c-5p	0		0	0
ath-miR472	0.071	0	0	0.048
ath-miR771		0	0	0
ath-miR773	0.923	0.957	0.862	0.91
ath-miR774			0	0.143
ath-miR775	0.159	0.125	0.217	0.23
ath-miR776			0.831	0.917
ath-miR777	0		0	0
ath-miR778			0	1
ath-miR779.1		1	1	1
ath-miR779.2	0	0	0.002	0
ath-miR780.1	0		0.14	0.137
ath-miR780.2	0.75	0.5	0.731	0.717
ath-miR781	0	0	0.022	0.009
ath-miR783				1
ath-miR822	0.211	0	0.12	0.105
ath-miR823	0	0	0	0.042
ath-miR824	0	0	0.011	0.007
ath-miR825	0.72	0.438	0.313	0.609
ath-miR826		0
ath-miR827	0.097	0.045	0.069	0.095
ath-miR828				0
ath-miR829.1	0	0	0.005	0.007
ath-miR829.2			0	0
ath-miR830		0	0	0
ath-miR831				0
ath-miR833-3p				0.333
ath-miR833-5p	0	0	0	0
ath-miR835-3p			0
ath-miR835-5p	0
ath-miR837-3p	0			0
ath-miR837-5p	0
ath-miR838			0	0
ath-miR839	0	0	0.016	0.008
ath-miR840	0.186	0.143	0.189	0.273
ath-miR841	0.176	0.2	0
ath-miR841b			0	0.667
ath-miR842	0		0	1
ath-miR843	0	0
ath-miR844	0.5	1	0.571	0.75
ath-miR845a	0		0.159	0.12
ath-miR845b			0.092	0.033
ath-miR846	0.041	0	0.033	0.013
ath-miR847	0	0	0
ath-miR848		0	0	0
ath-miR849
ath-miR850	0.538	0.625	0.25	0.333
ath-miR851-3p				0.5
ath-miR851-5p		0	0.097	0.07
ath-miR852	0.4	0.333	0.2	0.125
ath-miR853			0	0
ath-miR854a-e	0
ath-miR856			0.043	0.111
ath-miR857		0	0.158	0.2
ath-miR858	0.102	0.1	0.113	0.105
ath-miR859		0	0.01	0.015
ath-miR860	0	0	0.071	0
ath-miR861-3p	0	0.071	0.154	0.114
ath-miR861-5p			0
ath-miR862-3p	1			0.667
ath-miR862-5p	0		0	0.333
ath-miR863-3p	0	0
ath-miR863-5p	1	0.5
ath-miR864-3p			0	0.5
ath-miR864-5p	0		1	0.2
ath-miR865-3p				0
ath-miR865-5p		0	0	0
ath-miR866-3p	0.032	0	0.125	0.184
ath-miR866-5p	1	1	0.778	0.957
ath-miR867			0.079	0.082
ath-miR868-3p			0	0
ath-miR868-5p	0		0.375	0.396
ath-miR869.1			1	1
ath-miR869.2	0.333		0.105	0.127
ath-miR870
ath-miR1886.1	0		0	0
ath-miR1886.2	0.056	0	0.03	0.025
ath-miR1886.3	0		0	0
ath-miR1887			0	0
ath-miR1888	0.2	0	0.105	0.308
ath-miR2111a,b	0		0	0
ath-miR2112-3p	0	0	0	0
ath-miR2112-5p		0.5	0	0.042
ath-miR2933a,b			1	0.8
ath-miR2934-3p		0	0.2	0.4
ath-miR2934-5p			0	0.016
ath-miR2939			1	0.923
ath-miR3434		0	0	0.182
ath-miR3440b-3p			0	0
ath-miR3440b-5p			0	0
ath-miR3932a,b	0
ath-miR3933	0		0.071	0
ath-miR4221	0		0	0
ath-miR4228	1		1	1
ath-miR4239			0	0
ath-miR4243			0.921	0.919
ath-miR5012	0	0	0.095	0.222
ath-miR5014			0
ath-miR5015a			0
ath-miR5015b			0	0
ath-miR5017			0.4	0.333
ath-miR5019			0	0
ath-miR5020b			1	0.778
ath-miR5022				0
ath-miR5023				0
ath-miR5026	0.181	0.17	0.074	0.083
ath-miR5027	0	0	0	1
ath-miR5028		0	0	0.071
ath-miR5029			0	0

## Sheet: Raw reads
S11 Data. Composition of miRNA forms in AGO10 OE and sdn1 sdn2 AGO10 OE (sdn AGO10 OE).
Proportions of full-length, truncated-only, truncated-and-tailed, and tailed-only reads in total reads are shown in separate sheet as indicated.
For pair I, seedling tissues were used for the analyses (denoted by “I_s”). For pair II, inflorescence tissues were used (denoted by “II_f”).
Total Reads (Raw)
	AGO10 OE(I_s)	sdn AGO10 OE(I_s)	AGO10 OE(II_f)	sdn AGO10 OE(II_f)
ath-miR156a-f	975	540	775	1149
ath-miR156g	6	0	0	1
ath-miR156h	2	2	105	112
ath-miR157a-c	12609	5780	885	907
ath-miR157d	539	198	83	99
ath-miR158a	56766	27612	153507	163205
ath-miR158b	22	9	843	1135
ath-miR159a	48921	51335	51253	64829
ath-miR159b	16622	16177	30678	36524
ath-miR159c	3725	3682	3172	4290
ath-miR160a-c	24	33	42	103
ath-miR161.1	758	566	1434	2215
ath-miR161.2	1586	1096	3277	4721
ath-miR162a,b	930	510	8556	8537
ath-miR163	2848	2059	6754	8196
ath-miR164a,b	253	425	193	184
ath-miR164c	171	354	10	15
ath-miR165a,b	2228	1642	9003	42262
ath-miR166a-g	13458	9907	61959	249107
ath-miR167a,b	365	251	1262	1740
ath-miR167c	2	0	2	3
ath-miR167d	953	585	382	457
ath-miR168a,b	1174	842	3472	5601
ath-miR169a	13	19	15	57
ath-miR169b,c	8	3	15	39
ath-miR169d-g	1	2	3	9
ath-miR169h-n	95	86	15	30
ath-miR170	8	2	23	43
ath-miR171a	45	40	268	414
ath-miR171b,c	55	49	304	306
ath-miR172a,b	98	70	450	436
ath-miR172c,d	22	14	431	388
ath-miR172e	0	0	8	8
ath-miR173	24	14	85	83
ath-miR319a,b	4614	3119	70986	80261
ath-miR319c	197	178	3526	3897
ath-miR390a,b	842	549	2456	3326
ath-miR391	87	52	59	144
ath-miR393a,b	99	34	437	501
ath-miR394a,b	143	117	1299	946
ath-miR395a,d,e	11	38	80	58
ath-miR395b,c,f	35	30	37	56
ath-miR396a	9377	4573	7603	5401
ath-miR396b	1143	710	3656	4428
ath-miR397a	24	8	1017	834
ath-miR397b	110	42	1452	1483
ath-miR398a	62	48	39	100
ath-miR398b,c	1646	894	1407	3762
ath-miR399a	20	13	64	43
ath-miR399b,c	70	62	309	349
ath-miR399d,e	0	0	0	0
ath-miR399f	0	1	2	3
ath-miR400	20	11	20	17
ath-miR402	7	9	32	72
ath-miR403	3032	1614	7198	9868
ath-miR404	0	0	1	2
ath-miR408	618	290	1754	3266
ath-miR447a,b	5	3	99	85
ath-miR447a.2	74	58	2184	2291
ath-miR447c-5p	1	0	6	5
ath-miR472	14	8	19	42
ath-miR771	0	1	58	112
ath-miR773	13	23	29	67
ath-miR774	0	0	5	7
ath-miR775	44	40	143	152
ath-miR776	0	0	59	60
ath-miR777	2	0	34	37
ath-miR778	0	0	1	1
ath-miR779.1	0	1	3	3
ath-miR779.2	83	65	492	742
ath-miR780.1	1	0	992	1342
ath-miR780.2	8	2	12067	19140
ath-miR781	17	15	89	114
ath-miR783	0	0	0	1
ath-miR822	19	12	25	19
ath-miR823	10	9	15	24
ath-miR824	22	18	267	270
ath-miR825	25	16	16	23
ath-miR826	0	1	0	0
ath-miR827	31	22	159	105
ath-miR828	0	0	0	2
ath-miR829.1	175	72	1508	856
ath-miR829.2	0	0	11	11
ath-miR830	0	2	2	9
ath-miR831	0	0	0	11
ath-miR833-3p	0	0	0	3
ath-miR833-5p	1	2	14	19
ath-miR835-3p	0	0	1	0
ath-miR835-5p	1	0	0	0
ath-miR837-3p	2	0	0	1
ath-miR837-5p	1	0	0	0
ath-miR838	0	0	3	8
ath-miR839	3	2	439	597
ath-miR840	43	21	53	33
ath-miR841	17	10	1	0
ath-miR841b	0	0	1	3
ath-miR842	4	0	1	1
ath-miR843	3	6	0	0
ath-miR844	2	1	7	4
ath-miR845a	2	0	252	391
ath-miR845b	0	0	142	215
ath-miR846	49	55	30	75
ath-miR847	3	2	1	0
ath-miR848	0	1	9	6
ath-miR849	0	0	0	0
ath-miR850	13	8	4	9
ath-miR851-3p	0	0	0	2
ath-miR851-5p	0	2	31	86
ath-miR852	5	3	10	8
ath-miR853	0	0	2	9
ath-miR854a-e	1	0	0	0
ath-miR856	0	0	23	36
ath-miR857	0	1	19	15
ath-miR858	49	20	829	727
ath-miR859	0	1	202	202
ath-miR860	6	4	42	75
ath-miR861-3p	16	14	26	35
ath-miR861-5p	0	0	1	0
ath-miR862-3p	1	0	0	3
ath-miR862-5p	2	0	3	3
ath-miR863-3p	2	1	0	0
ath-miR863-5p	1	4	0	0
ath-miR864-3p	0	0	1	2
ath-miR864-5p	2	0	1	5
ath-miR865-3p	0	0	0	1
ath-miR865-5p	0	1	6	3
ath-miR866-3p	31	1	16	38
ath-miR866-5p	3	1	18	46
ath-miR867	0	0	114	219
ath-miR868-3p	0	0	2	1
ath-miR868-5p	1	0	64	111
ath-miR869.1	0	0	1	1
ath-miR869.2	3	0	19	55
ath-miR870	0	0	0	0
ath-miR1886.1	3	0	2	1
ath-miR1886.2	36	22	201	204
ath-miR1886.3	1	0	4	2
ath-miR1887	0	0	3	5
ath-miR1888	5	3	19	13
ath-miR2111a,b	2	0	8	6
ath-miR2112-3p	2	1	11	8
ath-miR2112-5p	0	2	25	24
ath-miR2933a,b	0	0	1	5
ath-miR2934-3p	0	1	5	5
ath-miR2934-5p	0	0	50	62
ath-miR2939	0	0	10	13
ath-miR3434	0	1	7	11
ath-miR3440b-3p	0	0	1	1
ath-miR3440b-5p	0	0	2	1
ath-miR3932a,b	2	0	0	0
ath-miR3933	1	0	14	3
ath-miR4221	1	0	4	2
ath-miR4228	1	0	2	2
ath-miR4239	0	0	1	1
ath-miR4243	0	0	165	295
ath-miR5012	4	1	21	18
ath-miR5014	0	0	1	0
ath-miR5015a	0	0	1	0
ath-miR5015b	0	0	4	3
ath-miR5017	0	0	20	33
ath-miR5019	0	0	4	3
ath-miR5020b	0	0	3	9
ath-miR5022	0	0	0	2
ath-miR5023	0	0	0	1
ath-miR5026	321	188	27	36
ath-miR5027	2	1	2	1
ath-miR5028	0	1	7	14
ath-miR5029	0	0	4	6
	0	0	0	0
